# Supplementary material for: Design and Synthesis of Marine-Inspired Itampolin A Derivatives to Overcome Chemoresistance in NSCLC via Cholesterol Homeostasis Modulation
Source: Mar Drugs. 2025 Sep 15;23(9):357. doi: 10.3390/md23090357 (PMC12471852; doi:10.3390/md23090357)
Supplement: Supplementary file 1 [file marinedrugs-23-00357-s001.zip]

Archive with 6 entries (6 files):
- DESeq.xlsx
- Supplementary information.docx
- Table S1. Generated molecules by BREED (Revised).xls
- Table S2. Promoter prediction of TM7SF2.xlsx
- Table S3. rcsb_pdb_structure.xlsx
- Table S4. The original activity data of 4l and 4m​.xlsx
