# Supplementary material for: Design and Synthesis of Marine-Inspired Itampolin A Derivatives to Overcome Chemoresistance in NSCLC via Cholesterol Homeostasis Modulation
Source: Mar Drugs. 2025 Sep 15;23(9):357. doi: 10.3390/md23090357 (PMC12471852; doi:10.3390/md23090357)
Supplement: Supplementary file 1 [file marinedrugs-23-00357-s001.zip › DESeq.xlsx]

## Sheet: Sheet1
id	baseMean	baseMeanA	baseMeanB	foldChange	log2FoldChange	pval	padj	Chromosome	Start Site	End Site	Direction	Length	Name	GO	KEGG	EC	eggNOG Class	eggNOG	Description	NCBI_GI	UniProtID
ENSG00000145920	8825	17528	122	0.00696029	-7.16664	1.16781e-11	1.87025e-07	5	175796310	175884021	+	7020	CPLX2	GO:0000149;GO:0005737;GO:0005829;GO:0006836;GO:0006836;GO:0006836;GO:0006887;GO:0006904;GO:0007399;GO:0016079;GO:0017075;GO:0017157;GO:0019905;GO:0019905;GO:0030154;GO:0031201;GO:0031915;GO:0042629;GO:0043195;GO:0043303;GO:0046928;GO:0070554;GO:0006836;GO:0006836;GO:0019905;GO:0019905;GO:0000149;GO:0005737;GO:0005829;GO:0006836;GO:0006836;GO:0006836;GO:0006887;GO:0006904;GO:0007399;GO:0016079;GO:…	K15294	-	NOG85303	S	complexin 2 [Source:HGNC Symbol;Acc:HGNC:2310]"	10814	Q6PUV4
ENSG00000175899	1600.5	32	3169	99.0312	6.62981	2.36126e-09	1.89078e-05	12	9067664	9116229	-	6384	A2M	GO:0001869;GO:0002020;GO:0002576;GO:0004866;GO:0004866;GO:0004867;GO:0005102;GO:0005515;GO:0005515;GO:0005576;GO:0005576;GO:0005576;GO:0005576;GO:0005615;GO:0005615;GO:0005829;GO:0007597;GO:0010466;GO:0010951;GO:0019838;GO:0019899;GO:0019959;GO:0019966;GO:0022617;GO:0030414;GO:0031093;GO:0043120;GO:0048306;GO:0048863;GO:0051056;GO:0062023;GO:0070062;GO:0072562;GO:0004866;GO:0004866;GO:0010951;	K03910	-	COG2373	R	alpha-2-macroglobulin [Source:HGNCSymbol;Acc:HGNC:7]	2	P01023
ENSG00000140538	1527	3016	38	0.0125995	-6.31049	8.6779e-09	3.75396e-05	15	87859751	88256768	-	26750	NTRK3	GO:0000166;GO:0000187;GO:0001933;GO:0001934;GO:0002039;GO:0004672;GO:0004672;GO:0004713;GO:0004713;GO:0004713;GO:0004714;GO:0004714;GO:0004714;GO:0004714;GO:0005030;GO:0005030;GO:0005030;GO:0005030;GO:0005515;GO:0005515;GO:0005524;GO:0005524;GO:0005524;GO:0005886;GO:0005887;GO:0005887;GO:0005887;GO:0005887;GO:0006468;GO:0006468;GO:0007169;GO:0007169;GO:0007169;GO:0007169;GO:0007169;GO:0007275;GO:…	K05101	EC:2.7.10.1	COG0515	T	neurotrophic receptor tyrosine kinase 3[Source:HGNC Symbol;Acc:HGNC:8033]	4916	Q16288;X5D2R1
ENSG00000173110	714	9	1419	157.667	7.30073	9.3761e-09	3.75396e-05	1	161524540	161526894	+	2355	HSPA6	GO:0000166;GO:0005515;GO:0005524;GO:0005524;GO:0005576;GO:0005634;GO:0005737;GO:0005737;GO:0005814;GO:0005829;GO:0005829;GO:0006986;GO:0006986;GO:0008180;GO:0008180;GO:0016887;GO:0019899;GO:0031072;GO:0031072;GO:0032991;GO:0034605;GO:0034605;GO:0034620;GO:0034774;GO:0042026;GO:0042026;GO:0042623;GO:0042623;GO:0043312;GO:0044183;GO:0051082;GO:0051082;GO:0051085;GO:0051787;GO:0070062;GO:0072562;GO:…	K03283	-	COG0443	O	heat shock protein family A (Hsp70) member 6[Source:HGNC Symbol;Acc:HGNC:5239]	3310	P17066;B3KSM6;A0A384NKX5
ENSG00000108602	2712	5292	132	0.0249433	-5.3252	1.14746e-07	0.000316778	17	19737984	19748943	-	3878	ALDH3A1	GO:0016491;GO:0016491;GO:0016620;GO:0055114;GO:0055114;GO:0005829;GO:0005886;GO:0016491;GO:0016491;GO:0016491;GO:0016620;GO:0016620;GO:0055114;GO:0055114;GO:0055114;GO:0005829;GO:0005886;GO:0016491;GO:0016491;GO:0016491;GO:0016620;GO:0016620;GO:0055114;GO:0055114;GO:0055114;GO:0004028;GO:0004029;GO:0004030;GO:0004030;GO:0005515;GO:0005615;GO:0005737;GO:0005783;GO:0005829;GO:0005829;GO:0005829;GO:…	K00129	EC:1.2.1.5	COG1012	C	aldehyde dehydrogenase 3 family member A1[Source:HGNC Symbol;Acc:HGNC:405]	218	P30838;Q6PKA6
ENSG00000038427	2419.5	4724	115	0.0243438	-5.3603	1.1868e-07	0.000316778	5	83471618	83582303	+	14678	VCAN	GO:0001501;GO:0001649;GO:0005509;GO:0005509;GO:0005515;GO:0005539;GO:0005540;GO:0005540;GO:0005540;GO:0005540;GO:0005576;GO:0005576;GO:0005576;GO:0005615;GO:0005788;GO:0005796;GO:0007155;GO:0007155;GO:0007155;GO:0007275;GO:0007417;GO:0008037;GO:0016020;GO:0030021;GO:0030198;GO:0030206;GO:0030207;GO:0030208;GO:0030246;GO:0031012;GO:0031012;GO:0043202;GO:0043687;GO:0044267;GO:0062023;GO:0062023;GO:…	K06793	-	NOG12793	-	versican [Source:HGNC Symbol;Acc:HGNC:2464]"	1462	P13611;A0A024RAQ9;Q59FG9
ENSG00000165092	38889.5	74823	2956	0.0395066	-4.66176	4.98528e-07	0.00114056	9	72900671	73080442	-	2840	ALDH1A1	GO:0000166;GO:0001523;GO:0001758;GO:0004029;GO:0004029;GO:0004029;GO:0004029;GO:0005096;GO:0005497;GO:0005737;GO:0005737;GO:0005829;GO:0005829;GO:0005829;GO:0006069;GO:0006081;GO:0016491;GO:0016491;GO:0016491;GO:0016620;GO:0016620;GO:0018479;GO:0042572;GO:0043547;GO:0051287;GO:0055114;GO:0055114;GO:0055114;GO:0061624;GO:0070062;GO:0120163;GO:0016491;GO:0016491;GO:0055114;GO:0055114;GO:0016491;GO:…	K07249	EC:1.2.1.36	COG1012	C	aldehyde dehydrogenase 1 family member A1[Source:HGNC Symbol;Acc:HGNC:402]	216	P00352;V9HW83
ENSG00000165376	1013	1981	45	0.0227158	-5.46016	5.92097e-07	0.0011853	X	106900164	106930861	+	3410	CLDN2	GO:0005198;GO:0005198;GO:0005515;GO:0005886;GO:0005923;GO:0005923;GO:0005923;GO:0005923;GO:0016020;GO:0016021;GO:0016021;GO:0016021;GO:0016338;GO:0016338;GO:0030054;GO:0042802;GO:0042802;GO:0005198;GO:0005198;GO:0005515;GO:0005886;GO:0005923;GO:0005923;GO:0005923;GO:0016020;GO:0016021;GO:0016021;GO:0016021;GO:0016338;GO:0030054;GO:0042802;GO:0005198;GO:0005198;GO:0005515;GO:0005886;GO:0005923;GO:…	K06087	-	NOG41549	S	claudin 2 [Source:HGNC Symbol;Acc:HGNC:2041]"	9075	P57739
ENSG00000176046	484.5	12	957	79.75	6.31741	9.28125e-07	0.00165155	16	28532708	28539174	-	5674	NUPR1	GO:0003677;GO:0003677;GO:0003713;GO:0005515;GO:0005515;GO:0005634;GO:0005634;GO:0005634;GO:0005737;GO:0005829;GO:0008283;GO:0008285;GO:0010506;GO:0010507;GO:0010667;GO:0010698;GO:0032993;GO:0043066;GO:0043085;GO:0043433;GO:0043525;GO:0045786;GO:0045786;GO:0045820;GO:0048471;GO:0050680;GO:0062099;GO:0150078;GO:1901800;GO:1902902;GO:1903508;GO:1903862;GO:1904036;GO:1904691;GO:1905897;GO:2001244;GO:…	K15626	-	NOG314223	-	nuclear protein 1, transcriptional regulator[Source:HGNC Symbol;Acc:HGNC:29990]	26471	O60356;A0A024QZC4
ENSG00000136881	270.5	539	2	0.00371058	-8.07414	1.45084e-06	0.00212957	9	101360417	101383519	-	3389	BAAT	GO:0001889;GO:0002152;GO:0005102;GO:0005515;GO:0005737;GO:0005777;GO:0005777;GO:0005777;GO:0005782;GO:0005829;GO:0005829;GO:0005829;GO:0006544;GO:0006625;GO:0006629;GO:0006631;GO:0006631;GO:0006637;GO:0006637;GO:0006637;GO:0006637;GO:0006699;GO:0006699;GO:0008206;GO:0008206;GO:0016290;GO:0016410;GO:0016410;GO:0016740;GO:0016746;GO:0016746;GO:0016787;GO:0016790;GO:0016790;GO:0019530;GO:0031100;GO:…	K00659	-	COG1073	R	bile acid-CoA:amino acid N-acyltransferase[Source:HGNC Symbol;Acc:HGNC:932]	570	Q14032
ENSG00000157214	913	1780	46	0.0258427	-5.2741	1.50919e-06	0.00212957	7	90167590	90238137	+	8720	STEAP2	GO:0005215;GO:0005768;GO:0005768;GO:0005769;GO:0005829;GO:0005886;GO:0005886;GO:0006811;GO:0006893;GO:0006897;GO:0008823;GO:0009725;GO:0010008;GO:0015677;GO:0016020;GO:0016021;GO:0016491;GO:0030140;GO:0030173;GO:0045055;GO:0046872;GO:0052851;GO:0055072;GO:0055114;GO:0055114;GO:0098706;GO:0005215;GO:0005768;GO:0005768;GO:0005768;GO:0005769;GO:0005829;GO:0005886;GO:0005886;GO:0005886;GO:0006811;GO:…	K14738	EC:1.16.1.-	COG2085	R	STEAP2 metalloreductase [Source:HGNCSymbol;Acc:HGNC:17885]	261729	Q8NFT2;Q6YPB2;B3KS24
ENSG00000175197	572.5	20	1125	56.25	5.81378	1.59568e-06	0.00212957	12	57516588	57521737	-	1307	DDIT3	GO:0000122;GO:0000976;GO:0000978;GO:0000978;GO:0000981;GO:0001228;GO:0003677;GO:0003677;GO:0003700;GO:0003700;GO:0003700;GO:0003700;GO:0003714;GO:0005515;GO:0005515;GO:0005634;GO:0005634;GO:0005654;GO:0005737;GO:0005737;GO:0005829;GO:0006355;GO:0006355;GO:0006355;GO:0006355;GO:0006915;GO:0006974;GO:0006986;GO:0007049;GO:0007050;GO:0007050;GO:0008134;GO:0008140;GO:0010506;GO:0016055;GO:0032757;GO:…	K04452	-	NOG279524	-	DNA damage inducible transcript 3 [Source:HGNCSymbol;Acc:HGNC:2726]	1649	P35638;Q53YD1
ENSG00000137673	722.5	1411	34	0.0240964	-5.37504	2.33854e-06	0.00275338	11	102520508	102530750	-	2320	MMP7	GO:0004222;GO:0004222;GO:0004222;GO:0004222;GO:0004222;GO:0004252;GO:0005515;GO:0005576;GO:0005576;GO:0005615;GO:0005615;GO:0005615;GO:0006508;GO:0006508;GO:0006508;GO:0006508;GO:0006508;GO:0007568;GO:0008201;GO:0008233;GO:0008237;GO:0008237;GO:0008237;GO:0008237;GO:0008270;GO:0008270;GO:0009986;GO:0016787;GO:0022617;GO:0030198;GO:0030574;GO:0030574;GO:0030574;GO:0031012;GO:0031012;GO:0031667;GO:…	K01397	EC:3.4.24.23	NOG312228	-	matrix metallopeptidase 7 [Source:HGNCSymbol;Acc:HGNC:7174]	4316	P09237
ENSG00000198074	9685	18470	900	0.0487277	-4.35912	2.40695e-06	0.00275338	7	134527567	134541412	+	1773	AKR1B10	GO:0001523;GO:0001523;GO:0001758;GO:0004032;GO:0004033;GO:0005515;GO:0005576;GO:0005739;GO:0005764;GO:0005829;GO:0005829;GO:0008106;GO:0008106;GO:0016488;GO:0016491;GO:0016491;GO:0016491;GO:0016491;GO:0042572;GO:0044597;GO:0044598;GO:0045550;GO:0047655;GO:0047718;GO:0052650;GO:0055114;GO:0055114;GO:0055114;GO:0110095;	K00011	EC:1.1.1.21	COG0656	R	aldo-keto reductase family 1 member B10[Source:HGNC Symbol;Acc:HGNC:382]	57016	O60218
ENSG00000213626	751.5	1465	38	0.0259386	-5.26876	2.84401e-06	0.00303645	2	30231534	30323730	+	4532	LBH	GO:0005515;GO:0005634;GO:0005634;GO:0005737;GO:0006355;GO:0006355;GO:0007275;GO:0010468;GO:0030879;GO:0032991;GO:0033147;GO:0043408;GO:0045892;GO:0045893;GO:0045893;GO:0060644;GO:1904674;GO:1904677;GO:2000103;GO:2000737;GO:0006355;GO:0006355;GO:0006355;GO:0006355;	-	-	NOG39814	-	limb bud and heart development [Source:HGNCSymbol;Acc:HGNC:29532]	81606	Q53QV2
ENSG00000180287	219.5	438	1	0.00228311	-8.77479	3.5182e-06	0.00346909	1	242082986	242524696	-	9545	PLD5	GO:0003824;GO:0003824;GO:0016020;GO:0016021;GO:0016020;GO:0016021;GO:0003824;GO:0003824;GO:0016020;GO:0016021;GO:0003824;GO:0003824;GO:0016020;GO:0016021;GO:0016020;GO:0016021;GO:0016020;GO:0016021;	K16861	-	NOG70733	S	phospholipase D family member 5 [Source:HGNCSymbol;Acc:HGNC:26879]	200150	Q8N7P1
ENSG00000130513	6423	626	12220	19.5208	4.28694	3.84135e-06	0.00346909	19	18374731	18389176	+	2087	GDF15	GO:0000187;GO:0000187;GO:0002023;GO:0002023;GO:0005125;GO:0005125;GO:0005125;GO:0005160;GO:0005515;GO:0005515;GO:0005576;GO:0005576;GO:0005576;GO:0005615;GO:0005615;GO:0005634;GO:0005737;GO:0005794;GO:0007165;GO:0007179;GO:0007267;GO:0008083;GO:0008083;GO:0008083;GO:0010469;GO:0010862;GO:0030509;GO:0035860;GO:0040015;GO:0040015;GO:0042803;GO:0042803;GO:0042981;GO:0043408;GO:0043410;GO:0048468;GO:…	K05504	-	NOG235805	-	growth differentiation factor 15 [Source:HGNCSymbol;Acc:HGNC:30142]	9518	Q99988
ENSG00000019186	10219.5	19412	1027	0.0529054	-4.24044	3.89907e-06	0.00346909	20	54153446	54173986	-	3988	CYP24A1	GO:0001649;GO:0004497;GO:0005506;GO:0005506;GO:0005634;GO:0005654;GO:0005739;GO:0005739;GO:0005741;GO:0005886;GO:0006766;GO:0008403;GO:0008403;GO:0016491;GO:0016705;GO:0016705;GO:0020037;GO:0020037;GO:0020037;GO:0030342;GO:0030342;GO:0033280;GO:0042359;GO:0042359;GO:0042359;GO:0042369;GO:0046872;GO:0055114;GO:0055114;GO:0055114;GO:0070561;GO:0001649;GO:0004497;GO:0005506;GO:0005506;GO:0005634;GO:…	K07436	EC:1.14.15.16	COG2124	Q	cytochrome P450 family 24 subfamily A member 1[Source:HGNC Symbol;Acc:HGNC:2602]	1591	Q07973
ENSG00000162772	970.5	63	1878	29.8095	4.8977	4.46079e-06	0.00375997	1	212565334	212620777	+	4040	ATF3	GO:0003677;GO:0003677;GO:0003677;GO:0003700;GO:0003700;GO:0005634;GO:0005634;GO:0005634;GO:0005730;GO:0006355;GO:0006355;GO:0006357;GO:0006357;GO:0000122;GO:0000976;GO:0000977;GO:0000978;GO:0000981;GO:0001228;GO:0003677;GO:0003677;GO:0003677;GO:0003700;GO:0003700;GO:0003700;GO:0003700;GO:0003714;GO:0005515;GO:0005634;GO:0005634;GO:0005634;GO:0005634;GO:0005634;GO:0005634;GO:0005654;GO:0005730;GO:…	K09032	-	NOG242494	-	activating transcription factor 3 [Source:HGNCSymbol;Acc:HGNC:785]	467	P18847
ENSG00000154277	2289.5	4361	218	0.0499885	-4.32226	7.50508e-06	0.00585635	4	41256413	41268455	+	2282	UCHL1	GO:0004843;GO:0004843;GO:0005622;GO:0006508;GO:0006511;GO:0006511;GO:0006511;GO:0008233;GO:0008234;GO:0016579;GO:0016579;GO:0016787;GO:0016787;GO:0016787;GO:0016874;GO:0016874;GO:0036459;GO:0004197;GO:0004843;GO:0004843;GO:0004843;GO:0004843;GO:0005515;GO:0005622;GO:0005654;GO:0005737;GO:0005737;GO:0005737;GO:0005783;GO:0005789;GO:0005829;GO:0005829;GO:0005886;GO:0006508;GO:0006511;GO:0006511;GO:…	K05611	EC:3.4.19.12	NOG327708	-	ubiquitin C-terminal hydrolase L1 [Source:HGNCSymbol;Acc:HGNC:12513]	7345	P09936;V9HW74
ENSG00000120129	42508	4917	80099	16.2902	4.02593	7.67926e-06	0.00585635	5	172768096	172771195	-	2013	DUSP1	GO:0000188;GO:0000188;GO:0004721;GO:0004722;GO:0004722;GO:0004725;GO:0004725;GO:0004725;GO:0004725;GO:0005515;GO:0005634;GO:0005634;GO:0005634;GO:0005737;GO:0005737;GO:0006470;GO:0006470;GO:0006470;GO:0007049;GO:0007162;GO:0008138;GO:0008138;GO:0008138;GO:0008138;GO:0008285;GO:0008330;GO:0009416;GO:0010033;GO:0016311;GO:0016311;GO:0016787;GO:0016791;GO:0016791;GO:0017017;GO:0017017;GO:0017017;GO:…	K21278	-	COG2453	T	dual specificity phosphatase 1 [Source:HGNCSymbol;Acc:HGNC:3064]	1843	P28562;B4DU40
ENSG00000187134	7716.5	14574	859	0.0589406	-4.08459	8.19882e-06	0.00596837	10	4963253	4983283	+	8765	AKR1C1	GO:0001523;GO:0004032;GO:0004032;GO:0004033;GO:0005515;GO:0005737;GO:0005829;GO:0005829;GO:0005829;GO:0006805;GO:0007586;GO:0008106;GO:0008202;GO:0008206;GO:0015721;GO:0016229;GO:0016491;GO:0016491;GO:0016491;GO:0016491;GO:0016655;GO:0018636;GO:0030299;GO:0030855;GO:0031406;GO:0032052;GO:0042448;GO:0042574;GO:0042632;GO:0044597;GO:0044598;GO:0046683;GO:0047006;GO:0047042;GO:0047086;GO:0047086;GO:…	K00212	-	COG0656	R	aldo-keto reductase family 1 member C1 [Source:HGNCSymbol;Acc:HGNC:384]	1645	Q04828
ENSG00000164125	165.5	331	0	0	-Inf	1.00078e-05	0.00696847	4	158124474	158173318	-	7880	GASK1B	GO:0000139;GO:0005794;GO:0005794;GO:0016020;GO:0016021;GO:0000139;GO:0005794;GO:0005794;GO:0016020;GO:0016021;GO:0000139;GO:0005794;GO:0005794;GO:0016020;GO:0016021;GO:0000139;GO:0005794;GO:0005794;GO:0016020;GO:0016021;	-	-	NOG44675	S	golgi associated kinase 1B [Source:HGNCSymbol;Acc:HGNC:25312]	51313	Q6UWH4;Q9NYZ0
ENSG00000113249	495.5	967	24	0.024819	-5.33241	1.07745e-05	0.00718976	5	157029413	157059119	-	2151	HAVCR1	GO:0016020;GO:0016021;GO:0001618;GO:0001618;GO:0016020;GO:0016021;GO:0016032;GO:0031514;GO:0046718;GO:0001618;GO:0001618;GO:0016020;GO:0016021;GO:0016032;GO:0031514;GO:0046718;GO:0016020;GO:0016021;	K20413	-	NOG44399	S	hepatitis A virus cellular receptor 1 [Source:HGNCSymbol;Acc:HGNC:17866]	26762	Q96D42;B4DPB1
ENSG00000142871	12435.5	1492	23379	15.6696	3.96989	1.14482e-05	0.00733374	1	85580761	85583950	+	2443	CCN1	GO:0000166;GO:0001649;GO:0001934;GO:0002041;GO:0003181;GO:0003278;GO:0003281;GO:0005178;GO:0005178;GO:0005201;GO:0005515;GO:0005520;GO:0005520;GO:0005576;GO:0005576;GO:0005576;GO:0005788;GO:0006935;GO:0007155;GO:0007155;GO:0007155;GO:0008201;GO:0008201;GO:0010518;GO:0010811;GO:0019838;GO:0030198;GO:0030335;GO:0030335;GO:0030501;GO:0030513;GO:0031012;GO:0033690;GO:0043065;GO:0043066;GO:0043280;GO:…	K06829	-	NOG82014	R	cellular communication network factor 1[Source:HGNC Symbol;Acc:HGNC:2654]	3491	O00622;Q6FI18
ENSG00000181449	247	490	4	0.00816327	-6.93664	1.2529e-05	0.00771739	3	181711925	181714436	+	2512	SOX2	GO:0000122;GO:0000122;GO:0000976;GO:0000981;GO:0000981;GO:0001228;GO:0001649;GO:0001654;GO:0001714;GO:0003677;GO:0003677;GO:0003677;GO:0003677;GO:0003700;GO:0003700;GO:0005515;GO:0005515;GO:0005634;GO:0005634;GO:0005634;GO:0005634;GO:0005634;GO:0005634;GO:0005654;GO:0005654;GO:0005667;GO:0005737;GO:0005829;GO:0006325;GO:0006355;GO:0006355;GO:0006355;GO:0006355;GO:0006355;GO:0007050;GO:0007275;GO:…	K16796	-	NOG321816	-	SRY-box 2 [Source:HGNC Symbol;Acc:HGNC:11195]"	6657	P48431;A0A0U3FYV6
ENSG00000101265	534	1038	30	0.0289017	-5.1127	1.48005e-05	0.00877891	20	4780023	4823608	-	5722	RASSF2	GO:0000775;GO:0000776;GO:0000777;GO:0001501;GO:0001503;GO:0004672;GO:0005515;GO:0005515;GO:0005634;GO:0005634;GO:0005634;GO:0005654;GO:0005694;GO:0005737;GO:0005737;GO:0005737;GO:0005794;GO:0005829;GO:0005886;GO:0006468;GO:0007049;GO:0007165;GO:0007165;GO:0031954;GO:0032991;GO:0033137;GO:0038168;GO:0042981;GO:0042981;GO:0043065;GO:0045667;GO:0045670;GO:0045860;GO:0046330;GO:0046849;GO:0048872;GO:…	K09851	-	NOG264677	-	Ras association domain family member 2 [Source:HGNCSymbol;Acc:HGNC:9883]	9770	P50749
ENSG00000157168	810.5	1559	62	0.0397691	-4.65221	1.59945e-05	0.0091483	8	31639222	32855666	+	21398	NRG1	GO:0000165;GO:0000187;GO:0003222;GO:0003712;GO:0005102;GO:0005102;GO:0005102;GO:0005125;GO:0005178;GO:0005576;GO:0005576;GO:0005615;GO:0005634;GO:0005654;GO:0005886;GO:0007154;GO:0007171;GO:0007399;GO:0007399;GO:0007399;GO:0007399;GO:0008083;GO:0008284;GO:0010469;GO:0014032;GO:0016020;GO:0016021;GO:0030296;GO:0030297;GO:0030879;GO:0030971;GO:0032148;GO:0035556;GO:0038127;GO:0038127;GO:0038128;GO:…	K05455	-	NOG47801	S	neuregulin 1 [Source:HGNC Symbol;Acc:HGNC:7997]"	3084	Q02297;Q6PK61
ENSG00000118407	353	693	13	0.018759	-5.73627	1.73152e-05	0.00956218	6	75291859	75493800	-	8964	FILIP1	GO:0005730;GO:0005737;GO:0005856;GO:0005886;GO:0015629;GO:0015629;GO:0005730;GO:0005737;GO:0005856;GO:0005886;GO:0015629;GO:0015629;GO:0005730;GO:0005886;GO:0015629;	-	-	NOG145980	S	filamin A interacting protein 1 [Source:HGNCSymbol;Acc:HGNC:21015]	27145	Q7Z7B0
ENSG00000204388	12989.5	1685	24294	14.4178	3.84978	1.86181e-05	0.00993895	6	31827738	31830254	+	2517	HSPA1B	GO:0000151;GO:0000166;GO:0001618;GO:0001664;GO:0003723;GO:0005102;GO:0005515;GO:0005515;GO:0005515;GO:0005524;GO:0005524;GO:0005524;GO:0005576;GO:0005634;GO:0005634;GO:0005654;GO:0005737;GO:0005737;GO:0005739;GO:0005783;GO:0005813;GO:0005814;GO:0005815;GO:0005829;GO:0005829;GO:0005829;GO:0005856;GO:0005925;GO:0006402;GO:0006986;GO:0008180;GO:0008285;GO:0010628;GO:0016234;GO:0016235;GO:0016607;GO:…	K03283	-	COG0443	O	heat shock protein family A (Hsp70) member 1B[Source:HGNC Symbol;Acc:HGNC:5233]	3304	P0DMV8;P0DMV9;A8K5I0
ENSG00000113361	152	304	0	0	-Inf	1.99291e-05	0.0102956	5	31193686	31329146	+	12443	CDH6	GO:0000902;GO:0005509;GO:0005509;GO:0005509;GO:0005886;GO:0005886;GO:0005886;GO:0005886;GO:0005886;GO:0005886;GO:0005913;GO:0007043;GO:0007155;GO:0007155;GO:0007155;GO:0007155;GO:0007156;GO:0007156;GO:0007156;GO:0007219;GO:0008092;GO:0009986;GO:0016020;GO:0016020;GO:0016020;GO:0016021;GO:0016339;GO:0016342;GO:0034332;GO:0034332;GO:0042803;GO:0044331;GO:0045296;GO:0046872;GO:0098609;GO:0098609;GO:…	K06798	-	NOG257411	-	cadherin 6 [Source:HGNC Symbol;Acc:HGNC:1765]"	1004	P55285
ENSG00000182985	400.5	782	19	0.0242967	-5.3631	2.36663e-05	0.0118442	11	115169218	115504957	-	11017	CADM1	GO:0002376;GO:0005102;GO:0005515;GO:0005515;GO:0005886;GO:0005886;GO:0005911;GO:0006915;GO:0007155;GO:0007156;GO:0007157;GO:0007275;GO:0007283;GO:0008037;GO:0016020;GO:0016021;GO:0016032;GO:0016323;GO:0030054;GO:0030154;GO:0030165;GO:0034332;GO:0042271;GO:0042271;GO:0042803;GO:0045202;GO:0045954;GO:0050715;GO:0051606;GO:0016020;GO:0016021;GO:0002376;GO:0005102;GO:0005515;GO:0005515;GO:0005886;GO:…	K06781	-	NOG69486	-	cell adhesion molecule 1 [Source:HGNCSymbol;Acc:HGNC:5951]	23705	Q9BY67;X5D8W0
ENSG00000163735	9094.5	16958	1231	0.0725911	-3.78406	2.65438e-05	0.0128818	4	73995642	73998677	-	2436	CXCL5	GO:0005125;GO:0005515;GO:0005576;GO:0005576;GO:0005576;GO:0005576;GO:0005615;GO:0005615;GO:0006935;GO:0006935;GO:0006935;GO:0006935;GO:0006952;GO:0006952;GO:0006954;GO:0006955;GO:0006955;GO:0006955;GO:0007165;GO:0007186;GO:0007267;GO:0008009;GO:0008009;GO:0008009;GO:0008009;GO:0008284;GO:0010469;GO:0030593;GO:0030595;GO:0042802;GO:0060326;GO:0061844;GO:0070098;GO:0071222;	K05506	-	NOG44673	S	C-X-C motif chemokine ligand 5 [Source:HGNCSymbol;Acc:HGNC:10642]	6374	P42830;Q6I9S7
ENSG00000170962	368.5	720	17	0.0236111	-5.40439	3.05022e-05	0.0143674	11	103907189	104164379	-	4263	PDGFD	GO:0000139;GO:0005161;GO:0005161;GO:0005161;GO:0005576;GO:0005576;GO:0005615;GO:0005615;GO:0005788;GO:0007275;GO:0008083;GO:0008083;GO:0008083;GO:0008284;GO:0010469;GO:0014068;GO:0016020;GO:0016020;GO:0030335;GO:0031954;GO:0036120;GO:0043406;GO:0048008;GO:0048008;GO:0048008;GO:0048146;GO:0048661;GO:0050730;GO:0051781;GO:0070301;GO:0070374;GO:0071230;GO:0071560;GO:0071673;GO:0072126;GO:2000439;GO:…	K05450	-	NOG148355	S	platelet derived growth factor D [Source:HGNCSymbol;Acc:HGNC:30620]	80310	Q9GZP0
ENSG00000128602	265	522	8	0.0153257	-6.02791	3.90258e-05	0.0178571	7	129188633	129213545	+	4550	SMO	GO:0000122;GO:0001503;GO:0001570;GO:0001649;GO:0001701;GO:0001708;GO:0001755;GO:0001947;GO:0001947;GO:0002052;GO:0002053;GO:0003007;GO:0003140;GO:0003140;GO:0003323;GO:0004888;GO:0004888;GO:0004930;GO:0005113;GO:0005113;GO:0005515;GO:0005515;GO:0005737;GO:0005794;GO:0005886;GO:0005886;GO:0005886;GO:0005901;GO:0005929;GO:0005929;GO:0005929;GO:0005929;GO:0007165;GO:0007166;GO:0007166;GO:0007186;GO:…	K06226	-	NOG312505	-	smoothened, frizzled class receptor [Source:HGNCSymbol;Acc:HGNC:11119]	6608	Q99835
ENSG00000170624	160	319	1	0.0031348	-8.31741	4.74525e-05	0.0206324	5	155870344	156767788	+	10584	SGCD	GO:0005737;GO:0005856;GO:0005886;GO:0005886;GO:0007517;GO:0016010;GO:0016012;GO:0016012;GO:0016012;GO:0016012;GO:0016020;GO:0016021;GO:0016021;GO:0016021;GO:0042383;GO:0042383;GO:0048738;GO:0060047;GO:0005737;GO:0005856;GO:0005886;GO:0005886;GO:0007517;GO:0016010;GO:0016012;GO:0016012;GO:0016012;GO:0016012;GO:0016020;GO:0016021;GO:0016021;GO:0016021;GO:0042383;GO:0042383;GO:0048738;GO:0060047;GO:…	K12563	-	NOG318936	-	sarcoglycan delta [Source:HGNCSymbol;Acc:HGNC:10807]	6444	Q92629
ENSG00000198355	5531	800	10262	12.8275	3.68117	4.76677e-05	0.0206324	22	49960768	49964072	+	2198	PIM3	GO:0000166;GO:0004672;GO:0004672;GO:0004674;GO:0004674;GO:0004674;GO:0004674;GO:0005515;GO:0005524;GO:0005524;GO:0005524;GO:0005737;GO:0005737;GO:0005829;GO:0006468;GO:0006468;GO:0006468;GO:0006915;GO:0007049;GO:0007346;GO:0007346;GO:0016301;GO:0016310;GO:0016740;GO:0043066;GO:0043066;GO:0043066;GO:0043066;GO:0046777;GO:0061179;GO:0061179;	K08807	EC:2.7.11.1	COG0515	T	Pim-3 proto-oncogene, serine/threonine kinase[Source:HGNC Symbol;Acc:HGNC:19310]	415116	Q86V86
ENSG00000204389	16964.5	2640	31289	11.8519	3.56705	5.62243e-05	0.0232008	6	31815464	31817946	+	2483	HSPA1A	GO:0000151;GO:0000166;GO:0001618;GO:0001664;GO:0003714;GO:0003723;GO:0005102;GO:0005515;GO:0005515;GO:0005515;GO:0005515;GO:0005515;GO:0005524;GO:0005524;GO:0005524;GO:0005576;GO:0005634;GO:0005634;GO:0005654;GO:0005737;GO:0005737;GO:0005737;GO:0005739;GO:0005783;GO:0005813;GO:0005814;GO:0005815;GO:0005829;GO:0005829;GO:0005829;GO:0005856;GO:0005925;GO:0006402;GO:0006986;GO:0006986;GO:0007041;GO:…	K03283	-	COG0443	O	heat shock protein family A (Hsp70) member 1A[Source:HGNC Symbol;Acc:HGNC:5232]	3303	P0DMV8;P0DMV9;A8K5I0;B3KTT5
ENSG00000106804	682	1302	62	0.047619	-4.39232	5.6499e-05	0.0232008	9	120952335	121050276	-	6533	C5	GO:0000187;GO:0001701;GO:0002376;GO:0004866;GO:0004866;GO:0005102;GO:0005515;GO:0005515;GO:0005576;GO:0005576;GO:0005576;GO:0005576;GO:0005579;GO:0005615;GO:0005615;GO:0005615;GO:0006935;GO:0006954;GO:0006954;GO:0006954;GO:0006954;GO:0006956;GO:0006956;GO:0006957;GO:0006958;GO:0007166;GO:0007186;GO:0007186;GO:0008009;GO:0010575;GO:0010760;GO:0010951;GO:0019835;GO:0030449;GO:0045087;GO:0045766;GO:…	K03994	-	COG2373	R	complement C5 [Source:HGNC Symbol;Acc:HGNC:1331]"	727	P01031
ENSG00000087074	5184	771	9597	12.4475	3.63778	5.81351e-05	0.0232758	19	48872421	48876058	+	3065	PPP1R15A	GO:0000164;GO:0000164;GO:0005515;GO:0005737;GO:0005737;GO:0005739;GO:0005739;GO:0005741;GO:0005783;GO:0005783;GO:0005783;GO:0005789;GO:0005789;GO:0005794;GO:0005829;GO:0006417;GO:0006915;GO:0006915;GO:0006974;GO:0007050;GO:0008157;GO:0016020;GO:0016020;GO:0019888;GO:0019888;GO:0019901;GO:0032058;GO:0032515;GO:0032516;GO:0032516;GO:0034976;GO:0034976;GO:0035308;GO:0036496;GO:0070059;GO:0070972;GO:…	K14019	-	NOG75356	S	protein phosphatase 1 regulatory subunit 15A[Source:HGNC Symbol;Acc:HGNC:14375]	23645	O75807
ENSG00000138166	2399.5	331	4468	13.4985	3.75473	6.13766e-05	0.0239743	10	110497907	110511533	+	2535	DUSP5	GO:0000165;GO:0000187;GO:0000188;GO:0004721;GO:0004725;GO:0004725;GO:0004725;GO:0004725;GO:0005515;GO:0005634;GO:0005634;GO:0005654;GO:0005737;GO:0006470;GO:0006470;GO:0006470;GO:0008138;GO:0008138;GO:0008138;GO:0008138;GO:0016311;GO:0016311;GO:0016311;GO:0016787;GO:0016791;GO:0016791;GO:0016791;GO:0017017;GO:0017017;GO:0017017;GO:0035335;GO:0035970;	K04459	-	COG2453	T	dual specificity phosphatase 5 [Source:HGNCSymbol;Acc:HGNC:3071]	1847	Q16690
ENSG00000163762	258.5	508	9	0.0177165	-5.81876	6.50026e-05	0.0247861	3	149318498	149334414	-	4357	TM4SF18	GO:0016020;GO:0016021;GO:0016021;GO:0016021;GO:0016020;GO:0016021;GO:0016021;GO:0016021;GO:0016020;GO:0016021;GO:0016021;GO:0016021;	-	-	NOG71087	S	transmembrane 4 L six family member 18 [Source:HGNCSymbol;Acc:HGNC:25181]	116441	Q96CE8
ENSG00000157399	517.5	994	41	0.0412475	-4.59955	6.83058e-05	0.0254399	X	2934632	2968310	-	2878	ARSE	GO:0003824;GO:0003824;GO:0005794;GO:0008484;GO:0008484;GO:0016020;GO:0016021;GO:0003824;GO:0003824;GO:0005794;GO:0008484;GO:0008484;GO:0016020;GO:0016021;GO:0001501;GO:0003824;GO:0003824;GO:0004065;GO:0005788;GO:0005794;GO:0005794;GO:0005795;GO:0008484;GO:0008484;GO:0016787;GO:0046872;GO:0070062;GO:0003824;GO:0003824;GO:0008484;GO:0008484;	K18222	EC:3.1.6.-	COG3119	P	arylsulfatase E [Source:HGNC Symbol;Acc:HGNC:719]"	415	P51690
ENSG00000146477	1403	2627	179	0.0681386	-3.87538	7.35242e-05	0.0267611	6	160348378	160452577	+	3234	SLC22A3	GO:0005215;GO:0005215;GO:0005330;GO:0005515;GO:0005886;GO:0005887;GO:0006811;GO:0006855;GO:0015101;GO:0015101;GO:0015101;GO:0015101;GO:0015101;GO:0015651;GO:0015651;GO:0015651;GO:0015695;GO:0015695;GO:0015695;GO:0015695;GO:0015697;GO:0015697;GO:0015697;GO:0015844;GO:0015872;GO:0016020;GO:0016020;GO:0016021;GO:0016021;GO:0016021;GO:0019534;GO:0032098;GO:0051608;GO:0051615;GO:0055085;GO:0055085;GO:…	K08200	-	COG0477	G	solute carrier family 22 member 3 [Source:HGNCSymbol;Acc:HGNC:10967]	6581	O75751
ENSG00000125966	543	1040	46	0.0442308	-4.49881	7.81481e-05	0.027143	20	35226690	35276998	+	4376	MMP24	GO:0004222;GO:0004222;GO:0004222;GO:0004222;GO:0004222;GO:0004222;GO:0005576;GO:0005615;GO:0005794;GO:0005886;GO:0005887;GO:0005887;GO:0005887;GO:0005887;GO:0005887;GO:0006508;GO:0006508;GO:0006508;GO:0006508;GO:0006508;GO:0007155;GO:0008047;GO:0008233;GO:0008237;GO:0008237;GO:0008237;GO:0008270;GO:0008270;GO:0010001;GO:0010001;GO:0016020;GO:0016021;GO:0016787;GO:0030198;GO:0030574;GO:0031012;GO:…	K08002	EC:3.4.24.-	NOG295915	-	matrix metallopeptidase 24 [Source:HGNCSymbol;Acc:HGNC:7172]	10893	Q9Y5R2;Q86VV6
ENSG00000146038	251.5	494	9	0.0182186	-5.77844	7.99287e-05	0.027143	6	24171755	24358059	-	5004	DCDC2	GO:0001764;GO:0001764;GO:0001764;GO:0005515;GO:0005515;GO:0005515;GO:0005654;GO:0005737;GO:0005737;GO:0005815;GO:0005815;GO:0005829;GO:0005856;GO:0005856;GO:0005874;GO:0005929;GO:0005929;GO:0005929;GO:0005929;GO:0005929;GO:0005930;GO:0005930;GO:0006968;GO:0007399;GO:0007605;GO:0007605;GO:0007605;GO:0015630;GO:0019894;GO:0030030;GO:0030111;GO:0030111;GO:0030111;GO:0030864;GO:0035556;GO:0035556;GO:…	-	-	NOG298190	-	doublecortin domain containing 2 [Source:HGNCSymbol;Acc:HGNC:18141]	51473	Q9UHG0
ENSG00000126803	748	1419	77	0.0542636	-4.20387	8.00103e-05	0.027143	14	64535905	64546173	+	5777	HSPA2	GO:0000166;GO:0000795;GO:0001673;GO:0001934;GO:0005515;GO:0005524;GO:0005524;GO:0005634;GO:0005634;GO:0005737;GO:0005737;GO:0005819;GO:0005829;GO:0005829;GO:0005856;GO:0005886;GO:0006986;GO:0006986;GO:0007140;GO:0007140;GO:0007141;GO:0007283;GO:0007283;GO:0007286;GO:0007286;GO:0009408;GO:0009409;GO:0009986;GO:0010971;GO:0016020;GO:0016192;GO:0016887;GO:0019899;GO:0030154;GO:0031072;GO:0032781;GO:…	K03283	-	COG0443	O	heat shock protein family A (Hsp70) member 2[Source:HGNC Symbol;Acc:HGNC:5235]	3306	P54652;A0A024R6B5
ENSG00000132002	15145	2493	27797	11.15	3.47897	8.13528e-05	0.027143	19	14514769	14529770	-	3650	DNAJB1	GO:0000122;GO:0001671;GO:0001671;GO:0001671;GO:0003714;GO:0003714;GO:0005515;GO:0005515;GO:0005515;GO:0005634;GO:0005634;GO:0005654;GO:0005730;GO:0005737;GO:0005737;GO:0005829;GO:0005829;GO:0005829;GO:0006457;GO:0006457;GO:0006986;GO:0014069;GO:0030544;GO:0030544;GO:0030900;GO:0032781;GO:0043025;GO:0043197;GO:0045296;GO:0051082;GO:0051082;GO:0051082;GO:0051082;GO:0051085;GO:0051085;GO:0051085;GO:…	K09507	-	COG2214	O	DnaJ heat shock protein family (Hsp40) member B1[Source:HGNC Symbol;Acc:HGNC:5270]	3337	P25685;Q6FHS4
ENSG00000186297	622.5	1186	59	0.049747	-4.32925	8.66917e-05	0.028334	15	26866911	26949208	+	3607	GABRA5	GO:0004888;GO:0004888;GO:0004890;GO:0004890;GO:0004890;GO:0005215;GO:0005216;GO:0005216;GO:0005230;GO:0005230;GO:0005230;GO:0005237;GO:0005254;GO:0005254;GO:0005654;GO:0005829;GO:0005886;GO:0005886;GO:0005886;GO:0005887;GO:0005887;GO:0006811;GO:0006811;GO:0006811;GO:0006821;GO:0006821;GO:0006821;GO:0007165;GO:0007165;GO:0007214;GO:0007214;GO:0007214;GO:0007268;GO:0008503;GO:0016020;GO:0016020;GO:…	K05175	-	NOG238757	-	gamma-aminobutyric acid type A receptor alpha5subunit [Source:HGNC Symbol;Acc:HGNC:4079]	2558	P31644
ENSG00000196139	5347.5	9841	854	0.0867798	-3.5265	8.84825e-05	0.0283409	10	5035354	5107686	+	3911	AKR1C3	GO:0016491;GO:0016491;GO:0055114;GO:0055114;GO:0016491;GO:0016491;GO:0055114;GO:0055114;GO:0016491;GO:0016491;GO:0055114;GO:0055114;GO:0001523;GO:0001758;GO:0004032;GO:0004032;GO:0004033;GO:0004745;GO:0005622;GO:0005634;GO:0005737;GO:0005829;GO:0005829;GO:0006693;GO:0006693;GO:0007186;GO:0007584;GO:0008106;GO:0008202;GO:0008202;GO:0008284;GO:0008584;GO:0009267;GO:0010942;GO:0016229;GO:0016488;GO:…	K04119	-	COG0656	R	aldo-keto reductase family 1 member C3 [Source:HGNCSymbol;Acc:HGNC:386]	8644	P42330;A0A0A0MSS8
ENSG00000064651	1793.5	3335	252	0.0755622	-3.72619	9.14266e-05	0.0285534	5	128083766	128189677	+	10653	SLC12A2	GO:0005215;GO:0005215;GO:0005515;GO:0005886;GO:0005886;GO:0005887;GO:0006811;GO:0006811;GO:0006811;GO:0006811;GO:0006813;GO:0006813;GO:0006814;GO:0006814;GO:0006821;GO:0006884;GO:0006972;GO:0007214;GO:0007568;GO:0008511;GO:0008511;GO:0008511;GO:0008519;GO:0008519;GO:0010818;GO:0015081;GO:0015293;GO:0015377;GO:0015377;GO:0015378;GO:0015379;GO:0015696;GO:0015696;GO:0016020;GO:0016020;GO:0016020;GO:…	K10951	-	COG0531	E	solute carrier family 12 member 2 [Source:HGNCSymbol;Acc:HGNC:10911]	6558	P55011;Q53ZR1
ENSG00000151632	18500.5	33878	3123	0.0921837	-3.43934	9.27116e-05	0.0285534	10	4987400	5018031	-	6461	AKR1C2	GO:0004032;GO:0004032;GO:0005737;GO:0005829;GO:0006629;GO:0006693;GO:0007186;GO:0007586;GO:0008106;GO:0008202;GO:0008202;GO:0008284;GO:0016229;GO:0016491;GO:0016491;GO:0016491;GO:0016491;GO:0016655;GO:0018636;GO:0030855;GO:0031406;GO:0032052;GO:0042448;GO:0044597;GO:0044598;GO:0047086;GO:0047086;GO:0047115;GO:0051897;GO:0055114;GO:0055114;GO:0055114;GO:0071395;GO:0071799;GO:0016491;GO:0016491;GO:…	K00089	-	COG0656	R	aldo-keto reductase family 1 member C2 [Source:HGNCSymbol;Acc:HGNC:385]	1646	P52895
ENSG00000171564	553.5	1057	50	0.0473037	-4.4019	9.71187e-05	0.0293463	4	154562956	154571086	+	2708	FGB	GO:0002224;GO:0002250;GO:0002376;GO:0002576;GO:0005102;GO:0005102;GO:0005102;GO:0005198;GO:0005201;GO:0005515;GO:0005515;GO:0005576;GO:0005576;GO:0005577;GO:0005577;GO:0005577;GO:0005577;GO:0005615;GO:0005615;GO:0005737;GO:0005783;GO:0005886;GO:0005938;GO:0007160;GO:0007596;GO:0007596;GO:0007596;GO:0007596;GO:0007599;GO:0009897;GO:0009986;GO:0030168;GO:0030168;GO:0030198;GO:0031091;GO:0031093;GO:…	K03904	-	NOG277105	-	fibrinogen beta chain [Source:HGNCSymbol;Acc:HGNC:3662]	2244	P02675;V9HVY1
ENSG00000182326	2014	3734	294	0.0787359	-3.66683	0.000100181	0.029711	12	6988259	7071032	+	6462	C1S	GO:0002376;GO:0004252;GO:0004252;GO:0004252;GO:0004252;GO:0005509;GO:0005509;GO:0005515;GO:0005576;GO:0005615;GO:0006508;GO:0006508;GO:0006508;GO:0006956;GO:0006958;GO:0006958;GO:0006958;GO:0006958;GO:0008233;GO:0008236;GO:0016787;GO:0030449;GO:0042802;GO:0045087;GO:0046872;GO:0072562;GO:0002376;GO:0004252;GO:0004252;GO:0004252;GO:0004252;GO:0005509;GO:0005509;GO:0005515;GO:0005576;GO:0005615;GO:…	K01331	EC:3.4.21.42	COG5640	O	complement C1s [Source:HGNC Symbol;Acc:HGNC:1247]"	716	P09871
ENSG00000119946	288	562	14	0.024911	-5.32707	0.000104176	0.0301162	10	99329356	99394330	+	6156	CNNM1	GO:0005515;GO:0005886;GO:0005886;GO:0006811;GO:0016020;GO:0016021;GO:0030425;GO:0043025;	K16302	-	COG1253	P	cyclin and CBS domain divalent metal cationtransport mediator 1 [Source:HGNC Symbol;Acc:HGNC:102]	26507	Q9NRU3
ENSG00000152661	2183.5	4041	326	0.0806731	-3.63177	0.000105308	0.0301162	6	121435577	121449727	+	3413	GJA1	GO:0000139;GO:0001649;GO:0001701;GO:0001764;GO:0001937;GO:0001947;GO:0002070;GO:0002088;GO:0002544;GO:0002931;GO:0003104;GO:0003158;GO:0003294;GO:0005102;GO:0005243;GO:0005243;GO:0005243;GO:0005515;GO:0005515;GO:0005654;GO:0005737;GO:0005737;GO:0005739;GO:0005739;GO:0005741;GO:0005764;GO:0005768;GO:0005769;GO:0005770;GO:0005771;GO:0005783;GO:0005789;GO:0005794;GO:0005794;GO:0005794;GO:0005829;GO:…	K07372	-	NOG45368	-	gap junction protein alpha 1 [Source:HGNCSymbol;Acc:HGNC:4274]	2697	P17302
ENSG00000154127	596	1134	58	0.0511464	-4.28922	0.00010933	0.0307178	11	122655722	122814473	+	8964	UBASH3B	GO:0004721;GO:0004725;GO:0004725;GO:0004725;GO:0005515;GO:0005515;GO:0005634;GO:0005737;GO:0006469;GO:0006469;GO:0009968;GO:0009968;GO:0016787;GO:0016791;GO:0030168;GO:0031625;GO:0035335;GO:0035335;GO:0038063;GO:0038063;GO:0038065;GO:0038065;GO:0042802;GO:0043393;GO:0045670;GO:0045670;GO:0045671;GO:0045779;GO:0045779;GO:0051219;GO:0051279;GO:0051279;GO:0070527;GO:0070527;GO:0090331;	K18993	EC:3.1.3.48	NOG276661	-	ubiquitin associated and SH3 domain containing B[Source:HGNC Symbol;Acc:HGNC:29884]	84959	Q8TF42
ENSG00000057019	4738.5	8694	783	0.0900621	-3.47294	0.000114546	0.0312419	3	98795941	98901695	-	11280	DCBLD2	GO:0005515;GO:0005887;GO:0009986;GO:0016020;GO:0016021;GO:0030308;GO:0030522;GO:0042060;GO:0005515;GO:0005887;GO:0009986;GO:0016020;GO:0016021;GO:0030308;GO:0030522;GO:0042060;	-	-	NOG145304	S	discoidin, CUB and LCCL domain containing 2[Source:HGNC Symbol;Acc:HGNC:24627]	131566	Q96PD2
ENSG00000142303	1115.5	2086	145	0.069511	-3.84661	0.000115097	0.0312419	19	8580240	8610735	-	5705	ADAMTS10	GO:0004222;GO:0004222;GO:0006508;GO:0006508;GO:0008233;GO:0008233;GO:0008237;GO:0008237;GO:0001527;GO:0003674;GO:0004222;GO:0005515;GO:0005576;GO:0006508;GO:0006508;GO:0008150;GO:0008233;GO:0008233;GO:0008233;GO:0008237;GO:0008237;GO:0016787;GO:0046872;GO:0062023;GO:0004222;GO:0004222;GO:0006508;GO:0006508;GO:0008233;GO:0008233;GO:0008237;GO:0008237;GO:0006508;GO:0008237;GO:0006508;GO:0008237;	K08625	EC:3.4.24.-	NOG288089	-	ADAM metallopeptidase with thrombospondin type 1motif 10 [Source:HGNC Symbol;Acc:HGNC:13201]	81794	Q9H324;A0A0A0MQW6;Q59FE5;Q6ZN14
ENSG00000198796	237.5	466	9	0.0193133	-5.69426	0.000122098	0.0325901	18	58481247	58629091	-	9565	ALPK2	GO:0004674;GO:0004674;GO:0004674;GO:0005524;GO:0005524;GO:0006468;GO:0006468;GO:0016301;GO:0016310;GO:0016740;	K08868	-	NOG148552	S	alpha kinase 2 [Source:HGNC Symbol;Acc:HGNC:20565]"	115701	Q86TB3
ENSG00000139998	645.5	1223	68	0.055601	-4.16875	0.000126741	0.0332746	14	64945814	64973226	-	5015	RAB15	GO:0000166;GO:0003924;GO:0003924;GO:0003924;GO:0005515;GO:0005525;GO:0005525;GO:0005525;GO:0005737;GO:0005768;GO:0005886;GO:0005886;GO:0005929;GO:0006886;GO:0006904;GO:0008021;GO:0009306;GO:0010008;GO:0015031;GO:0016020;GO:0017157;GO:0032482;GO:0048471;GO:0070062;GO:0072659;GO:1903307;GO:0003924;GO:0005525;GO:0000166;GO:0003924;GO:0003924;GO:0003924;GO:0005515;GO:0005525;GO:0005525;GO:0005525;GO:…	K07908	-	COG1100	R	RAB15, member RAS oncogene family [Source:HGNCSymbol;Acc:HGNC:20150]	376267	P59190;G5EMR8
ENSG00000176153	1559	2885	233	0.0807626	-3.63017	0.000150994	0.0387355	14	64939152	64942905	-	1499	GPX2	GO:0004601;GO:0004602;GO:0006979;GO:0016491;GO:0055114;GO:0055114;GO:0098869;GO:0004601;GO:0004602;GO:0004602;GO:0006979;GO:0006979;GO:0016491;GO:0055114;GO:0055114;GO:0055114;GO:0098869;GO:0004601;GO:0004601;GO:0004602;GO:0004602;GO:0004602;GO:0004602;GO:0004602;GO:0005737;GO:0005737;GO:0005829;GO:0006979;GO:0006979;GO:0009055;GO:0016491;GO:0022900;GO:0034599;GO:0055114;GO:0055114;GO:0055114;GO:…	K00432	EC:1.11.1.9	COG0386	O	glutathione peroxidase 2 [Source:HGNCSymbol;Acc:HGNC:4554]	2877	P18283
ENSG00000103044	676	1276	76	0.0595611	-4.06949	0.000152378	0.0387355	16	69105653	69118719	+	5200	HAS3	GO:0005515;GO:0005886;GO:0005887;GO:0005887;GO:0005975;GO:0016020;GO:0016021;GO:0016021;GO:0016740;GO:0016757;GO:0030213;GO:0030213;GO:0030213;GO:0030213;GO:0030213;GO:0036117;GO:0042802;GO:0045226;GO:0045226;GO:0045893;GO:0050501;GO:0050501;GO:0050501;GO:0050501;GO:0085029;GO:0085029;GO:1900106;GO:0005515;GO:0005886;GO:0005887;GO:0005887;GO:0005975;GO:0016020;GO:0016021;GO:0016021;GO:0016740;GO:…	K00752	EC:2.4.1.212	COG1215	M	hyaluronan synthase 3 [Source:HGNCSymbol;Acc:HGNC:4820]	3038	O00219
ENSG00000106541	1127.5	2098	157	0.0748332	-3.74018	0.000161366	0.0403792	7	16791811	16833433	-	2764	AGR2	GO:0002162;GO:0002162;GO:0005154;GO:0005515;GO:0005515;GO:0005576;GO:0005615;GO:0005783;GO:0005783;GO:0005783;GO:0010628;GO:0010811;GO:0042803;GO:0045742;GO:0048546;GO:0048546;GO:0048639;GO:0048639;GO:0060480;GO:0060548;GO:0060548;GO:0070254;GO:0070254;GO:1903078;GO:1903896;GO:1903899;	K20356	-	NOG78144	-	anterior gradient 2, protein disulphide isomerasefamily member [Source:HGNC Symbol;Acc:HGNC:328]	10551	O95994;Q4JM46
ENSG00000166206	2027	3728	326	0.0874464	-3.51546	0.000171809	0.042331	15	26543546	26939539	-	13886	GABRB3	GO:0004888;GO:0004888;GO:0004890;GO:0004890;GO:0004890;GO:0004890;GO:0004890;GO:0004890;GO:0005216;GO:0005216;GO:0005230;GO:0005230;GO:0005230;GO:0005254;GO:0005886;GO:0005886;GO:0005886;GO:0005887;GO:0005887;GO:0005887;GO:0006811;GO:0006811;GO:0006811;GO:0006821;GO:0007165;GO:0007165;GO:0007214;GO:0007268;GO:0007605;GO:0016020;GO:0016020;GO:0016020;GO:0016021;GO:0016021;GO:0016021;GO:0022851;GO:…	K05181	-	NOG77438	C	gamma-aminobutyric acid type A receptor beta3subunit [Source:HGNC Symbol;Acc:HGNC:4083]	2562	P28472
ENSG00000145506	1194.5	173	2216	12.8092	3.67911	0.000181428	0.0440237	5	1008829	1038943	+	2885	NKD2	GO:0005509;GO:0005509;GO:0005515;GO:0005515;GO:0005515;GO:0005737;GO:0005737;GO:0005886;GO:0005886;GO:0006887;GO:0010954;GO:0016020;GO:0016055;GO:0016323;GO:0016328;GO:0019838;GO:0030178;GO:0030178;GO:0030178;GO:0031410;GO:0031410;GO:0031625;GO:0032036;GO:0032436;GO:0046872;GO:0048210;GO:0051117;GO:0070382;GO:0071944;GO:0072659;GO:0090090;GO:1903078;GO:0005509;GO:0005509;GO:0005515;GO:0005515;GO:…	K03213	-	NOG145355	R	NKD2, WNT signaling pathway inhibitor [Source:HGNCSymbol;Acc:HGNC:17046]	85409	Q969F2
ENSG00000243137	311	20	602	30.1	4.91169	0.000185066	0.0442362	19	43192702	43207299	-	6274	PSG4	GO:0005576;GO:0007565;GO:0007565;GO:0005576;GO:0007565;GO:0007565;GO:0005576;GO:0007565;GO:0007565;	K06500	-	NOG145000	S	pregnancy specific beta-1-glycoprotein 4[Source:HGNC Symbol;Acc:HGNC:9521]	5672	Q00888;Q96QL5
ENSG00000088992	731	1371	91	0.0663749	-3.91322	0.000205009	0.0476952	12	117038923	117099479	-	1926	TESC	GO:0000287;GO:0000287;GO:0001726;GO:0001726;GO:0004860;GO:0005509;GO:0005509;GO:0005515;GO:0005515;GO:0005634;GO:0005634;GO:0005634;GO:0005634;GO:0005737;GO:0005737;GO:0005829;GO:0005886;GO:0006469;GO:0008285;GO:0010628;GO:0015031;GO:0016020;GO:0019212;GO:0019212;GO:0030027;GO:0030154;GO:0030854;GO:0032417;GO:0032587;GO:0033628;GO:0042803;GO:0042995;GO:0043086;GO:0045654;GO:0045893;GO:0046872;GO:…	K17612	-	COG5126	DTZ	tescalcin [Source:HGNC Symbol;Acc:HGNC:26065]"	54997	Q96BS2
ENSG00000169129	238	465	11	0.0236559	-5.40166	0.000205493	0.0476952	10	114294824	114404756	-	5789	AFAP1L2	GO:0005737;GO:0005737;GO:0005737;GO:0005737;GO:0005829;GO:0005886;GO:0006954;GO:0007346;GO:0009966;GO:0009966;GO:0017124;GO:0030296;GO:0032675;GO:0032757;GO:0035591;GO:0035591;GO:0042169;GO:0045742;GO:0045893;GO:0061098;GO:0005737;GO:0005737;GO:0005737;GO:0005737;GO:0005829;GO:0005886;GO:0006954;GO:0007346;GO:0009966;GO:0009966;GO:0017124;GO:0030296;GO:0032675;GO:0032757;GO:0035591;GO:0035591;GO:…	-	-	NOG308979	-	actin filament associated protein 1 like 2[Source:HGNC Symbol;Acc:HGNC:25901]	84632	Q8N4X5
ENSG00000147100	455.5	867	44	0.0507497	-4.30046	0.000224424	0.0513449	X	74421493	74533917	+	4292	SLC16A2	GO:0005215;GO:0005886;GO:0005886;GO:0005886;GO:0005887;GO:0005887;GO:0005887;GO:0008028;GO:0015293;GO:0015349;GO:0015349;GO:0015349;GO:0015349;GO:0015718;GO:0016020;GO:0016021;GO:0016021;GO:0016021;GO:0043252;GO:0055085;GO:0055085;GO:0070327;GO:0070327;GO:0070327;GO:0070327;GO:0005887;GO:0015349;GO:0016020;GO:0016021;GO:0070327;GO:0005887;GO:0005887;GO:0015349;GO:0015349;GO:0016020;GO:0016021;GO:…	K08231	-	NOG321880	-	solute carrier family 16 member 2 [Source:HGNCSymbol;Acc:HGNC:10923]	6567	P36021
ENSG00000134824	3034.5	5522	547	0.0990583	-3.33558	0.000242509	0.0547011	11	61792980	61867354	+	10553	FADS2	GO:0005783;GO:0005789;GO:0005789;GO:0005887;GO:0006629;GO:0006629;GO:0006629;GO:0006631;GO:0006633;GO:0006636;GO:0006636;GO:0016020;GO:0016020;GO:0016021;GO:0016021;GO:0016021;GO:0016213;GO:0016213;GO:0016491;GO:0016491;GO:0016491;GO:0036109;GO:0043651;GO:0055114;GO:0005783;GO:0005789;GO:0005789;GO:0005887;GO:0006629;GO:0006629;GO:0006629;GO:0006631;GO:0006633;GO:0006636;GO:0006636;GO:0016020;GO:…	K10226	EC:1.14.19.3	COG5274	CI	fatty acid desaturase 2 [Source:HGNCSymbol;Acc:HGNC:3575]	9415	O95864
ENSG00000164463	1556	257	2855	11.1089	3.47365	0.000260351	0.05791	5	173056352	173139284	+	12333	CREBRF	GO:0000977;GO:0000981;GO:0001228;GO:0003700;GO:0005515;GO:0005515;GO:0005634;GO:0005634;GO:0005654;GO:0006355;GO:0006986;GO:0006986;GO:0006986;GO:0030968;GO:0045944;GO:0000977;GO:0000981;GO:0001228;GO:0003700;GO:0003700;GO:0005515;GO:0005515;GO:0005634;GO:0005634;GO:0005654;GO:0006355;GO:0006355;GO:0006986;GO:0006986;GO:0006986;GO:0016604;GO:0030968;GO:0042711;GO:0045944;GO:1900170;GO:1902213;GO:…	K21554	-	NOG85144	O	CREB3 regulatory factor [Source:HGNCSymbol;Acc:HGNC:24050]	153222	Q8IUR6
ENSG00000133216	849	1579	119	0.0753642	-3.72998	0.000268649	0.0589371	1	22710839	22921500	+	12516	EPHB2	GO:0005003;GO:0005003;GO:0005515;GO:0005524;GO:0005524;GO:0005634;GO:0005886;GO:0006468;GO:0006468;GO:0007169;GO:0007169;GO:0016021;GO:0016021;GO:0048013;GO:0000166;GO:0001525;GO:0001540;GO:0001655;GO:0001933;GO:0004672;GO:0004672;GO:0004713;GO:0004713;GO:0004713;GO:0004713;GO:0004714;GO:0004714;GO:0005003;GO:0005003;GO:0005005;GO:0005005;GO:0005515;GO:0005515;GO:0005515;GO:0005524;GO:0005524;GO:…	K05111	EC:2.7.10.1	COG0515	T	EPH receptor B2 [Source:HGNC Symbol;Acc:HGNC:3393]"	2048	P29323;Q6NVW1;Q4LE53
ENSG00000099250	2585.5	4701	470	0.0999787	-3.32224	0.000282725	0.061187	10	33177492	33336262	-	11522	NRP1	GO:0001525;GO:0001525;GO:0005021;GO:0005021;GO:0007275;GO:0007399;GO:0007411;GO:0007411;GO:0009887;GO:0009887;GO:0016020;GO:0016020;GO:0016020;GO:0016021;GO:0017154;GO:0017154;GO:0019838;GO:0019838;GO:0030154;GO:0035767;GO:0035767;GO:0038084;GO:0038084;GO:0046872;GO:0048010;GO:0048010;GO:0071526;GO:0071526;GO:0001525;GO:0001525;GO:0001525;GO:0001525;GO:0001525;GO:0001569;GO:0001569;GO:0001764;GO:…	K06724	-	NOG150941	S	neuropilin 1 [Source:HGNC Symbol;Acc:HGNC:8004]"	8829	O14786;Q68DN3;Q59F20;Q6AWA9
ENSG00000091129	1182	2175	189	0.0868966	-3.52456	0.000307801	0.0657258	7	108147623	108456717	-	8193	NRCAM	GO:0001525;GO:0001764;GO:0005515;GO:0005515;GO:0005576;GO:0005886;GO:0005886;GO:0005886;GO:0005887;GO:0007155;GO:0007409;GO:0007411;GO:0007413;GO:0007416;GO:0007417;GO:0007417;GO:0008104;GO:0009897;GO:0010975;GO:0016020;GO:0016021;GO:0019227;GO:0030424;GO:0030424;GO:0030506;GO:0030516;GO:0031290;GO:0034113;GO:0042995;GO:0043005;GO:0043194;GO:0045162;GO:0045162;GO:0045202;GO:0045666;GO:0086080;GO:…	K06756	-	NOG293951	-	neuronal cell adhesion molecule [Source:HGNCSymbol;Acc:HGNC:7994]	4897	Q92823;Q14CA1
ENSG00000164647	281.5	544	19	0.0349265	-4.83954	0.000314283	0.066227	7	90154456	90164829	+	1544	STEAP1	GO:0005215;GO:0005768;GO:0005768;GO:0005886;GO:0005886;GO:0005887;GO:0005911;GO:0006811;GO:0010008;GO:0015267;GO:0016020;GO:0016021;GO:0016491;GO:0046872;GO:0055072;GO:0055085;GO:0055114;GO:0016020;GO:0016021;	K14737	EC:1.16.1.-	NOG41654	S	STEAP family member 1 [Source:HGNCSymbol;Acc:HGNC:11378]	26872	Q9UHE8
ENSG00000171560	368.5	704	33	0.046875	-4.41504	0.000321035	0.066771	4	154583126	154590766	-	3941	FGA	GO:0002224;GO:0002250;GO:0002376;GO:0002576;GO:0005102;GO:0005102;GO:0005102;GO:0005198;GO:0005201;GO:0005515;GO:0005515;GO:0005515;GO:0005576;GO:0005576;GO:0005577;GO:0005577;GO:0005577;GO:0005577;GO:0005577;GO:0005615;GO:0005788;GO:0005886;GO:0005938;GO:0007160;GO:0007596;GO:0007596;GO:0007596;GO:0007596;GO:0007596;GO:0007599;GO:0009897;GO:0009986;GO:0030168;GO:0030168;GO:0030198;GO:0031091;GO:…	K03903	-	NOG114889	S	fibrinogen alpha chain [Source:HGNCSymbol;Acc:HGNC:3661]	2243	P02671
ENSG00000106976	2161	3927	395	0.100586	-3.3135	0.000333583	0.0684914	9	128191655	128255248	+	10775	DNM1	GO:0000166;GO:0001917;GO:0002031;GO:0003723;GO:0003924;GO:0003924;GO:0003924;GO:0003924;GO:0005515;GO:0005515;GO:0005525;GO:0005525;GO:0005525;GO:0005634;GO:0005654;GO:0005737;GO:0005737;GO:0005737;GO:0005794;GO:0005856;GO:0005874;GO:0005886;GO:0005886;GO:0005886;GO:0006897;GO:0006897;GO:0006897;GO:0006898;GO:0006898;GO:0007032;GO:0008017;GO:0008021;GO:0008022;GO:0014069;GO:0016020;GO:0016185;GO:…	K01528	EC:3.6.5.5	COG0699	R	dynamin 1 [Source:HGNC Symbol;Acc:HGNC:2972]"	1759	Q05193
ENSG00000184347	333.5	639	28	0.0438185	-4.51232	0.000353501	0.0716623	5	168661733	169301129	-	14260	SLIT3	GO:0005509;GO:0005509;GO:0005515;GO:0005576;GO:0003180;GO:0003181;GO:0005509;GO:0005509;GO:0005509;GO:0005515;GO:0005576;GO:0005615;GO:0005739;GO:0007275;GO:0007399;GO:0007411;GO:0030154;GO:0030308;GO:0032870;GO:0035385;GO:0048495;GO:0048846;GO:0050919;GO:0051414;GO:0060412;GO:0061364;GO:0070100;GO:0003180;GO:0003180;GO:0003181;GO:0003181;GO:0005509;GO:0005509;GO:0005509;GO:0005515;GO:0005576;GO:…	K06850	-	COG4886	S	slit guidance ligand 3 [Source:HGNCSymbol;Acc:HGNC:11087]	6586	O75094
ENSG00000164638	469	886	52	0.0586907	-4.09072	0.000358958	0.0718589	7	5274369	5306870	+	5811	SLC29A4	GO:0005337;GO:0005337;GO:0008504;GO:0008504;GO:0015844;GO:0016020;GO:0016021;GO:0016021;GO:0016021;GO:0055085;GO:0055085;GO:1901642;GO:1901642;GO:0005337;GO:0005337;GO:0005337;GO:0005886;GO:0005886;GO:0005886;GO:0005886;GO:0008504;GO:0008504;GO:0008504;GO:0008504;GO:0015844;GO:0016020;GO:0016021;GO:0016021;GO:0016021;GO:0016324;GO:0055085;GO:0055085;GO:1901642;GO:1901642;GO:0005337;GO:0005337;GO:…	K03323	-	NOG249415	-	solute carrier family 29 member 4 [Source:HGNCSymbol;Acc:HGNC:23097]	222962	Q7RTT9
ENSG00000144063	218.5	426	11	0.0258216	-5.27528	0.000371456	0.0731295	2	110083870	110116566	-	3167	MALL	GO:0000139;GO:0005515;GO:0005515;GO:0005886;GO:0016020;GO:0016020;GO:0016020;GO:0016021;GO:0016021;GO:0019911;GO:0030136;GO:0031410;GO:0042552;GO:0042632;GO:0045121;GO:0016020;GO:0016021;GO:0016020;GO:0016021;	-	-	NOG147671	S	mal, T cell differentiation protein like[Source:HGNC Symbol;Acc:HGNC:6818]	7851	Q13021
ENSG00000197558	300	577	23	0.0398614	-4.64887	0.000374437	0.0731295	7	149776042	149833979	+	21144	SSPO	GO:0005515;GO:0005576;GO:0005615;GO:0005615;GO:0007155;GO:0007399;GO:0007399;GO:0010466;GO:0030154;GO:0030154;GO:0030414;GO:0030414;	-	-	-	-	SCO-spondin [Source:HGNC Symbol;Acc:HGNC:21998]"	23145	A2VEC9
ENSG00000099994	371	707	35	0.049505	-4.33628	0.000379718	0.0732672	22	24181487	24189106	+	5047	SUSD2	GO:0005044;GO:0005044;GO:0005515;GO:0005886;GO:0005886;GO:0006898;GO:0006955;GO:0006955;GO:0016020;GO:0016021;GO:0030247;GO:0030247;GO:0051782;GO:0070062;GO:1902807;	-	-	NOG299565	-	sushi domain containing 2 [Source:HGNCSymbol;Acc:HGNC:30667]	56241	Q9UGT4;A0A140VJW3
ENSG00000151136	328.5	629	28	0.0445151	-4.48956	0.00039144	0.07463	12	107318421	107659642	+	7916	BTBD11	GO:0005515;GO:0016020;GO:0016021;GO:0046982;GO:0046982;GO:0060395;GO:0005515;GO:0016020;GO:0016021;GO:0046982;GO:0046982;GO:0060395;GO:0060395;GO:0005515;GO:0016020;GO:0016021;GO:0046982;GO:0046982;GO:0060395;GO:0046982;GO:0046982;GO:0005515;GO:0016020;GO:0016021;GO:0046982;GO:0060395;GO:0005515;GO:0016020;GO:0016021;GO:0046982;GO:0060395;	K10483	-	COG0666	R	BTB domain containing 11 [Source:HGNCSymbol;Acc:HGNC:23844]	121551	A6QL63;B3KVD0;B3KXB0
ENSG00000137193	5356.5	1098	9615	8.75683	3.13041	0.00039751	0.0748955	6	37170152	37175428	+	3030	PIM1	GO:0000166;GO:0004672;GO:0004672;GO:0004674;GO:0004674;GO:0004674;GO:0004674;GO:0004674;GO:0005515;GO:0005524;GO:0005524;GO:0005524;GO:0005524;GO:0005634;GO:0005634;GO:0005654;GO:0005730;GO:0005737;GO:0005737;GO:0005737;GO:0005829;GO:0005886;GO:0006468;GO:0006468;GO:0006468;GO:0006468;GO:0006915;GO:0007049;GO:0007275;GO:0008134;GO:0008283;GO:0016020;GO:0016301;GO:0016310;GO:0016740;GO:0019221;GO:…	K04702	EC:2.7.11.1	COG0515	T	Pim-1 proto-oncogene, serine/threonine kinase[Source:HGNC Symbol;Acc:HGNC:8986]	5292	P11309;A0A024RD25
ENSG00000164120	1354	2471	237	0.0959126	-3.38214	0.000415877	0.0768447	4	174490175	174523154	-	5531	HPGD	GO:0001822;GO:0003824;GO:0004957;GO:0005615;GO:0005654;GO:0005737;GO:0005737;GO:0005737;GO:0005829;GO:0005829;GO:0005829;GO:0006629;GO:0006631;GO:0006693;GO:0006693;GO:0006693;GO:0007179;GO:0007565;GO:0007565;GO:0007565;GO:0007567;GO:0016323;GO:0016404;GO:0016404;GO:0016404;GO:0016404;GO:0016491;GO:0016491;GO:0016491;GO:0019372;GO:0030728;GO:0032355;GO:0032496;GO:0042759;GO:0042803;GO:0042803;GO:…	K00069	EC:1.1.1.141	COG1028	IQ	15-hydroxyprostaglandin dehydrogenase [Source:HGNCSymbol;Acc:HGNC:5154]	3248	P15428
ENSG00000162366	207	404	10	0.0247525	-5.33628	0.000419674	0.0768447	1	47183582	47191044	-	1430	PDZK1IP1	GO:0016020;GO:0016020;GO:0016020;GO:0016021;GO:0070062;GO:0016020;GO:0016020;GO:0016020;GO:0016021;GO:0070062;	-	-	NOG41669	S	PDZK1 interacting protein 1 [Source:HGNCSymbol;Acc:HGNC:16887]	10158	Q13113
ENSG00000168679	826.5	1527	126	0.0825147	-3.5992	0.00042225	0.0768447	1	110362851	110391082	-	3164	SLC16A4	GO:0005886;GO:0005887;GO:0005887;GO:0008028;GO:0008028;GO:0015293;GO:0015718;GO:0015718;GO:0016020;GO:0016020;GO:0016021;GO:0016021;GO:0016021;GO:0055085;GO:0055085;GO:0005886;GO:0005887;GO:0005887;GO:0008028;GO:0008028;GO:0015293;GO:0015718;GO:0015718;GO:0016020;GO:0016020;GO:0016021;GO:0016021;GO:0016021;GO:0055085;GO:0055085;GO:0005886;GO:0005887;GO:0005887;GO:0008028;GO:0008028;GO:0015293;GO:…	K08181	-	NOG285688	-	solute carrier family 16 member 4 [Source:HGNCSymbol;Acc:HGNC:10925]	9122	O15374
ENSG00000184226	565	1057	73	0.0690634	-3.85594	0.000427537	0.0769326	13	66302834	67230445	-	30944	PCDH9	GO:0005509;GO:0005509;GO:0005886;GO:0005886;GO:0005886;GO:0005887;GO:0007155;GO:0007155;GO:0007155;GO:0007155;GO:0007156;GO:0007156;GO:0016020;GO:0016020;GO:0016020;GO:0016021;GO:0030426;GO:0044291;GO:0005509;GO:0005509;GO:0005886;GO:0005886;GO:0005886;GO:0005887;GO:0007155;GO:0007155;GO:0007155;GO:0007155;GO:0007156;GO:0007156;GO:0016020;GO:0016020;GO:0016020;GO:0016021;GO:0005509;GO:0005509;GO:…	K16498	-	NOG145470	S	protocadherin 9 [Source:HGNC Symbol;Acc:HGNC:8661]"	5101	Q9HC56;X5D7N0
ENSG00000198121	384	729	39	0.0534979	-4.22437	0.000448733	0.0792556	9	110873263	111038458	-	4159	LPAR1	GO:0000187;GO:0001965;GO:0004930;GO:0004930;GO:0004930;GO:0004930;GO:0005515;GO:0005543;GO:0005737;GO:0005768;GO:0005886;GO:0005886;GO:0005886;GO:0005886;GO:0005887;GO:0005887;GO:0005887;GO:0007165;GO:0007186;GO:0007186;GO:0007186;GO:0007186;GO:0007186;GO:0007186;GO:0007186;GO:0007193;GO:0007193;GO:0007202;GO:0007202;GO:0007202;GO:0007204;GO:0007420;GO:0008289;GO:0008360;GO:0008360;GO:0009986;GO:…	K04289	-	NOG274798	-	lysophosphatidic acid receptor 1 [Source:HGNCSymbol;Acc:HGNC:3166]	1902	Q92633;Q5VZX0
ENSG00000100557	116.5	232	1	0.00431034	-7.85798	0.000450344	0.0792556	14	57469301	57493867	-	4107	CCDC198	GO:0005515;	-	-	NOG45530	S	coiled-coil domain containing 198 [Source:HGNCSymbol;Acc:HGNC:20189]	55195	Q9NVL8
ENSG00000110195	16165.5	3531	28800	8.15633	3.02792	0.000465456	0.0810247	11	72189558	72196323	+	1584	FOLR1	GO:0000139;GO:0001947;GO:0003147;GO:0003253;GO:0005542;GO:0005542;GO:0005542;GO:0005542;GO:0005542;GO:0005542;GO:0005576;GO:0005634;GO:0005768;GO:0005789;GO:0005886;GO:0006888;GO:0006898;GO:0008144;GO:0009986;GO:0012507;GO:0015884;GO:0015884;GO:0016020;GO:0016020;GO:0016021;GO:0016323;GO:0016324;GO:0016324;GO:0017015;GO:0030133;GO:0030136;GO:0031103;GO:0031225;GO:0031362;GO:0031362;GO:0031410;GO:…	K13649	-	NOG26606	S	folate receptor 1 [Source:HGNCSymbol;Acc:HGNC:3791]	2348	P15328;A0A024R5H1
ENSG00000196975	3775.5	6759	792	0.117177	-3.09324	0.000522212	0.0899271	2	69644425	69827112	+	11060	ANXA4	GO:0005509;GO:0005509;GO:0005544;GO:0005544;GO:0005544;GO:0050819;GO:0050819;GO:0005509;GO:0005544;GO:0005544;GO:0004859;GO:0005509;GO:0005509;GO:0005509;GO:0005509;GO:0005515;GO:0005515;GO:0005544;GO:0005544;GO:0005544;GO:0005634;GO:0005634;GO:0005737;GO:0005737;GO:0005737;GO:0005829;GO:0005886;GO:0005886;GO:0006357;GO:0007165;GO:0007219;GO:0007219;GO:0008201;GO:0009986;GO:0012506;GO:0030855;GO:…	K17093	-	NOG267770	-	annexin A4 [Source:HGNC Symbol;Acc:HGNC:542]"	307	P09525;Q6P452;Q6LES2
ENSG00000074410	8076.5	14384	1769	0.122984	-3.02346	0.000528634	0.0900645	15	63321378	63381846	-	6998	CA12	GO:0004089;GO:0004089;GO:0004089;GO:0004089;GO:0005886;GO:0005886;GO:0008270;GO:0008270;GO:0008270;GO:0015701;GO:0016020;GO:0016021;GO:0016021;GO:0016021;GO:0016021;GO:0016829;GO:0046872;GO:0055064;GO:0004089;GO:0004089;GO:0004089;GO:0004089;GO:0005886;GO:0005886;GO:0008270;GO:0008270;GO:0008270;GO:0015701;GO:0016020;GO:0016021;GO:0016021;GO:0016021;GO:0016021;GO:0016829;GO:0046872;GO:0055064;GO:…	K01672	EC:4.2.1.1	COG3338	P	carbonic anhydrase 12 [Source:HGNCSymbol;Acc:HGNC:1371]	771	O43570
ENSG00000163637	167	328	6	0.0182927	-5.77259	0.000548624	0.0924864	3	64092236	64445476	-	14738	PRICKLE2	GO:0005634;GO:0005737;GO:0008270;GO:0008270;GO:0016020;GO:0031965;GO:0046872;GO:0060071;GO:0005634;GO:0005737;GO:0008270;GO:0008270;GO:0016020;GO:0031965;GO:0046872;GO:0060071;GO:0008270;GO:0008270;GO:0046872;GO:0008270;GO:0008270;	K04511	-	NOG314122	-	prickle planar cell polarity protein 2 [Source:HGNCSymbol;Acc:HGNC:20340]	166336	Q7Z3G6;A0A024R368
ENSG00000164574	2584.5	4633	536	0.115692	-3.11164	0.000598712	0.0998788	5	154190730	154420984	+	10496	GALNT10	GO:0000139;GO:0000139;GO:0004653;GO:0004653;GO:0005794;GO:0005794;GO:0006486;GO:0006493;GO:0016020;GO:0016021;GO:0016266;GO:0016266;GO:0016740;GO:0016757;GO:0030246;GO:0046872;GO:0000139;GO:0000139;GO:0004653;GO:0004653;GO:0004653;GO:0005794;GO:0005794;GO:0006486;GO:0006493;GO:0006493;GO:0016020;GO:0016021;GO:0016266;GO:0016266;GO:0016740;GO:0016757;GO:0030246;GO:0046872;GO:0000139;GO:0000139;GO:…	K00710	EC:2.4.1.41	NOG239675	-	polypeptide N-acetylgalactosaminyltransferase 10[Source:HGNC Symbol;Acc:HGNC:19873]	55568	Q86SR1
ENSG00000151655	111	221	1	0.00452489	-7.7879	0.000613809	0.101277	10	7703316	7749520	+	3331	ITIH2	GO:0004866;GO:0004867;GO:0004867;GO:0004867;GO:0005576;GO:0005788;GO:0010466;GO:0010951;GO:0030212;GO:0030212;GO:0030414;GO:0043687;GO:0044267;GO:0062023;GO:0070062;GO:0072562;GO:0004867;GO:0004867;GO:0010951;GO:0030212;GO:0030212;	K19015	-	COG2304	R	inter-alpha-trypsin inhibitor heavy chain 2[Source:HGNC Symbol;Acc:HGNC:6167]	3698	P19823
ENSG00000047457	1973.5	3549	398	0.112144	-3.15657	0.000619739	0.101277	3	149162410	149221829	-	7072	CP	GO:0004322;GO:0005507;GO:0005623;GO:0006825;GO:0006879;GO:0046872;GO:0055114;GO:0004322;GO:0004322;GO:0005507;GO:0005507;GO:0005623;GO:0006825;GO:0006825;GO:0006879;GO:0006879;GO:0016491;GO:0016491;GO:0046872;GO:0055114;GO:0055114;GO:0004322;GO:0004322;GO:0004322;GO:0004322;GO:0004322;GO:0004322;GO:0005507;GO:0005507;GO:0005576;GO:0005576;GO:0005615;GO:0005615;GO:0005615;GO:0005765;GO:0005788;GO:…	K13624	EC:1.16.3.1	NOG276067	-	ceruloplasmin [Source:HGNC Symbol;Acc:HGNC:2295]"	1356	P00450;A5PL27
ENSG00000148468	194	378	10	0.026455	-5.24031	0.000644402	0.1034	10	15211643	15371289	-	4182	FAM171A1	GO:0016020;GO:0016021;	-	-	NOG69488	K	family with sequence similarity 171 member A1[Source:HGNC Symbol;Acc:HGNC:23522]	221061	Q5VUB5;Q9Y438;B3KMX9
ENSG00000198053	368.5	697	40	0.0573888	-4.12309	0.000645648	0.1034	20	1894167	1940592	+	5068	SIRPA	GO:0001933;GO:0005886;GO:0005886;GO:0005886;GO:0005887;GO:0007155;GO:0009986;GO:0010468;GO:0016020;GO:0016020;GO:0016021;GO:0016477;GO:0017124;GO:0019903;GO:0022409;GO:0030695;GO:0032649;GO:0032651;GO:0032675;GO:0032680;GO:0032688;GO:0032715;GO:0032720;GO:0034113;GO:0035696;GO:0043312;GO:0045019;GO:0045428;GO:0046329;GO:0050728;GO:0050765;GO:0050766;GO:0050790;GO:0050870;GO:0050900;GO:0070062;GO:…	K06551	-	NOG39917	S	signal regulatory protein alpha [Source:HGNCSymbol;Acc:HGNC:9662]	140885	P78324
ENSG00000039068	832	1524	140	0.0918635	-3.44436	0.000669779	0.106203	16	68737292	68835541	+	6103	CDH1	GO:0000902;GO:0005509;GO:0005509;GO:0005509;GO:0005515;GO:0005515;GO:0005515;GO:0005576;GO:0005737;GO:0005737;GO:0005768;GO:0005794;GO:0005802;GO:0005886;GO:0005886;GO:0005886;GO:0005886;GO:0005886;GO:0005886;GO:0005913;GO:0005913;GO:0005913;GO:0007043;GO:0007155;GO:0007155;GO:0007155;GO:0007156;GO:0007156;GO:0007156;GO:0007156;GO:0007156;GO:0007416;GO:0007416;GO:0008013;GO:0008092;GO:0009636;GO:…	K05689	-	NOG328838	-	cadherin 1 [Source:HGNC Symbol;Acc:HGNC:1748]"	999	P12830;A0A0U2ZQU7;B3GN61
ENSG00000119681	514	957	71	0.0741902	-3.75263	0.000704173	0.110562	14	74498183	74612378	-	9078	LTBP2	GO:0005201;GO:0005509;GO:0005509;GO:0005515;GO:0005515;GO:0005576;GO:0005576;GO:0005615;GO:0005623;GO:0006605;GO:0007179;GO:0008201;GO:0009306;GO:0019838;GO:0031012;GO:0062023;GO:0070062;GO:0097435;GO:0005509;GO:0005509;GO:0005509;GO:0005509;GO:0005509;	K08023	-	NOG318792	-	latent transforming growth factor beta bindingprotein 2 [Source:HGNC Symbol;Acc:HGNC:6715]	4053	Q14767
ENSG00000104332	415	779	51	0.0654685	-3.93305	0.000742715	0.114958	8	41261962	41309473	-	4733	SFRP1	GO:0001649;GO:0001657;GO:0001756;GO:0001843;GO:0001954;GO:0002244;GO:0004197;GO:0005109;GO:0005109;GO:0005515;GO:0005515;GO:0005576;GO:0005576;GO:0005615;GO:0005615;GO:0005615;GO:0005829;GO:0005886;GO:0006508;GO:0007275;GO:0008144;GO:0008201;GO:0008201;GO:0008284;GO:0008285;GO:0008285;GO:0008584;GO:0008585;GO:0009267;GO:0009950;GO:0009952;GO:0009986;GO:0010564;GO:0010629;GO:0010629;GO:0010719;GO:…	K02166	-	NOG240950	-	secreted frizzled related protein 1 [Source:HGNCSymbol;Acc:HGNC:10776]	6422	Q8N474
ENSG00000091986	532	988	76	0.0769231	-3.70044	0.000750602	0.114958	3	112596794	112649530	-	13071	CCDC80	GO:0001968;GO:0005539;GO:0005576;GO:0005604;GO:0005614;GO:0008201;GO:0009617;GO:0010811;GO:0030198;GO:0031012;GO:0005576;GO:0016020;GO:0016021;	-	-	NOG42473	S	coiled-coil domain containing 80 [Source:HGNCSymbol;Acc:HGNC:30649]	151887	Q76M96
ENSG00000108691	159	312	6	0.0192308	-5.70044	0.000753703	0.114958	17	34255218	34257203	+	1986	CCL2	GO:0005576;GO:0005576;GO:0006955;GO:0006955;GO:0008009;GO:0008009;GO:0060326;GO:0000165;GO:0001525;GO:0002548;GO:0002548;GO:0004672;GO:0005102;GO:0005125;GO:0005515;GO:0005576;GO:0005576;GO:0005576;GO:0005576;GO:0005576;GO:0005615;GO:0005615;GO:0005615;GO:0005623;GO:0006468;GO:0006935;GO:0006935;GO:0006954;GO:0006954;GO:0006955;GO:0006955;GO:0006959;GO:0007010;GO:0007155;GO:0007165;GO:0007166;GO:…	K14624	-	NOG46819	-	C-C motif chemokine ligand 2 [Source:HGNCSymbol;Acc:HGNC:10618]	6347	P13500
ENSG00000163739	1980	3543	417	0.117697	-3.08685	0.000784653	0.118481	4	73869393	73871242	+	1296	CXCL1	GO:0005102;GO:0005125;GO:0005576;GO:0005576;GO:0005576;GO:0005576;GO:0005615;GO:0005615;GO:0005615;GO:0006935;GO:0006935;GO:0006935;GO:0006952;GO:0006952;GO:0006954;GO:0006954;GO:0006954;GO:0006955;GO:0006955;GO:0006955;GO:0007165;GO:0007186;GO:0007186;GO:0007399;GO:0008009;GO:0008009;GO:0008009;GO:0008009;GO:0008047;GO:0008083;GO:0008283;GO:0008285;GO:0010469;GO:0019221;GO:0030036;GO:0030593;GO:…	K05505	-	NOG266004	-	C-X-C motif chemokine ligand 1 [Source:HGNCSymbol;Acc:HGNC:4602]	2919	P09341
ENSG00000000971	1539	2766	312	0.112798	-3.14818	0.000791598	0.118481	1	196651878	196747504	+	8145	CFH	GO:0002376;GO:0005515;GO:0005515;GO:0005576;GO:0005576;GO:0005615;GO:0006956;GO:0006956;GO:0006957;GO:0008201;GO:0016032;GO:0030449;GO:0043395;GO:0045087;GO:0070062;GO:0072562;	K04004	-	NOG148800	R	complement factor H [Source:HGNCSymbol;Acc:HGNC:4883]	3075	P08603;A0A024R962
ENSG00000073282	215.5	416	15	0.0360577	-4.79355	0.000923352	0.136921	3	189631389	189897276	+	7478	TP63	GO:0000122;GO:0000790;GO:0000981;GO:0001228;GO:0001302;GO:0001501;GO:0001736;GO:0001738;GO:0001942;GO:0002039;GO:0002064;GO:0003677;GO:0003677;GO:0003677;GO:0003677;GO:0003682;GO:0003684;GO:0003690;GO:0003700;GO:0003700;GO:0003700;GO:0003700;GO:0005515;GO:0005515;GO:0005515;GO:0005634;GO:0005634;GO:0005634;GO:0005634;GO:0005634;GO:0005634;GO:0005654;GO:0005654;GO:0005737;GO:0005739;GO:0005791;GO:…	K10149	-	NOG80479	S	tumor protein p63 [Source:HGNCSymbol;Acc:HGNC:15979]	8626	Q9H3D4;A0A0S2Z4N5
ENSG00000115963	2519	570	4468	7.8386	2.9706	0.000993433	0.145962	2	150468195	150539011	-	3594	RND3	GO:0000139;GO:0000166;GO:0003924;GO:0003924;GO:0003924;GO:0003924;GO:0005515;GO:0005525;GO:0005525;GO:0005525;GO:0005525;GO:0005525;GO:0005622;GO:0005737;GO:0005794;GO:0005886;GO:0005925;GO:0005938;GO:0007015;GO:0007155;GO:0007264;GO:0007264;GO:0007266;GO:0008360;GO:0016020;GO:0019901;GO:0030036;GO:0030334;GO:0030950;GO:0032153;GO:0032956;GO:0043231;GO:0051017;GO:0000139;GO:0000166;GO:0003924;GO:…	K07859	-	COG1100	R	Rho family GTPase 3 [Source:HGNCSymbol;Acc:HGNC:671]	390	P61587;B2R838
ENSG00000154529	460	852	68	0.0798122	-3.64725	0.00119333	0.173738	9	41890314	42129510	-	13220	CNTNAP3B	GO:0016020;GO:0016021;GO:0016021;GO:0016021;GO:0016020;GO:0016021;GO:0016021;GO:0016021;GO:0007155;GO:0016020;GO:0016021;GO:0016021;GO:0016021;GO:0016021;GO:0016021;GO:0016021;GO:0016021;GO:0016021;GO:0016021;GO:0016021;GO:0016021;GO:0016021;GO:0016021;	-	-	NOG314648	-	contactin associated protein like 3B [Source:HGNCSymbol;Acc:HGNC:32035]	728577	Q96NU0
ENSG00000064300	121.5	3	240	80	6.32193	0.00122542	0.176803	17	49495293	49515008	+	4141	NGFR	GO:0001540;GO:0001678;GO:0004888;GO:0005035;GO:0005035;GO:0005515;GO:0005515;GO:0005516;GO:0005576;GO:0005654;GO:0005768;GO:0005829;GO:0005886;GO:0005886;GO:0005886;GO:0005886;GO:0005887;GO:0006886;GO:0006915;GO:0006919;GO:0006919;GO:0007165;GO:0007165;GO:0007266;GO:0007266;GO:0007275;GO:0007399;GO:0009986;GO:0009986;GO:0015026;GO:0015026;GO:0016020;GO:0016021;GO:0016021;GO:0017137;GO:0030154;GO:…	K02583	-	NOG39106	-	nerve growth factor receptor [Source:HGNCSymbol;Acc:HGNC:7809]	4804	P08138
ENSG00000148346	418	777	59	0.0759331	-3.71913	0.00124222	0.177626	9	128149071	128153453	+	1596	LCN2	GO:0002020;GO:0002376;GO:0005506;GO:0005506;GO:0005576;GO:0005576;GO:0005576;GO:0005576;GO:0005615;GO:0005615;GO:0005829;GO:0006811;GO:0006879;GO:0006915;GO:0006979;GO:0009615;GO:0009617;GO:0009617;GO:0009635;GO:0010046;GO:0010628;GO:0015891;GO:0015891;GO:0019221;GO:0019730;GO:0031346;GO:0031410;GO:0031667;GO:0031669;GO:0035580;GO:0036094;GO:0036094;GO:0042493;GO:0042742;GO:0042803;GO:0043312;GO:…	K21129	-	NOG40148	-	lipocalin 2 [Source:HGNC Symbol;Acc:HGNC:6526]"	3934	P80188
ENSG00000165102	1053	1890	216	0.114286	-3.12928	0.00126587	0.179406	8	43140464	43202855	+	8934	HGSNAT	GO:0005764;GO:0005765;GO:0005765;GO:0005765;GO:0005765;GO:0005765;GO:0005886;GO:0006027;GO:0007041;GO:0007041;GO:0015019;GO:0015019;GO:0015019;GO:0016020;GO:0016021;GO:0016740;GO:0016746;GO:0016746;GO:0035579;GO:0043312;GO:0051259;GO:0070821;GO:0005765;GO:0015019;GO:0005765;GO:0015019;GO:0016020;GO:0016021;GO:0005765;GO:0005765;GO:0015019;GO:0015019;GO:0016020;GO:0016021;GO:0005765;GO:0005765;GO:…	K10532	EC:2.3.1.78	COG4299	S	heparan-alpha-glucosaminide N-acetyltransferase[Source:HGNC Symbol;Acc:HGNC:26527]	138050	Q68CP4;Q8IVU6
ENSG00000182013	165.5	322	9	0.0279503	-5.16099	0.00137249	0.192787	19	46466491	46471563	-	3696	PNMA8A	-	-	-	NOG150922	R	PNMA family member 8A [Source:HGNCSymbol;Acc:HGNC:25578]	55228	Q86V59
ENSG00000135346	960	196	1724	8.79592	3.13683	0.00138767	0.192787	6	87085498	87095406	-	2284	CGA	GO:0005179;GO:0005179;GO:0005179;GO:0005179;GO:0005515;GO:0005576;GO:0005576;GO:0005576;GO:0005576;GO:0005615;GO:0005796;GO:0006357;GO:0007186;GO:0007186;GO:0008284;GO:0010469;GO:0010469;GO:0010893;GO:0016486;GO:0016913;GO:0016914;GO:0030335;GO:0045944;GO:0005179;GO:0005179;GO:0005179;GO:0005576;GO:0005576;GO:0005576;GO:0010469;GO:0005179;GO:0005179;GO:0005179;GO:0005576;GO:0005576;GO:0005576;GO:…	K08522	-	NOG44826	-	glycoprotein hormones, alpha polypeptide[Source:HGNC Symbol;Acc:HGNC:1885]	1081	P01215;Q6I9S8
ENSG00000178538	184	356	12	0.0337079	-4.89077	0.00139639	0.192787	8	60185412	60281400	-	7706	CA8	GO:0004089;GO:0004089;GO:0004089;GO:0005515;GO:0005737;GO:0008270;GO:0008270;GO:0046872;GO:0048015;	K01672	EC:4.2.1.1	COG3338	P	carbonic anhydrase 8 [Source:HGNCSymbol;Acc:HGNC:1382]	767	P35219
ENSG00000105852	264	501	27	0.0538922	-4.21378	0.00142007	0.194379	7	95359872	95396375	-	4119	PON3	GO:0004063;GO:0004064;GO:0004064;GO:0004064;GO:0004064;GO:0004064;GO:0004064;GO:0005576;GO:0005576;GO:0005576;GO:0005576;GO:0005615;GO:0005615;GO:0005615;GO:0009636;GO:0010124;GO:0016311;GO:0016787;GO:0018733;GO:0019372;GO:0019439;GO:0032929;GO:0042803;GO:0043231;GO:0046226;GO:0046395;GO:0046872;GO:0070062;GO:0102007;GO:0004064;GO:0004064;GO:0004064;GO:0004064;	K01045	-	NOG68009	-	paraoxonase 3 [Source:HGNC Symbol;Acc:HGNC:9206]"	5446	Q15166
ENSG00000154930	157	306	8	0.0261438	-5.25739	0.00146715	0.199123	20	25006230	25058980	-	8691	ACSS1	GO:0000166;GO:0003824;GO:0003824;GO:0003987;GO:0003987;GO:0003987;GO:0003987;GO:0005515;GO:0005515;GO:0005524;GO:0005739;GO:0005759;GO:0005759;GO:0006069;GO:0006085;GO:0016208;GO:0016208;GO:0016874;GO:0019427;GO:0019427;GO:0000166;GO:0003824;GO:0003824;GO:0003987;GO:0003987;GO:0003987;GO:0003987;GO:0005515;GO:0005515;GO:0005524;GO:0005739;GO:0005759;GO:0005759;GO:0006069;GO:0006085;GO:0016208;GO:…	K01895	EC:6.2.1.1	COG0365	I	acyl-CoA synthetase short chain family member 1[Source:HGNC Symbol;Acc:HGNC:16091]	84532	Q9NUB1
ENSG00000180543	214.5	411	18	0.0437956	-4.51307	0.00155427	0.208448	8	97273474	97277964	-	4491	TSPYL5	GO:0005515;GO:0005634;GO:0005634;GO:0006334;GO:0006334;GO:0008284;GO:0031398;GO:0040008;GO:0051897;GO:0071480;	K11288	-	NOG291214	-	TSPY like 5 [Source:HGNC Symbol;Acc:HGNC:29367]"	85453	Q86VY4
ENSG00000006652	4245.5	1087	7404	6.81141	2.76795	0.0015812	0.208448	7	112422968	112481017	+	7462	IFRD1	GO:0005634;GO:0007275;GO:0007518;GO:0030154;GO:0005634;GO:0007275;GO:0007518;GO:0030154;GO:0005634;GO:0005634;GO:0005737;GO:0007275;GO:0007518;GO:0014706;GO:0030154;GO:0030517;GO:0042692;GO:0043403;GO:0048671;GO:0005634;GO:0007275;GO:0007518;GO:0030154;	-	-	NOG269852	-	interferon related developmental regulator 1[Source:HGNC Symbol;Acc:HGNC:5456]	3475	O00458;A4D0U1
ENSG00000169903	315	591	39	0.0659898	-3.92161	0.00158754	0.208448	3	149473974	149503281	+	2140	TM4SF4	GO:0005515;GO:0016020;GO:0016021;GO:0016021;GO:0016021;GO:0042246;GO:0016020;GO:0016021;GO:0016021;GO:0016021;	-	-	NOG46575	-	transmembrane 4 L six family member 4 [Source:HGNCSymbol;Acc:HGNC:11856]	7104	P48230
ENSG00000138696	239.5	456	23	0.0504386	-4.30933	0.00158918	0.208448	4	94757968	95158448	+	6312	BMPR1B	GO:0000166;GO:0001501;GO:0001502;GO:0001550;GO:0001654;GO:0002063;GO:0004672;GO:0004672;GO:0004674;GO:0004674;GO:0004675;GO:0004675;GO:0004675;GO:0005024;GO:0005025;GO:0005515;GO:0005515;GO:0005515;GO:0005515;GO:0005524;GO:0005524;GO:0005524;GO:0005524;GO:0005886;GO:0005886;GO:0005887;GO:0005887;GO:0006468;GO:0006468;GO:0006468;GO:0007178;GO:0007178;GO:0007179;GO:0007389;GO:0016020;GO:0016020;GO:…	K13578	EC:2.7.11.30	COG0515	T	bone morphogenetic protein receptor type 1B[Source:HGNC Symbol;Acc:HGNC:1077]	658	O00238
ENSG00000166402	191.5	369	14	0.0379404	-4.72012	0.00160095	0.208448	11	8019244	8106112	+	6722	TUB	GO:0001664;GO:0005576;GO:0005576;GO:0005634;GO:0005634;GO:0005634;GO:0005737;GO:0005737;GO:0005737;GO:0005829;GO:0005886;GO:0005929;GO:0005929;GO:0006909;GO:0006910;GO:0007605;GO:0008277;GO:0009725;GO:0016020;GO:0035091;GO:0042073;GO:0044877;GO:0045494;GO:0050766;GO:0050896;GO:0060041;GO:0061512;GO:0061512;GO:0097500;GO:0097500;GO:0120160;GO:1903546;GO:1903546;GO:0001664;GO:0005576;GO:0005634;GO:…	-	-	NOG286778	-	tubby bipartite transcription factor [Source:HGNCSymbol;Acc:HGNC:12406]	7275	P50607
ENSG00000153956	321	601	41	0.0682196	-3.87367	0.00167853	0.216788	7	81946444	82443777	-	8989	CACNA2D1	GO:0005244;GO:0005245;GO:0005245;GO:0005245;GO:0005245;GO:0005262;GO:0005886;GO:0005891;GO:0005891;GO:0005891;GO:0006811;GO:0006816;GO:0006816;GO:0016020;GO:0016021;GO:0016529;GO:0030315;GO:0034765;GO:0046872;GO:0051924;GO:0051924;GO:0060307;GO:0060402;GO:0061337;GO:0061577;GO:0070062;GO:0070588;GO:0086002;GO:0086007;GO:0086048;GO:0086057;GO:0086091;GO:0098703;GO:0098903;GO:1901843;GO:1902514;GO:…	K04858	-	NOG307080	-	calcium voltage-gated channel auxiliary subunitalpha2delta 1 [Source:HGNC Symbol;Acc:HGNC:1399]	781	P54289
ENSG00000172201	221	422	20	0.0473934	-4.39917	0.00173384	0.222139	6	19837370	19842197	+	3873	ID4	GO:0000082;GO:0000122;GO:0000981;GO:0001085;GO:0001085;GO:0003700;GO:0003714;GO:0005515;GO:0005634;GO:0005634;GO:0005634;GO:0005634;GO:0005634;GO:0005634;GO:0005737;GO:0005737;GO:0005737;GO:0005737;GO:0006357;GO:0007405;GO:0007420;GO:0007623;GO:0007623;GO:0008134;GO:0008283;GO:0008284;GO:0010628;GO:0021766;GO:0021895;GO:0022010;GO:0030182;GO:0034613;GO:0043392;GO:0045444;GO:0045599;GO:0045665;GO:…	K17695	-	NOG74134	S	inhibitor of DNA binding 4, HLH protein[Source:HGNC Symbol;Acc:HGNC:5363]	3400	P47928
ENSG00000142408	182.5	352	13	0.0369318	-4.75899	0.00177958	0.22619	19	53963040	53990215	+	8747	CACNG8	GO:0005244;GO:0005262;GO:0006811;GO:0006816;GO:0006816;GO:0006816;GO:0016020;GO:0016020;GO:0016020;GO:0016021;GO:0016021;GO:0016021;GO:0034765;GO:0070588;GO:0005244;GO:0005245;GO:0005245;GO:0005246;GO:0005262;GO:0005886;GO:0005886;GO:0005891;GO:0006811;GO:0006816;GO:0006816;GO:0006816;GO:0014069;GO:0016020;GO:0016020;GO:0016020;GO:0016021;GO:0016021;GO:0016021;GO:0016247;GO:0019226;GO:0030054;GO:…	K04873	-	NOG43469	S	calcium voltage-gated channel auxiliary subunitgamma 8 [Source:HGNC Symbol;Acc:HGNC:13628]	59283	Q8WXS5
ENSG00000089057	2876	5016	736	0.14673	-2.76876	0.00184365	0.232488	20	4852356	5010293	-	7526	SLC23A2	GO:0005215;GO:0005215;GO:0005215;GO:0005215;GO:0005737;GO:0005737;GO:0005737;GO:0005886;GO:0005886;GO:0005886;GO:0005887;GO:0005887;GO:0005887;GO:0006139;GO:0006811;GO:0006814;GO:0006979;GO:0008520;GO:0008520;GO:0008520;GO:0009925;GO:0009925;GO:0009925;GO:0015205;GO:0015229;GO:0015229;GO:0015229;GO:0015293;GO:0015851;GO:0015882;GO:0015882;GO:0015882;GO:0015882;GO:0015882;GO:0016020;GO:0016020;GO:…	K14611	-	COG2233	F	solute carrier family 23 member 2 [Source:HGNCSymbol;Acc:HGNC:10973]	9962	Q9UGH3;A0A140VK48
ENSG00000022556	257	486	28	0.0576132	-4.11746	0.00186891	0.233348	19	54953130	55001142	+	6313	NLRP2	GO:0000166;GO:0000784;GO:0002376;GO:0005515;GO:0005515;GO:0005515;GO:0005524;GO:0005737;GO:0005737;GO:0005794;GO:0005829;GO:0006915;GO:0006954;GO:0032088;GO:0032090;GO:0043231;GO:0043280;GO:0045087;GO:0050718;GO:0050718;GO:0000166;GO:0000784;GO:0002376;GO:0005515;GO:0005515;GO:0005515;GO:0005524;GO:0005737;GO:0005737;GO:0005794;GO:0005829;GO:0006915;GO:0006954;GO:0032088;GO:0032090;GO:0043231;GO:…	K19409	-	NOG146691	S	NLR family pyrin domain containing 2 [Source:HGNCSymbol;Acc:HGNC:22948]	55655	Q9NX02
ENSG00000179403	129.5	254	5	0.019685	-5.66676	0.00187961	0.233348	1	1434861	1442882	+	5065	VWA1	GO:0003429;GO:0005201;GO:0005576;GO:0005604;GO:0005615;GO:0005615;GO:0005788;GO:0031012;GO:0043687;GO:0044267;GO:0062023;GO:0062023;GO:0070062;GO:0003429;GO:0005201;GO:0005515;GO:0005576;GO:0005576;GO:0005604;GO:0005604;GO:0005614;GO:0005615;GO:0005615;GO:0005788;GO:0030198;GO:0031012;GO:0031012;GO:0042802;GO:0043687;GO:0044267;GO:0048266;GO:0062023;GO:0062023;GO:0070062;	-	-	NOG267735	-	von Willebrand factor A domain containing 1[Source:HGNC Symbol;Acc:HGNC:30910]	64856	Q6PCB0
ENSG00000179094	2718.5	698	4739	6.7894	2.76328	0.00192968	0.237722	17	8140472	8156506	-	7002	AC129492.1	GO:0000122;GO:0000122;GO:0000122;GO:0000976;GO:0000976;GO:0000978;GO:0001222;GO:0002028;GO:0002028;GO:0005515;GO:0005515;GO:0005515;GO:0005634;GO:0005634;GO:0005634;GO:0005654;GO:0005737;GO:0005737;GO:0005829;GO:0007623;GO:0007623;GO:0007623;GO:0008134;GO:0008134;GO:0009416;GO:0009416;GO:0009649;GO:0010608;GO:0010608;GO:0019900;GO:0019900;GO:0031490;GO:0031490;GO:0031625;GO:0032922;GO:0032922;GO:…	K21944	-	NOG253593	-	period circadian regulator 1 [Source:NCBIgene;Acc:5187]	5187	O15534
ENSG00000149970	179.5	346	13	0.0375723	-4.73419	0.00196312	0.239995	X	21372801	21654695	+	31865	CNKSR2	GO:0005515;GO:0005737;GO:0005737;GO:0009966;GO:0009966;GO:0016020;GO:0016020;GO:0005515;GO:0005515;GO:0005737;GO:0005737;GO:0005737;GO:0009966;GO:0009966;GO:0016020;GO:0016020;GO:0016020;GO:0070062;GO:0005515;GO:0005515;GO:0005515;GO:0005737;GO:0005737;GO:0005737;GO:0009966;GO:0009966;GO:0016020;GO:0016020;GO:0016020;GO:0070062;GO:0005515;GO:0005515;GO:0005737;GO:0005737;GO:0005737;GO:0009966;GO:…	K17536	-	NOG255577	-	connector enhancer of kinase suppressor of Ras 2[Source:HGNC Symbol;Acc:HGNC:19701]	22866	Q8WXI2
ENSG00000074211	461	844	78	0.0924171	-3.4357	0.00203489	0.246884	4	6320578	6563600	-	9366	PPP2R2C	GO:0000159;GO:0000159;GO:0000159;GO:0000159;GO:0000278;GO:0004722;GO:0005515;GO:0005515;GO:0005515;GO:0005829;GO:0019888;GO:0019888;GO:0019888;GO:0043666;GO:0070262;GO:0000159;GO:0000159;GO:0000159;GO:0000159;GO:0000278;GO:0004722;GO:0005515;GO:0005515;GO:0005515;GO:0005829;GO:0019888;GO:0019888;GO:0019888;GO:0043666;GO:0070262;GO:0000159;GO:0000159;GO:0000159;GO:0000159;GO:0000278;GO:0004722;GO:…	K04354	-	COG5170	T	protein phosphatase 2 regulatory subunit Bgamma[Source:HGNC Symbol;Acc:HGNC:9306]	5522	Q9Y2T4
ENSG00000116717	979.5	218	1741	7.98624	2.99752	0.00206234	0.248334	1	67685201	67688334	+	1925	GADD45A	GO:0000079;GO:0000185;GO:0000185;GO:0000979;GO:0005515;GO:0005515;GO:0005634;GO:0005634;GO:0005634;GO:0005634;GO:0005634;GO:0005634;GO:0005654;GO:0005737;GO:0005737;GO:0006281;GO:0006469;GO:0006915;GO:0006974;GO:0006977;GO:0007049;GO:0007050;GO:0007050;GO:0007098;GO:0016607;GO:0019900;GO:0042770;GO:0042803;GO:0043065;GO:0046330;GO:0046982;GO:0047485;GO:0051726;GO:0051726;GO:0051726;GO:0051726;GO:…	K04402	-	NOG75953	S	growth arrest and DNA damage inducible alpha[Source:HGNC Symbol;Acc:HGNC:4095]	1647	P24522
ENSG00000157637	1405.5	2473	338	0.136676	-2.87117	0.00210795	0.251931	17	81244811	81295547	-	7907	SLC38A10	GO:0003333;GO:0005794;GO:0006811;GO:0006814;GO:0006865;GO:0015171;GO:0016020;GO:0016021;GO:0060348;GO:0003333;GO:0005794;GO:0006811;GO:0006814;GO:0006865;GO:0015171;GO:0016020;GO:0016021;GO:0016020;GO:0016021;GO:0016020;GO:0016021;	K14996	-	COG0814	E	solute carrier family 38 member 10 [Source:HGNCSymbol;Acc:HGNC:28237]	124565	Q9HBR0
ENSG00000188042	1270	2239	301	0.134435	-2.89502	0.00214436	0.254385	2	234493041	234497081	-	4041	ARL4C	GO:0000166;GO:0003924;GO:0005515;GO:0005525;GO:0005525;GO:0005525;GO:0005525;GO:0005634;GO:0005737;GO:0005737;GO:0005829;GO:0005886;GO:0005886;GO:0005886;GO:0006886;GO:0016020;GO:0016192;GO:0030175;GO:0032456;GO:0032456;GO:0042995;GO:0043014;GO:0000166;GO:0003924;GO:0005515;GO:0005525;GO:0005525;GO:0005525;GO:0005525;GO:0005634;GO:0005737;GO:0005737;GO:0005829;GO:0005886;GO:0005886;GO:0005886;GO:…	K07945	-	COG1100	R	ADP ribosylation factor like GTPase 4C [Source:HGNCSymbol;Acc:HGNC:698]	10123	P56559;A0A024R4C5
ENSG00000164442	3880.5	1045	6716	6.42679	2.6841	0.00217552	0.256184	6	139371807	139374648	-	2563	CITED2	GO:0000122;GO:0000790;GO:0001666;GO:0001666;GO:0001889;GO:0003151;GO:0003156;GO:0003682;GO:0003682;GO:0003700;GO:0003713;GO:0003713;GO:0003713;GO:0003714;GO:0003714;GO:0005515;GO:0005515;GO:0005515;GO:0005634;GO:0005634;GO:0005634;GO:0005634;GO:0005634;GO:0005654;GO:0006355;GO:0006355;GO:0006357;GO:0007275;GO:0007368;GO:0007507;GO:0007530;GO:0007530;GO:0008283;GO:0010628;GO:0010629;GO:0019904;GO:…	K21361	-	NOG44915	-	Cbp/p300 interacting transactivator with Glu/Asprich carboxy-terminal domain 2 [Source:HGNCSymbol;Acc:HGNC:1987]	10370	Q99967;D9ZGF1
ENSG00000178401	334.5	621	48	0.0772947	-3.69349	0.00226147	0.264047	12	49346888	49357546	+	5144	DNAJC22	GO:0016020;GO:0016021;GO:0016020;GO:0016021;GO:0016020;GO:0016021;	K19370	-	COG0484	O	DnaJ heat shock protein family (Hsp40) member C22[Source:HGNC Symbol;Acc:HGNC:25802]	79962	Q8N4W6;A0A024R0Z2
ENSG00000184557	6555.5	1824	11287	6.18805	2.62948	0.00227527	0.264047	17	78356778	78360077	-	2734	SOCS3	GO:0001784;GO:0001932;GO:0004860;GO:0005515;GO:0005829;GO:0005942;GO:0006469;GO:0007259;GO:0007259;GO:0009968;GO:0009968;GO:0016567;GO:0019221;GO:0035556;GO:0035556;GO:0040008;GO:0042531;GO:0042532;GO:0043066;GO:0043066;GO:0043066;GO:0043551;GO:0043687;GO:0045595;GO:0045597;GO:0046426;GO:0046627;GO:0046627;GO:0046854;GO:0046935;GO:0050728;GO:0060334;GO:0060670;GO:0060674;GO:0060707;GO:0060708;GO:…	K04696	-	NOG281730	-	suppressor of cytokine signaling 3 [Source:HGNCSymbol;Acc:HGNC:19391]	9021	O14543;Q6FI39
ENSG00000089199	227.5	431	24	0.0556845	-4.16658	0.00243966	0.281087	20	5911510	5925353	+	4447	CHGB	GO:0005179;GO:0005515;GO:0005576;GO:0005615;GO:0005788;GO:0010469;GO:0030141;GO:0030141;GO:0030141;GO:0030141;GO:0043687;GO:0044267;GO:0030141;GO:0030141;	K19991	-	NOG39839	S	chromogranin B [Source:HGNC Symbol;Acc:HGNC:1930]"	1114	P05060
ENSG00000005108	249	469	29	0.0618337	-4.01546	0.0025064	0.286715	7	11370365	11832198	-	10921	THSD7A	GO:0001525;GO:0005576;GO:0005886;GO:0005886;GO:0016020;GO:0016021;GO:0030154;GO:0031532;GO:0042995;GO:0016020;GO:0016021;	-	-	NOG12793	-	thrombospondin type 1 domain containing 7A[Source:HGNC Symbol;Acc:HGNC:22207]	221981	Q9UPZ6
ENSG00000175920	457.5	83	832	10.0241	3.3254	0.00272546	0.309562	4	3463306	3501473	+	4036	DOK7	GO:0005634;GO:0005654;GO:0005739;GO:0005886;GO:0008289;GO:0016020;GO:0019901;GO:0019901;GO:0019901;GO:0030054;GO:0045202;GO:0061098;GO:0061098;GO:0061098;GO:0019901;GO:0019901;GO:0061098;GO:0061098;GO:0005634;GO:0005654;GO:0005739;GO:0005886;GO:0008289;GO:0016020;GO:0019901;GO:0019901;GO:0019901;GO:0030054;GO:0045202;GO:0061098;GO:0061098;GO:0061098;GO:0019901;GO:0019901;GO:0061098;GO:0061098;	-	-	NOG69734	S	docking protein 7 [Source:HGNCSymbol;Acc:HGNC:26594]	285489	Q18PE1
ENSG00000101680	514.5	99	930	9.39394	3.23173	0.00277623	0.313104	18	6941742	7117797	-	15857	LAMA1	GO:0002011;GO:0005102;GO:0005102;GO:0005201;GO:0005201;GO:0005515;GO:0005576;GO:0005576;GO:0005604;GO:0005604;GO:0005606;GO:0005606;GO:0005608;GO:0005615;GO:0005911;GO:0006468;GO:0007155;GO:0007155;GO:0007155;GO:0007166;GO:0007166;GO:0008022;GO:0009888;GO:0016020;GO:0030155;GO:0030155;GO:0030198;GO:0030334;GO:0030334;GO:0031012;GO:0031012;GO:0031175;GO:0043208;GO:0043256;GO:0045198;GO:0045995;GO:…	K05637	-	NOG247347	-	laminin subunit alpha 1 [Source:HGNCSymbol;Acc:HGNC:6481]	284217	P25391
ENSG00000140807	203.5	387	20	0.0516796	-4.27426	0.00281376	0.313104	16	50548396	50649249	+	17359	NKD1	GO:0000159;GO:0001754;GO:0005509;GO:0005509;GO:0005515;GO:0005737;GO:0005737;GO:0005886;GO:0007525;GO:0016020;GO:0016055;GO:0030165;GO:0030178;GO:0030178;GO:0030178;GO:0030178;GO:0045732;GO:0046872;GO:0090090;GO:0090090;GO:0090249;GO:1901231;GO:1901231;GO:1901233;GO:1901233;GO:2000096;GO:2000096;	K03213	-	NOG47986	K	NKD1, WNT signaling pathway inhibitor [Source:HGNCSymbol;Acc:HGNC:17045]	85407	Q969G9
ENSG00000172379	338	624	52	0.0833333	-3.58496	0.0028153	0.313104	15	80404350	80597933	+	7737	ARNT2	GO:0000978;GO:0000981;GO:0000981;GO:0001228;GO:0001666;GO:0001666;GO:0001701;GO:0001701;GO:0003677;GO:0003677;GO:0003700;GO:0003700;GO:0003700;GO:0003700;GO:0005515;GO:0005515;GO:0005634;GO:0005634;GO:0005634;GO:0005634;GO:0005634;GO:0005654;GO:0005667;GO:0005667;GO:0005667;GO:0005737;GO:0005737;GO:0006355;GO:0006355;GO:0006355;GO:0006805;GO:0007417;GO:0007417;GO:0007420;GO:0008284;GO:0017162;GO:…	K15589	-	NOG293303	-	aryl hydrocarbon receptor nuclear translocator 2[Source:HGNC Symbol;Acc:HGNC:16876]	9915	Q9HBZ2;Q7Z3A3;X5DQN9;Q86TN1
ENSG00000125378	272.5	509	36	0.0707269	-3.8216	0.00289099	0.316231	14	53949736	53958761	-	3096	BMP4	GO:0000122;GO:0000122;GO:0000122;GO:0000122;GO:0000186;GO:0001501;GO:0001503;GO:0001525;GO:0001568;GO:0001649;GO:0001649;GO:0001656;GO:0001657;GO:0001657;GO:0001658;GO:0001658;GO:0001707;GO:0001759;GO:0001822;GO:0001822;GO:0001823;GO:0001843;GO:0001934;GO:0001934;GO:0001938;GO:0001938;GO:0001944;GO:0001958;GO:0001958;GO:0002043;GO:0002062;GO:0002062;GO:0002244;GO:0002244;GO:0002320;GO:0003014;GO:…	K04662	-	NOG243555	-	bone morphogenetic protein 4 [Source:HGNCSymbol;Acc:HGNC:1071]	652	P12644;Q53XC5
ENSG00000115290	183	350	16	0.0457143	-4.45121	0.00291032	0.316231	2	164492812	164621848	-	2958	GRB14	GO:0005070;GO:0005070;GO:0005070;GO:0005070;GO:0005737;GO:0005737;GO:0005768;GO:0005829;GO:0005886;GO:0007165;GO:0007165;GO:0007165;GO:0009967;GO:0010008;GO:0016020;GO:0030971;GO:0042802;GO:0042803;GO:0043231;GO:0046627;GO:0050900;GO:0005070;GO:0005070;GO:0007165;GO:0007165;GO:0009967;GO:0005070;GO:0005070;GO:0007165;GO:0007165;GO:0009967;	-	-	NOG307156	-	growth factor receptor bound protein 14[Source:HGNC Symbol;Acc:HGNC:4565]	2888	Q14449
ENSG00000180667	2115.5	572	3659	6.39685	2.67736	0.00292685	0.316231	1	207043849	207052980	-	6521	YOD1	GO:0003676;GO:0003676;GO:0004843;GO:0004843;GO:0004843;GO:0004843;GO:0005515;GO:0005737;GO:0005829;GO:0005829;GO:0006508;GO:0006986;GO:0008233;GO:0008234;GO:0016236;GO:0016579;GO:0016579;GO:0016579;GO:0016579;GO:0016787;GO:0030433;GO:0030433;GO:0030433;GO:0030433;GO:0030968;GO:0030968;GO:0031625;GO:0035523;GO:0035871;GO:0035871;GO:0036459;GO:0046872;GO:0061578;GO:0070536;GO:0070536;GO:0071108;GO:…	K13719	EC:3.1.2.-	COG5539	O	YOD1 deubiquitinase [Source:HGNCSymbol;Acc:HGNC:25035]	55432	Q5VVQ6
ENSG00000234745	995.5	239	1752	7.33054	2.87392	0.00292729	0.316231	6	31269491	31357188	-	3051	HLA-B	GO:0016020;GO:0016021;GO:0000139;GO:0001916;GO:0002376;GO:0002474;GO:0002474;GO:0002476;GO:0002479;GO:0002480;GO:0002486;GO:0002667;GO:0005102;GO:0005102;GO:0005102;GO:0005515;GO:0005615;GO:0005783;GO:0005794;GO:0005886;GO:0005886;GO:0005887;GO:0006955;GO:0006955;GO:0006955;GO:0006955;GO:0009897;GO:0009986;GO:0012507;GO:0016020;GO:0016021;GO:0016032;GO:0019882;GO:0019882;GO:0030667;GO:0030670;GO:…	K06751	-	NOG42056	R	major histocompatibility complex, class I, B[Source:HGNC Symbol;Acc:HGNC:4932]	3106	P01889;E5FQ95
ENSG00000146374	246.5	463	30	0.0647948	-3.94798	0.00294214	0.316231	6	127118671	127199481	+	4957	RSPO3	GO:0001525;GO:0001974;GO:0001974;GO:0002040;GO:0002040;GO:0005102;GO:0005102;GO:0005109;GO:0005109;GO:0005576;GO:0005576;GO:0005576;GO:0005576;GO:0005615;GO:0008201;GO:0008201;GO:0016055;GO:0030111;GO:0030177;GO:0030177;GO:0050896;GO:0060670;GO:0090263;GO:0090263;GO:2000052;GO:2000052;GO:2000096;GO:0001974;GO:0002040;GO:0005102;GO:0005109;GO:0005576;GO:0005576;GO:0005576;GO:0005615;GO:0008201;GO:…	K23098	-	NOG285562	-	R-spondin 3 [Source:HGNC Symbol;Acc:HGNC:20866]"	84870	Q9BXY4
ENSG00000185630	2235.5	3861	610	0.15799	-2.66209	0.00298196	0.318374	1	164555584	164899296	+	21249	PBX1	GO:0003700;GO:0003700;GO:0005634;GO:0005634;GO:0005654;GO:0006355;GO:0000977;GO:0000978;GO:0000981;GO:0001228;GO:0001655;GO:0001658;GO:0003677;GO:0003677;GO:0003677;GO:0003677;GO:0003677;GO:0003700;GO:0003700;GO:0003700;GO:0005515;GO:0005515;GO:0005634;GO:0005634;GO:0005634;GO:0005634;GO:0005654;GO:0005654;GO:0005667;GO:0005737;GO:0005737;GO:0006355;GO:0006355;GO:0006694;GO:0007221;GO:0007275;GO:…	K09355	-	NOG248144	-	PBX homeobox 1 [Source:HGNC Symbol;Acc:HGNC:8632]"	5087	P40424;A0A024R919;A8K5V0
ENSG00000136002	3089.5	870	5309	6.1023	2.60935	0.00304466	0.322915	2	130836916	131047263	+	10611	ARHGEF4	GO:0005085;GO:0005085;GO:0005085;GO:0005089;GO:0005089;GO:0005515;GO:0035023;GO:0035023;GO:0035556;GO:0035556;GO:0005085;GO:0005085;GO:0005085;GO:0005089;GO:0005089;GO:0005515;GO:0005515;GO:0005737;GO:0005829;GO:0005886;GO:0007186;GO:0016020;GO:0019904;GO:0030032;GO:0030676;GO:0032587;GO:0035023;GO:0035023;GO:0035556;GO:0035556;GO:0042995;GO:0043065;GO:0046847;GO:0051056;GO:0005085;GO:0005085;GO:…	K05769	-	COG5422	T	Rho guanine nucleotide exchange factor 4[Source:HGNC Symbol;Acc:HGNC:684]	50649	Q9NR80;Q9NTG0
ENSG00000123243	235	442	28	0.0633484	-3.98055	0.0031554	0.332459	10	7559270	7666998	-	14628	ITIH5	GO:0004867;GO:0004867;GO:0010951;GO:0030212;GO:0030212;GO:0004867;GO:0004867;GO:0010951;GO:0030212;GO:0030212;	-	-	COG2304	R	inter-alpha-trypsin inhibitor heavy chain familymember 5 [Source:HGNC Symbol;Acc:HGNC:21449]	80760	Q86UX2;C9J2H1
ENSG00000170525	2165	3734	596	0.159614	-2.64734	0.00318285	0.333159	10	6144934	6254644	+	6114	PFKFB3	GO:0000166;GO:0003824;GO:0003824;GO:0003824;GO:0003873;GO:0003873;GO:0003873;GO:0003873;GO:0004331;GO:0004331;GO:0005524;GO:0005524;GO:0005524;GO:0005654;GO:0005829;GO:0005829;GO:0006000;GO:0006000;GO:0006003;GO:0006003;GO:0006003;GO:0008152;GO:0016301;GO:0016310;GO:0016311;GO:0016740;GO:0016787;GO:0045821;GO:0046835;GO:0000166;GO:0003824;GO:0003824;GO:0003824;GO:0003873;GO:0003873;GO:0003873;GO:…	K01103	-	COG0406	G	6-phosphofructo-2-kinase/fructose-2,6-biphosphatase3 [Source:HGNC Symbol;Acc:HGNC:8874]	5209	Q16875
ENSG00000114948	102.5	202	3	0.0148515	-6.07325	0.00322903	0.335798	2	206443532	206621127	+	6425	ADAM23	GO:0004222;GO:0004222;GO:0005178;GO:0005515;GO:0005576;GO:0005886;GO:0005886;GO:0005887;GO:0006508;GO:0006508;GO:0007155;GO:0007417;GO:0008237;GO:0008237;GO:0008237;GO:0016020;GO:0016021;GO:0098978;GO:0099056;GO:1990830;GO:0004222;GO:0004222;GO:0006508;GO:0006508;GO:0008237;GO:0008237;GO:0016020;GO:0016021;	K06837	EC:3.4.24.-	NOG256419	-	ADAM metallopeptidase domain 23 [Source:HGNCSymbol;Acc:HGNC:202]	8745	O75077;A0A024R3W8
ENSG00000143878	20108.5	6091	34126	5.60269	2.48612	0.00325555	0.336372	2	20447074	20449445	+	2372	RHOB	GO:0000166;GO:0000281;GO:0001525;GO:0003924;GO:0003924;GO:0003924;GO:0003924;GO:0005515;GO:0005515;GO:0005525;GO:0005525;GO:0005525;GO:0005525;GO:0005622;GO:0005634;GO:0005634;GO:0005737;GO:0005768;GO:0005769;GO:0005770;GO:0005829;GO:0005829;GO:0005886;GO:0005886;GO:0005886;GO:0005886;GO:0005925;GO:0005938;GO:0006886;GO:0006915;GO:0007015;GO:0007155;GO:0007155;GO:0007186;GO:0007264;GO:0007264;GO:…	K07856	-	COG1100	R	ras homolog family member B [Source:HGNCSymbol;Acc:HGNC:668]	388	P62745
ENSG00000075340	219	413	25	0.0605327	-4.04614	0.00340687	0.34975	2	70607618	70768225	-	12673	ADD2	GO:0003779;GO:0003779;GO:0003779;GO:0005198;GO:0005516;GO:0005737;GO:0005829;GO:0005856;GO:0005856;GO:0005856;GO:0005886;GO:0008290;GO:0014069;GO:0016020;GO:0019901;GO:0030036;GO:0030507;GO:0030507;GO:0031410;GO:0032092;GO:0042803;GO:0044853;GO:0044853;GO:0046982;GO:0050900;GO:0050901;GO:0051015;GO:0051015;GO:0051016;GO:0051016;GO:0051017;GO:0051017;GO:0055085;GO:0065003;GO:0003779;GO:0003779;GO:…	K18622	-	COG0235	G	adducin 2 [Source:HGNC Symbol;Acc:HGNC:244]"	119	P35612;Q05DK5
ENSG00000124920	1347	2339	355	0.151774	-2.72	0.00349492	0.356504	11	61752642	61788518	+	10680	MYRF	GO:0000981;GO:0003677;GO:0003677;GO:0003677;GO:0003700;GO:0003700;GO:0003700;GO:0005634;GO:0005634;GO:0005634;GO:0005654;GO:0005737;GO:0005737;GO:0005783;GO:0005789;GO:0005794;GO:0005829;GO:0006355;GO:0006355;GO:0006357;GO:0006508;GO:0008233;GO:0014003;GO:0014003;GO:0016020;GO:0016021;GO:0016787;GO:0022010;GO:0022010;GO:0022010;GO:0030154;GO:0031643;GO:0031643;GO:0032286;GO:0032286;GO:0032286;GO:…	-	-	NOG253930	-	myelin regulatory factor [Source:HGNCSymbol;Acc:HGNC:1181]	745	Q9Y2G1
ENSG00000152953	100.5	198	3	0.0151515	-6.04439	0.00358766	0.363648	4	5051480	5500994	+	5282	STK32B	GO:0000166;GO:0004672;GO:0004672;GO:0004674;GO:0004674;GO:0005524;GO:0005524;GO:0005524;GO:0006468;GO:0006468;GO:0016301;GO:0016310;GO:0016740;GO:0018105;GO:0035556;GO:0046872;GO:0004672;GO:0004672;GO:0005524;GO:0005524;GO:0006468;GO:0006468;GO:0000166;GO:0004672;GO:0004672;GO:0004674;GO:0004674;GO:0005524;GO:0005524;GO:0005524;GO:0006468;GO:0006468;GO:0016301;GO:0016310;GO:0016740;GO:0018105;GO:…	K08793	EC:2.7.11.1	COG0515	T	serine/threonine kinase 32B [Source:HGNCSymbol;Acc:HGNC:14217]	55351	Q9NY57;B2R9M8
ENSG00000004468	179.5	342	17	0.0497076	-4.33039	0.00376529	0.379253	4	15778275	15853232	+	6857	CD38	GO:0003953;GO:0003953;GO:0003953;GO:0005886;GO:0005886;GO:0005886;GO:0007165;GO:0016020;GO:0016020;GO:0016021;GO:0016740;GO:0016787;GO:0016849;GO:0019674;GO:0030890;GO:0030890;GO:0042493;GO:0043066;GO:0045892;GO:0045893;GO:0050135;GO:0050135;GO:0050853;GO:0061809;GO:0070062;GO:0097190;GO:0001666;GO:0003953;GO:0003953;GO:0003953;GO:0003953;GO:0003953;GO:0005634;GO:0005886;GO:0005886;GO:0005886;GO:…	K01242	-	NOG42596	S	CD38 molecule [Source:HGNC Symbol;Acc:HGNC:1667]"	952	P28907;B4E006
ENSG00000034053	144	278	10	0.0359712	-4.79701	0.00382264	0.382623	15	28884483	29118315	+	6869	APBA2	GO:0001540;GO:0001540;GO:0001540;GO:0005515;GO:0005515;GO:0005515;GO:0005737;GO:0005886;GO:0007268;GO:0007268;GO:0007268;GO:0007399;GO:0008021;GO:0008021;GO:0015031;GO:0042802;GO:0043197;GO:0045202;GO:0001540;GO:0001540;GO:0001540;GO:0001540;GO:0001701;GO:0005515;GO:0005515;GO:0005515;GO:0005737;GO:0005886;GO:0005886;GO:0007268;GO:0007268;GO:0007268;GO:0007268;GO:0007399;GO:0007626;GO:0008021;GO:…	K20055	-	NOG283022	-	amyloid beta precursor protein binding family Amember 2 [Source:HGNC Symbol;Acc:HGNC:579]	321	Q99767;Q59G28
ENSG00000186529	250.5	467	34	0.0728051	-3.77982	0.00391449	0.389383	19	15640897	15662825	+	5517	CYP4F3	GO:0004497;GO:0004497;GO:0005506;GO:0005506;GO:0005783;GO:0005789;GO:0005789;GO:0006629;GO:0006690;GO:0006691;GO:0006691;GO:0016020;GO:0016021;GO:0016491;GO:0016705;GO:0016705;GO:0020037;GO:0020037;GO:0031090;GO:0036101;GO:0043231;GO:0046872;GO:0050051;GO:0055114;GO:0055114;GO:0055114;GO:0004497;GO:0004497;GO:0005506;GO:0005506;GO:0005783;GO:0005789;GO:0005789;GO:0006629;GO:0006690;GO:0006691;GO:…	K17726	-	COG2124	Q	cytochrome P450 family 4 subfamily F member 3[Source:HGNC Symbol;Acc:HGNC:2646]	4051	Q08477;A0A024R7J8
ENSG00000105738	1711.5	2945	478	0.162309	-2.62319	0.00395644	0.391125	19	37907208	38208369	+	10352	SIPA1L3	GO:0001654;GO:0001654;GO:0001725;GO:0002244;GO:0003382;GO:0003382;GO:0005096;GO:0005096;GO:0005096;GO:0005515;GO:0005615;GO:0005886;GO:0007010;GO:0007010;GO:0016020;GO:0016324;GO:0043547;GO:0045177;GO:0051056;GO:0051056;GO:0061689;GO:0090162;GO:0090162;GO:0005096;GO:0005096;GO:0043547;GO:0051056;	K17703	-	NOG306003	-	signal induced proliferation associated 1 like 3[Source:HGNC Symbol;Acc:HGNC:23801]	23094	O60292;B2RWP0
ENSG00000148841	4229	1279	7179	5.61298	2.48877	0.00407695	0.398485	10	104309698	104338465	-	7296	ITPRIP	GO:0004860;GO:0005515;GO:0005886;GO:0016020;GO:1902042;GO:0005515;GO:0005886;GO:0016020;GO:0005515;GO:0005886;GO:0016020;GO:0005515;GO:0005886;GO:0016020;	-	-	NOG27279	R	inositol 1,4,5-trisphosphate receptor interactingprotein [Source:HGNC Symbol;Acc:HGNC:29370]	85450	Q8IWB1
ENSG00000138759	167.5	320	15	0.046875	-4.41504	0.00408064	0.398485	4	78057323	78544269	+	19207	FRAS1	GO:0002009;GO:0003338;GO:0005201;GO:0005515;GO:0005604;GO:0005604;GO:0005886;GO:0007154;GO:0007154;GO:0015031;GO:0016020;GO:0016021;GO:0016021;GO:0016021;GO:0030326;GO:0043588;GO:0046872;GO:0060021;GO:0062023;GO:0005201;GO:0005515;GO:0005604;GO:0005886;GO:0007154;GO:0016020;GO:0016021;GO:0016021;GO:0046872;GO:0062023;GO:0005515;GO:0005515;	-	-	NOG12793	-	Fraser extracellular matrix complex subunit 1[Source:HGNC Symbol;Acc:HGNC:19185]	80144	Q86XX4
ENSG00000133226	5138	1570	8706	5.54522	2.47125	0.0041086	0.398783	1	24631716	24673281	+	7922	SRRM1	GO:0006397;GO:0006397;GO:0006397;GO:0006397;GO:0006397;GO:0016607;GO:0000375;GO:0000398;GO:0000398;GO:0003677;GO:0003723;GO:0005515;GO:0005634;GO:0005634;GO:0005654;GO:0005681;GO:0005829;GO:0006397;GO:0006397;GO:0006397;GO:0006405;GO:0006406;GO:0008380;GO:0008380;GO:0016363;GO:0016607;GO:0016607;GO:0031124;GO:0071013;GO:0006397;GO:0006397;GO:0016607;GO:0006397;GO:0006397;GO:0016607;	K13171	-	NOG242213	-	serine and arginine repetitive matrix 1[Source:HGNC Symbol;Acc:HGNC:16638]	10250	Q8IYB3;A0A0S2Z4W1
ENSG00000105429	2334	3988	680	0.170512	-2.55206	0.00415466	0.399942	19	42325609	42378769	+	11372	MEGF8	GO:0003143;GO:0005509;GO:0005509;GO:0005515;GO:0005515;GO:0005634;GO:0010468;GO:0016020;GO:0016021;GO:0030326;GO:0030509;GO:0035108;GO:0042074;GO:0045879;GO:0048704;GO:0048842;GO:0055113;GO:0060971;GO:0060972;GO:0061371;GO:0070062;GO:0071907;GO:0097094;GO:0097155;GO:0016020;GO:0016021;GO:0003143;GO:0003143;GO:0005509;GO:0005509;GO:0005515;GO:0005515;GO:0005634;GO:0005634;GO:0007368;GO:0010468;GO:…	-	-	NOG304142	-	multiple EGF like domains 8 [Source:HGNCSymbol;Acc:HGNC:3233]	1954	Q7Z7M0
ENSG00000185022	908.5	230	1587	6.9	2.7866	0.00417048	0.399942	22	38200767	38216507	+	5611	MAFF	GO:0000978;GO:0000981;GO:0001228;GO:0003677;GO:0003677;GO:0003677;GO:0003700;GO:0003700;GO:0003700;GO:0005515;GO:0005634;GO:0005634;GO:0005634;GO:0005634;GO:0005634;GO:0005654;GO:0005739;GO:0006355;GO:0006355;GO:0006366;GO:0007567;GO:0007596;GO:0043565;GO:0043565;GO:0045604;GO:0045944;GO:0000978;GO:0000981;GO:0001228;GO:0001701;GO:0003677;GO:0003677;GO:0003677;GO:0003700;GO:0003700;GO:0003700;GO:…	K09037	-	NOG315640	-	MAF bZIP transcription factor F [Source:HGNCSymbol;Acc:HGNC:6780]	23764	Q9ULX9
ENSG00000095397	2245.5	655	3836	5.85649	2.55004	0.00426241	0.406325	9	114402080	114505473	-	5565	WHRN	GO:0001895;GO:0001895;GO:0001917;GO:0001917;GO:0002141;GO:0002141;GO:0002142;GO:0002142;GO:0005515;GO:0005515;GO:0005737;GO:0005737;GO:0005886;GO:0007605;GO:0007605;GO:0007605;GO:0007605;GO:0007605;GO:0030054;GO:0030426;GO:0032391;GO:0032391;GO:0032420;GO:0032420;GO:0032426;GO:0032426;GO:0042995;GO:0043025;GO:0045184;GO:0045202;GO:0050910;GO:0050953;GO:0050953;GO:0050953;GO:0060088;GO:0060122;GO:…	K21879	-	NOG291372	-	whirlin [Source:HGNC Symbol;Acc:HGNC:16361]"	25861	Q9P202;B9EGE6
ENSG00000154734	1794.5	514	3075	5.98249	2.58075	0.0043831	0.411659	21	26835755	26845409	-	7055	ADAMTS1	GO:0001542;GO:0001822;GO:0004222;GO:0004222;GO:0004222;GO:0005576;GO:0005604;GO:0006508;GO:0006508;GO:0006508;GO:0007229;GO:0008201;GO:0008201;GO:0008233;GO:0008237;GO:0008237;GO:0008237;GO:0008237;GO:0008270;GO:0008270;GO:0008285;GO:0016787;GO:0031012;GO:0031012;GO:0031012;GO:0031410;GO:0046872;GO:0060347;GO:0062023;GO:1900087;GO:1904707;GO:1904754;GO:0004222;GO:0004222;GO:0006508;GO:0006508;GO:…	K08617	EC:3.4.24.-	NOG291688	-	ADAM metallopeptidase with thrombospondin type 1motif 1 [Source:HGNC Symbol;Acc:HGNC:217]	9510	Q9UHI8;B2RB33
ENSG00000145703	287	529	45	0.0850662	-3.55527	0.00440297	0.411659	5	76403285	76708132	+	7868	IQGAP2	GO:0003779;GO:0005095;GO:0005515;GO:0005516;GO:0005547;GO:0005737;GO:0005829;GO:0005886;GO:0005902;GO:0007165;GO:0007165;GO:0007165;GO:0009986;GO:0015629;GO:0017048;GO:0030027;GO:0030175;GO:0030667;GO:0034260;GO:0034314;GO:0043087;GO:0043087;GO:0043312;GO:0048365;GO:0051015;GO:0070062;GO:0070493;GO:0071933;GO:0005515;GO:0005515;GO:0007165;GO:0007165;GO:0043087;GO:0043087;GO:0005515;GO:0007165;GO:…	K05767	-	COG5261	Z	IQ motif containing GTPase activating protein 2[Source:HGNC Symbol;Acc:HGNC:6111]	10788	Q13576;B7Z7U6;Q59HA3
ENSG00000141753	10332.5	17401	3264	0.187575	-2.41446	0.00441195	0.411659	17	40443450	40457725	+	2205	IGFBP4	GO:0001501;GO:0001558;GO:0005102;GO:0005515;GO:0005520;GO:0005520;GO:0005520;GO:0005576;GO:0005576;GO:0005576;GO:0005576;GO:0005615;GO:0005615;GO:0005788;GO:0006259;GO:0006954;GO:0007165;GO:0008283;GO:0010906;GO:0019838;GO:0031994;GO:0031995;GO:0040008;GO:0043410;GO:0043567;GO:0043568;GO:0043687;GO:0044267;GO:0044342;GO:0090090;	-	-	NOG46496	S	insulin like growth factor binding protein 4[Source:HGNC Symbol;Acc:HGNC:5473]	3487	P22692;A0A024R1U8
ENSG00000115414	24849	41751	7947	0.190343	-2.39333	0.00442119	0.411659	2	215360440	215436073	-	17216	FN1	GO:0001525;GO:0001932;GO:0002020;GO:0002576;GO:0005102;GO:0005178;GO:0005201;GO:0005515;GO:0005515;GO:0005515;GO:0005515;GO:0005515;GO:0005515;GO:0005515;GO:0005518;GO:0005576;GO:0005576;GO:0005576;GO:0005576;GO:0005576;GO:0005577;GO:0005615;GO:0005615;GO:0005788;GO:0005793;GO:0006953;GO:0007155;GO:0008022;GO:0008201;GO:0008284;GO:0008360;GO:0009611;GO:0010628;GO:0010952;GO:0018149;GO:0019221;GO:…	K05717	-	NOG12793	-	fibronectin 1 [Source:HGNC Symbol;Acc:HGNC:3778]"	2335	P02751;Q6MZF4;Q6N084
ENSG00000165323	88	174	2	0.0114943	-6.44294	0.0044692	0.413724	11	92352096	92896470	+	19280	FAT3	GO:0005509;GO:0005509;GO:0005886;GO:0005886;GO:0007155;GO:0007155;GO:0007155;GO:0007156;GO:0007156;GO:0007275;GO:0016020;GO:0016020;GO:0016020;GO:0016021;GO:0005509;GO:0005509;GO:0005886;GO:0005886;GO:0007155;GO:0007155;GO:0007156;GO:0007156;GO:0016020;GO:0016020;GO:0016020;GO:0016021;GO:0005509;GO:0005509;GO:0016020;GO:0016021;	K16506	-	NOG12793	-	FAT atypical cadherin 3 [Source:HGNCSymbol;Acc:HGNC:23112]	120114	Q8TDW7
ENSG00000100234	6190	1940	10440	5.38144	2.42799	0.00455896	0.419608	22	32801701	32863043	+	4603	TIMP3	GO:0002020;GO:0002576;GO:0004857;GO:0005515;GO:0005515;GO:0005515;GO:0005576;GO:0005576;GO:0005604;GO:0005615;GO:0005634;GO:0007601;GO:0008191;GO:0008191;GO:0008191;GO:0008191;GO:0008191;GO:0009725;GO:0010033;GO:0010466;GO:0010951;GO:0030414;GO:0031012;GO:0031089;GO:0034097;GO:0046872;GO:0050896;GO:0051045;GO:0051045;GO:0062023;GO:0070373;GO:0071310;GO:1903984;GO:1904684;GO:1904684;	K16866	-	NOG250837	-	TIMP metallopeptidase inhibitor 3 [Source:HGNCSymbol;Acc:HGNC:11822]	7078	P35625
ENSG00000113924	207.5	390	25	0.0641026	-3.96347	0.00459833	0.420813	3	120628172	120682269	-	2682	HGD	GO:0004411;GO:0004411;GO:0004411;GO:0004411;GO:0004411;GO:0005515;GO:0005829;GO:0006520;GO:0006520;GO:0006559;GO:0006559;GO:0006559;GO:0006559;GO:0006559;GO:0006559;GO:0006570;GO:0006570;GO:0006572;GO:0006572;GO:0016491;GO:0042802;GO:0046872;GO:0051213;GO:0055114;GO:0055114;GO:0055114;GO:0070062;GO:0004411;GO:0006559;GO:0006570;GO:0055114;GO:0004411;GO:0004411;GO:0006559;GO:0006559;GO:0006570;GO:…	K00451	EC:1.13.11.5	COG3508	Q	homogentisate 1,2-dioxygenase [Source:HGNCSymbol;Acc:HGNC:4892]	3081	Q93099
ENSG00000176845	3889.5	1198	6581	5.49332	2.45768	0.00462606	0.420945	17	83079609	83095122	+	2711	METRNL	GO:0003674;GO:0005179;GO:0005179;GO:0005576;GO:0005615;GO:0005615;GO:0009409;GO:0009409;GO:0009409;GO:0009409;GO:0010469;GO:0014850;GO:0014850;GO:0014850;GO:0014850;GO:0045444;GO:0045444;GO:0050728;GO:0050728;GO:0050728;GO:0050728;GO:0050873;GO:0050873;GO:0070062;GO:0090336;GO:0090336;GO:0090336;GO:0090336;GO:0097009;GO:0097009;GO:0003674;GO:0005179;GO:0005576;GO:0005615;GO:0009409;GO:0009409;GO:…	-	-	NOG26140	S	meteorin like, glial cell differentiation regulator[Source:HGNC Symbol;Acc:HGNC:27584]	284207	Q641Q3
ENSG00000157542	103	202	4	0.019802	-5.65821	0.00465981	0.421621	21	37607373	38121345	-	19979	KCNJ6	GO:0005242;GO:0005242;GO:0005242;GO:0005242;GO:0005244;GO:0005515;GO:0005794;GO:0005886;GO:0005886;GO:0006811;GO:0006813;GO:0006813;GO:0006813;GO:0006813;GO:0008076;GO:0015467;GO:0015467;GO:0015467;GO:0016020;GO:0016020;GO:0016020;GO:0016021;GO:0016021;GO:0016021;GO:0034765;GO:1990573;GO:0005242;GO:0005242;GO:0005242;GO:0005242;GO:0005244;GO:0005515;GO:0005794;GO:0005886;GO:0005886;GO:0006811;GO:…	K05000	-	NOG72812	S	potassium voltage-gated channel subfamily J member6 [Source:HGNC Symbol;Acc:HGNC:6267]	3763	P48051
ENSG00000164949	442.5	91	794	8.72527	3.1252	0.00474337	0.42677	8	94249253	94262350	-	2648	GEM	GO:0000166;GO:0000278;GO:0000287;GO:0003924;GO:0003924;GO:0003924;GO:0003924;GO:0005246;GO:0005515;GO:0005515;GO:0005516;GO:0005525;GO:0005525;GO:0005525;GO:0005525;GO:0005525;GO:0005525;GO:0005886;GO:0005886;GO:0006955;GO:0007165;GO:0007165;GO:0007165;GO:0007166;GO:0009898;GO:0016020;GO:0016020;GO:0016020;GO:0019003;GO:0030496;GO:0051233;GO:0051276;GO:0051310;GO:0072686;GO:1901842;GO:1901842;GO:…	K07846	-	COG1100	R	GTP binding protein overexpressed in skeletalmuscle [Source:HGNC Symbol;Acc:HGNC:4234]	2669	P55040;A0A024R9F5
ENSG00000160211	6636.5	11165	2108	0.188804	-2.40504	0.00485676	0.434531	X	154531390	154547572	-	3995	G6PD	GO:0004345;GO:0004345;GO:0004345;GO:0004345;GO:0004345;GO:0005515;GO:0005536;GO:0005536;GO:0005634;GO:0005737;GO:0005829;GO:0005829;GO:0005829;GO:0005975;GO:0006006;GO:0006006;GO:0006006;GO:0006098;GO:0006098;GO:0006098;GO:0006098;GO:0006629;GO:0006695;GO:0006739;GO:0006740;GO:0006749;GO:0009051;GO:0009051;GO:0009898;GO:0010041;GO:0010734;GO:0014070;GO:0016020;GO:0016491;GO:0019322;GO:0021762;GO:…	K00036	-	COG0364	G	glucose-6-phosphate dehydrogenase [Source:HGNCSymbol;Acc:HGNC:4057]	2539	P11413;A0A384NL00
ENSG00000167994	541	122	960	7.86885	2.97615	0.00492233	0.437951	11	61897301	61920269	-	3047	RAB3IL1	GO:0005085;GO:0005085;GO:0005085;GO:0005515;GO:0005829;GO:0015031;GO:0017112;GO:0005085;GO:0005085;GO:0005085;GO:0005515;GO:0005829;GO:0015031;GO:0017112;GO:0005085;GO:0005085;	K16779	-	NOG299882	-	RAB3A interacting protein like 1 [Source:HGNCSymbol;Acc:HGNC:9780]	5866	Q8TBN0
ENSG00000171617	351.5	638	65	0.101881	-3.29504	0.00495364	0.438302	5	74627406	74641424	-	8282	ENC1	GO:0003779;GO:0003779;GO:0003779;GO:0005515;GO:0005515;GO:0005634;GO:0005634;GO:0005737;GO:0005737;GO:0005856;GO:0007275;GO:0007275;GO:0007399;GO:0007399;GO:0007399;GO:0010499;GO:0010499;GO:0016363;GO:0016567;GO:0017148;GO:0031463;GO:0031463;GO:0003779;GO:0003779;GO:0003779;GO:0005515;GO:0005515;GO:0005634;GO:0005634;GO:0005737;GO:0005737;GO:0005856;GO:0007275;GO:0007275;GO:0007399;GO:0007399;GO:…	K10462	-	NOG311811	-	ectodermal-neural cortex 1 [Source:HGNCSymbol;Acc:HGNC:3345]	8507	O14682;Q53XS2
ENSG00000170801	1437.5	2464	411	0.166802	-2.58379	0.00503095	0.44172	4	8269754	8307098	+	3319	HTRA3	GO:0004175;GO:0004252;GO:0004252;GO:0005515;GO:0005515;GO:0005520;GO:0005520;GO:0005576;GO:0005576;GO:0005576;GO:0006508;GO:0006508;GO:0006508;GO:0006508;GO:0006508;GO:0008233;GO:0008236;GO:0008236;GO:0016787;GO:0030512;GO:0030512;GO:0030514;GO:0030514;GO:0004175;GO:0004252;GO:0004252;GO:0005515;GO:0005515;GO:0005520;GO:0005520;GO:0005576;GO:0005576;GO:0005576;GO:0006508;GO:0006508;GO:0006508;GO:…	K08785	EC:3.4.21.-	COG0265	O	HtrA serine peptidase 3 [Source:HGNCSymbol;Acc:HGNC:30406]	94031	P83110
ENSG00000059377	126	244	8	0.0327869	-4.93074	0.00504744	0.44172	7	139777051	140020325	+	6271	TBXAS1	GO:0001516;GO:0004497;GO:0004796;GO:0004796;GO:0005506;GO:0005506;GO:0005783;GO:0005789;GO:0005789;GO:0006629;GO:0006631;GO:0006633;GO:0006690;GO:0006693;GO:0016020;GO:0016021;GO:0016491;GO:0016705;GO:0016705;GO:0016853;GO:0019371;GO:0020037;GO:0020037;GO:0036134;GO:0046872;GO:0055114;GO:0055114;GO:0055114;GO:0005506;GO:0016705;GO:0020037;GO:0055114;GO:0004497;GO:0004796;GO:0005506;GO:0005506;GO:…	K01832	EC:5.3.99.5	COG2124	Q	thromboxane A synthase 1 [Source:HGNCSymbol;Acc:HGNC:11609]	6916	P24557;Q53F23
ENSG00000113532	406.5	731	82	0.112175	-3.15618	0.00513808	0.447209	5	100806933	100903282	-	7812	ST8SIA4	GO:0000139;GO:0000139;GO:0001574;GO:0003828;GO:0003828;GO:0005794;GO:0006464;GO:0006486;GO:0006486;GO:0006486;GO:0006486;GO:0006491;GO:0007399;GO:0008373;GO:0008373;GO:0009311;GO:0016020;GO:0016021;GO:0016740;GO:0016757;GO:0033691;GO:0097503;GO:0000139;GO:0000139;GO:0001574;GO:0003828;GO:0005794;GO:0006464;GO:0006486;GO:0006486;GO:0006486;GO:0006486;GO:0006491;GO:0007399;GO:0008373;GO:0008373;GO:…	K06614	EC:2.4.99.-	NOG324948	-	ST8 alpha-N-acetyl-neuraminide alpha-2,8-sialyltransferase 4 [Source:HGNC Symbol;Acc:HGNC:10871]	7903	Q92187
ENSG00000115594	425.5	763	88	0.115334	-3.11611	0.00519877	0.449492	2	102064544	102179874	+	7123	IL1R1	GO:0004909;GO:0004909;GO:0070498;GO:0004908;GO:0004908;GO:0004909;GO:0004909;GO:0005515;GO:0007165;GO:0007165;GO:0016020;GO:0016021;GO:0019221;GO:0070498;GO:0004908;GO:0004908;GO:0004909;GO:0004909;GO:0005515;GO:0007165;GO:0007165;GO:0016020;GO:0016021;GO:0019221;GO:0070498;GO:0004908;GO:0004908;GO:0004909;GO:0004909;GO:0019221;GO:0070498;GO:0004908;GO:0004908;GO:0004909;GO:0004909;GO:0005515;GO:…	K04386	-	NOG40914	-	interleukin 1 receptor type 1 [Source:HGNCSymbol;Acc:HGNC:5993]	3554	P14778
ENSG00000109814	3595.5	6064	1127	0.185851	-2.42778	0.00522134	0.449492	4	39498755	39528311	-	4025	UGDH	GO:0001702;GO:0001702;GO:0003824;GO:0003979;GO:0003979;GO:0003979;GO:0003979;GO:0005634;GO:0005654;GO:0005829;GO:0005829;GO:0005975;GO:0006024;GO:0006065;GO:0006065;GO:0008152;GO:0015012;GO:0015012;GO:0016491;GO:0016616;GO:0016616;GO:0030206;GO:0030206;GO:0034214;GO:0051287;GO:0051287;GO:0055114;GO:0055114;GO:0055114;GO:0070062;GO:0001702;GO:0003824;GO:0003979;GO:0003979;GO:0003979;GO:0005634;GO:…	K00012	EC:1.1.1.22	COG1004	M	UDP-glucose 6-dehydrogenase [Source:HGNCSymbol;Acc:HGNC:12525]	7358	O60701
ENSG00000109452	210.5	394	27	0.0685279	-3.86716	0.00524852	0.449492	4	142023160	142847432	-	14153	INPP4B	GO:0005515;GO:0005737;GO:0005829;GO:0006661;GO:0007165;GO:0016311;GO:0016316;GO:0016316;GO:0016316;GO:0016316;GO:0016316;GO:0016787;GO:0034597;GO:0036092;GO:0043647;GO:0005515;GO:0005737;GO:0005829;GO:0006661;GO:0007165;GO:0016311;GO:0016316;GO:0016316;GO:0016316;GO:0016316;GO:0016316;GO:0016787;GO:0034597;GO:0036092;GO:0043647;GO:0005515;GO:0005737;GO:0005829;GO:0006661;GO:0007165;GO:0016311;GO:…	K01109	EC:3.1.3.66	NOG289097	-	inositol polyphosphate-4-phosphatase type II B[Source:HGNC Symbol;Acc:HGNC:6075]	8821	O15327
ENSG00000159403	982	1698	266	0.156655	-2.67434	0.00531036	0.45237	12	7080209	7092607	-	5875	C1R	GO:0002376;GO:0004252;GO:0004252;GO:0004252;GO:0004252;GO:0004252;GO:0005509;GO:0005509;GO:0005509;GO:0005515;GO:0005576;GO:0005576;GO:0005615;GO:0005615;GO:0006508;GO:0006508;GO:0006508;GO:0006955;GO:0006956;GO:0006958;GO:0006958;GO:0006958;GO:0006958;GO:0008233;GO:0008236;GO:0008236;GO:0016787;GO:0030449;GO:0031638;GO:0031638;GO:0045087;GO:0070062;GO:0072562;GO:0004252;GO:0004252;GO:0005509;GO:…	K01330	EC:3.4.21.41	COG5640	O	complement C1r [Source:HGNC Symbol;Acc:HGNC:1246]"	715	P00736
ENSG00000114805	124.5	241	8	0.033195	-4.91289	0.00537159	0.453654	3	155375580	155745067	-	7173	PLCH1	GO:0004435;GO:0004435;GO:0004435;GO:0004435;GO:0005509;GO:0005509;GO:0005737;GO:0005737;GO:0005886;GO:0005886;GO:0006629;GO:0006629;GO:0006629;GO:0007165;GO:0007165;GO:0007165;GO:0008081;GO:0008081;GO:0016020;GO:0016042;GO:0016787;GO:0032959;GO:0035556;GO:0035556;GO:0043231;GO:0043647;GO:0046872;GO:0048015;GO:0048015;GO:0048015;GO:0048015;GO:0050429;GO:0050429;GO:0050429;GO:0051209;GO:0004435;GO:…	K19006	EC:3.1.4.11	NOG149692	T	phospholipase C eta 1 [Source:HGNCSymbol;Acc:HGNC:29185]	23007	Q4KWH8
ENSG00000172086	145	278	12	0.0431655	-4.53398	0.0053821	0.453654	2	88027205	88055783	-	1807	KRCC1	-	-	-	NOG146742	S	lysine rich coiled-coil 1 [Source:HGNCSymbol;Acc:HGNC:28039]	51315	Q9NPI7;A0A024R5P4
ENSG00000170382	129.5	250	9	0.036	-4.79586	0.00545544	0.455962	1	204617170	204685738	-	5686	LRRN2	GO:0005515;GO:0005615;GO:0007155;GO:0007165;GO:0016020;GO:0016021;GO:0031012;GO:0038023;GO:0005515;GO:0005615;GO:0007155;GO:0007165;GO:0016020;GO:0016021;GO:0031012;GO:0038023;GO:0005515;GO:0005615;GO:0007155;GO:0007165;GO:0016020;GO:0016021;GO:0031012;GO:0038023;	-	-	COG4886	S	leucine rich repeat neuronal 2 [Source:HGNCSymbol;Acc:HGNC:16914]	10446	O75325;A0A024R993
ENSG00000074181	650.5	1141	160	0.140228	-2.83415	0.00547141	0.455962	19	15159038	15200995	-	9408	NOTCH3	GO:0000122;GO:0000139;GO:0005509;GO:0005509;GO:0005515;GO:0005515;GO:0005515;GO:0005576;GO:0005634;GO:0005654;GO:0005654;GO:0005789;GO:0005829;GO:0005829;GO:0005886;GO:0005886;GO:0005886;GO:0006355;GO:0006355;GO:0006367;GO:0007219;GO:0007219;GO:0007219;GO:0007219;GO:0007219;GO:0007221;GO:0007275;GO:0007275;GO:0007275;GO:0015629;GO:0016020;GO:0016021;GO:0016021;GO:0016021;GO:0019899;GO:0030154;GO:…	K20995	-	COG0666	R	notch 3 [Source:HGNC Symbol;Acc:HGNC:7883]"	4854	Q9UM47
ENSG00000099860	1195	338	2052	6.07101	2.60194	0.00549488	0.455962	19	2476122	2478259	+	2138	GADD45B	GO:0000185;GO:0000185;GO:0000186;GO:0005515;GO:0005634;GO:0005634;GO:0005634;GO:0005634;GO:0005737;GO:0005737;GO:0006469;GO:0006915;GO:0007275;GO:0030154;GO:0043065;GO:0046330;GO:0051726;GO:0051726;GO:0051726;GO:0051726;GO:1900745;GO:0005634;GO:0051726;GO:0005634;GO:0005634;GO:0051726;GO:0051726;GO:0005634;GO:0005634;GO:0051726;GO:0051726;GO:0005634;GO:0005634;GO:0051726;GO:0051726;	K04402	-	NOG86411	S	growth arrest and DNA damage inducible beta[Source:HGNC Symbol;Acc:HGNC:4096]	4616	O75293
ENSG00000135074	195	366	24	0.0655738	-3.93074	0.00576614	0.476004	5	157395534	157575775	-	7704	ADAM19	GO:0004222;GO:0005794;GO:0006508;GO:0006509;GO:0016021;GO:0017124;GO:0004222;GO:0004222;GO:0005794;GO:0005794;GO:0006509;GO:0006509;GO:0016020;GO:0016021;GO:0016021;GO:0016021;GO:0017124;GO:0017124;GO:0001890;GO:0004222;GO:0004222;GO:0004222;GO:0005515;GO:0005634;GO:0005794;GO:0005794;GO:0005886;GO:0006508;GO:0006508;GO:0006508;GO:0006509;GO:0006509;GO:0008233;GO:0008237;GO:0008237;GO:0008237;GO:…	K08608	EC:3.4.24.-	NOG294463	-	ADAM metallopeptidase domain 19 [Source:HGNCSymbol;Acc:HGNC:197]	8728	Q9H013;Q8TBU7
ENSG00000170500	250	461	39	0.0845987	-3.56322	0.00599791	0.492598	2	100273291	100322733	-	13933	LONRF2	GO:0005515;GO:0046872;GO:0005515;GO:0046872;	-	-	COG2802	O	LON peptidase N-terminal domain and ring finger 2[Source:HGNC Symbol;Acc:HGNC:24788]	164832	Q1L5Z9
ENSG00000067715	242.5	448	37	0.0825893	-3.5979	0.00603299	0.492951	12	78863993	79452008	+	6389	SYT1	GO:0000149;GO:0000149;GO:0001786;GO:0005509;GO:0005513;GO:0005515;GO:0005515;GO:0005544;GO:0005544;GO:0005544;GO:0005544;GO:0005545;GO:0005737;GO:0005737;GO:0005886;GO:0005886;GO:0007268;GO:0007269;GO:0007269;GO:0007269;GO:0007269;GO:0008021;GO:0008021;GO:0008021;GO:0014047;GO:0014059;GO:0016020;GO:0016020;GO:0016020;GO:0016021;GO:0016079;GO:0016192;GO:0017075;GO:0017075;GO:0017156;GO:0017157;GO:…	K15290	-	NOG292488	-	synaptotagmin 1 [Source:HGNCSymbol;Acc:HGNC:11509]	6857	P21579;A0A024RBE9
ENSG00000124429	172.5	326	19	0.0582822	-4.1008	0.00611708	0.497285	X	85277396	85379717	-	4003	POF1B	GO:0003382;GO:0003779;GO:0005884;GO:0005912;GO:0005923;GO:0007015;GO:0030036;GO:0030054;GO:0051015;GO:0070830;GO:0003382;GO:0003779;GO:0005884;GO:0005912;GO:0005923;GO:0007015;GO:0030036;GO:0030054;GO:0030057;GO:0051015;GO:0070830;	-	-	NOG28199	S	POF1B, actin binding protein [Source:HGNCSymbol;Acc:HGNC:13711]	79983	Q8WVV4
ENSG00000178163	97.5	191	4	0.0209424	-5.57743	0.0061538	0.497743	4	10439880	10457426	-	10915	ZNF518B	GO:0000981;GO:0003676;GO:0003676;GO:0003677;GO:0005634;GO:0005634;GO:0006357;GO:0046872;	-	-	NOG309460	-	zinc finger protein 518B [Source:HGNCSymbol;Acc:HGNC:29365]	85460	Q9C0D4
ENSG00000137491	60.5	121	0	0	-Inf	0.00627202	0.504756	11	75100563	75206549	+	10351	SLCO2B1	GO:0005215;GO:0005215;GO:0016020;GO:0016020;GO:0055085;GO:0055085;GO:0001889;GO:0005215;GO:0005215;GO:0005515;GO:0005886;GO:0006811;GO:0015125;GO:0015347;GO:0015721;GO:0016020;GO:0016020;GO:0016020;GO:0016021;GO:0016324;GO:0055085;GO:0055085;GO:0071718;GO:0005215;GO:0005215;GO:0005515;GO:0005886;GO:0006811;GO:0016020;GO:0016020;GO:0016020;GO:0016021;GO:0055085;GO:0055085;GO:0005215;GO:0005215;GO:…	K14352	-	NOG318402	-	solute carrier organic anion transporter familymember 2B1 [Source:HGNC Symbol;Acc:HGNC:10962]	11309	O94956;A0A024R5I4
ENSG00000198569	97	190	4	0.0210526	-5.56986	0.00631272	0.505491	9	137230757	137236554	+	2303	SLC34A3	GO:0005436;GO:0005436;GO:0005886;GO:0005886;GO:0005903;GO:0005903;GO:0006811;GO:0006814;GO:0006817;GO:0006817;GO:0015293;GO:0015321;GO:0015321;GO:0015321;GO:0015321;GO:0015321;GO:0015321;GO:0016020;GO:0016020;GO:0016020;GO:0016021;GO:0016324;GO:0016324;GO:0016324;GO:0030643;GO:0030643;GO:0031526;GO:0031526;GO:0031982;GO:0035725;GO:0044341;GO:0044341;GO:0044341;GO:0055085;GO:0005436;GO:0005436;GO:…	K14683	-	COG1283	P	solute carrier family 34 member 3 [Source:HGNCSymbol;Acc:HGNC:20305]	142680	Q8N130
ENSG00000055483	5060	1670	8450	5.05988	2.3391	0.00635675	0.506485	17	78787381	78841441	-	9235	USP36	GO:0003723;GO:0004197;GO:0004843;GO:0004843;GO:0005515;GO:0005634;GO:0005730;GO:0005730;GO:0005737;GO:0006508;GO:0006511;GO:0007000;GO:0008233;GO:0008234;GO:0016242;GO:0016578;GO:0016579;GO:0016579;GO:0016579;GO:0016579;GO:0016607;GO:0016787;GO:0031647;GO:0036459;GO:0036459;GO:0042981;GO:0050821;GO:1903146;GO:1903955;GO:2000232;GO:0003723;GO:0004197;GO:0004843;GO:0004843;GO:0005515;GO:0005634;GO:…	K11855	EC:3.4.19.12	COG5533	O	ubiquitin specific peptidase 36 [Source:HGNCSymbol;Acc:HGNC:20062]	57602	Q9P275;A0A024R8V6
ENSG00000166313	334.5	604	65	0.107616	-3.21604	0.00651315	0.516376	11	6395124	6419414	-	5244	APBB1	GO:0001540;GO:0001540;GO:0005515;GO:0005886;GO:0001540;GO:0001540;GO:0005515;GO:0005886;GO:0001540;GO:0001540;GO:0005515;GO:0005886;GO:0001540;GO:0001540;GO:0005515;GO:0005886;GO:0000122;GO:0001540;GO:0001540;GO:0001540;GO:0001540;GO:0003682;GO:0005515;GO:0005515;GO:0005515;GO:0005634;GO:0005634;GO:0005654;GO:0005737;GO:0005737;GO:0005886;GO:0005886;GO:0006325;GO:0006355;GO:0006355;GO:0006915;GO:…	K04529	-	NOG76544	S	amyloid beta precursor protein binding family Bmember 1 [Source:HGNC Symbol;Acc:HGNC:581]	322	O00213
ENSG00000136205	4638.5	7735	1542	0.199354	-2.3266	0.00674849	0.53045	7	47275154	47582558	-	11764	TNS3	GO:0005515;GO:0005515;GO:0005515;GO:0005829;GO:0005829;GO:0005925;GO:0005925;GO:0008284;GO:0016477;GO:0030054;GO:0048286;GO:0005829;GO:0005925;GO:0035556;GO:0035556;GO:0035556;GO:0035556;GO:0005515;GO:0005515;GO:0005829;GO:0005829;GO:0005925;GO:0005925;GO:0030054;GO:0005515;GO:0005515;GO:0005829;GO:0005829;GO:0005925;GO:0005925;GO:0030054;GO:0035556;GO:0035556;	K18080	-	COG2453	T	tensin 3 [Source:HGNC Symbol;Acc:HGNC:21616]"	64759	Q68CZ2
ENSG00000113319	108	210	6	0.0285714	-5.12928	0.0067569	0.53045	5	80960363	81230162	+	11032	RASGRF2	GO:0000165;GO:0005085;GO:0005085;GO:0005085;GO:0005088;GO:0005089;GO:0005089;GO:0005515;GO:0005516;GO:0005622;GO:0005737;GO:0005783;GO:0005783;GO:0005789;GO:0005829;GO:0005886;GO:0005886;GO:0007186;GO:0007264;GO:0007264;GO:0016020;GO:0034976;GO:0035023;GO:0035023;GO:0043065;GO:0046578;GO:0046578;GO:0051056;GO:0005085;GO:0005085;GO:0005089;GO:0007264;GO:0035023;GO:0046578;GO:0005085;GO:0005085;GO:…	K12326	-	NOG288712	-	Ras protein specific guanine nucleotide releasingfactor 2 [Source:HGNC Symbol;Acc:HGNC:9876]	5924	O14827;A0A2X0SFL3;Q68DX5
ENSG00000146094	88.5	174	3	0.0172414	-5.85798	0.0068416	0.534479	5	177501907	177511274	-	4823	DOK3	GO:0005515;GO:0005737;GO:0005886;GO:0005886;GO:0016020;GO:0030667;GO:0043312;GO:0101003;GO:0005515;GO:0005737;GO:0005886;GO:0005886;GO:0016020;GO:0030667;GO:0043312;GO:0101003;GO:0005515;GO:0005737;GO:0005737;GO:0005886;GO:0005886;GO:0007265;GO:0016020;GO:0030667;GO:0043312;GO:0101003;	-	-	NOG272642	-	docking protein 3 [Source:HGNCSymbol;Acc:HGNC:24583]	79930	Q7L591;A0A024R7M5
ENSG00000213694	1008.5	1726	291	0.168598	-2.56834	0.00700445	0.544545	9	88990863	89005155	+	13702	S1PR3	GO:0005576;GO:0003376;GO:0004930;GO:0004930;GO:0004930;GO:0004930;GO:0005178;GO:0005515;GO:0005886;GO:0005886;GO:0005886;GO:0005887;GO:0006954;GO:0007165;GO:0007186;GO:0007186;GO:0007186;GO:0007186;GO:0007186;GO:0007204;GO:0008284;GO:0008289;GO:0009653;GO:0016020;GO:0016021;GO:0016021;GO:0016021;GO:0038036;GO:0038036;GO:1903141;GO:0001816;GO:0003376;GO:0004930;GO:0004930;GO:0004930;GO:0004930;GO:…	K04290	-	NOG148018	S	sphingosine-1-phosphate receptor 3 [Source:HGNCSymbol;Acc:HGNC:3167]	1903	Q99500
ENSG00000112715	6435.5	2186	10685	4.88792	2.28922	0.00713123	0.550378	6	43770184	43786487	+	14431	VEGFA	GO:0008083;GO:0008083;GO:0008083;GO:0008201;GO:0008201;GO:0010469;GO:0016020;GO:0016020;GO:0008083;GO:0008083;GO:0008083;GO:0010469;GO:0016020;GO:0016020;GO:0008083;GO:0008083;GO:0008083;GO:0008201;GO:0008201;GO:0010469;GO:0016020;GO:0016020;GO:0008083;GO:0008083;GO:0008083;GO:0008201;GO:0008201;GO:0010469;GO:0016020;GO:0016020;GO:0008083;GO:0008083;GO:0008083;GO:0008201;GO:0008201;GO:0010469;GO:…	K05448	-	NOG73329	-	vascular endothelial growth factor A [Source:HGNCSymbol;Acc:HGNC:12680]	7422	P15692;A0A024RD33
ENSG00000131711	1531	2589	473	0.182696	-2.45248	0.00714821	0.550378	5	72107234	72209565	+	12540	MAP1B	GO:0000226;GO:0000226;GO:0005874;GO:0005874;GO:0007399;GO:0007399;GO:0008017;GO:0008017;GO:0000226;GO:0000226;GO:0000226;GO:0001578;GO:0001578;GO:0001750;GO:0001764;GO:0003779;GO:0003779;GO:0005198;GO:0005515;GO:0005515;GO:0005543;GO:0005737;GO:0005829;GO:0005829;GO:0005829;GO:0005856;GO:0005856;GO:0005874;GO:0005874;GO:0005874;GO:0005874;GO:0005874;GO:0005874;GO:0005875;GO:0005875;GO:0005875;GO:…	K10429	-	NOG12793	-	microtubule associated protein 1B [Source:HGNCSymbol;Acc:HGNC:6836]	4131	P46821;Q6PJD3;Q86X89
ENSG00000196730	1174.5	1998	351	0.175676	-2.50901	0.00730197	0.559526	9	87497228	87708634	+	8908	DAPK1	GO:0000166;GO:0004672;GO:0004672;GO:0004672;GO:0004672;GO:0004674;GO:0004674;GO:0004674;GO:0004674;GO:0004683;GO:0005515;GO:0005515;GO:0005515;GO:0005516;GO:0005524;GO:0005524;GO:0005524;GO:0005524;GO:0005525;GO:0005634;GO:0005737;GO:0005856;GO:0005886;GO:0006417;GO:0006468;GO:0006468;GO:0006468;GO:0006915;GO:0006915;GO:0006915;GO:0006915;GO:0007165;GO:0007165;GO:0010506;GO:0010508;GO:0015629;GO:…	K08803	EC:2.7.11.1	COG0666	R	death associated protein kinase 1 [Source:HGNCSymbol;Acc:HGNC:2674]	1612	P53355
ENSG00000101203	127	244	10	0.0409836	-4.60881	0.00736161	0.56141	20	63293186	63334851	+	10974	COL20A1	GO:0001867;GO:0003429;GO:0005509;GO:0005515;GO:0005537;GO:0005576;GO:0005576;GO:0005581;GO:0005615;GO:0005615;GO:0005788;GO:0031012;GO:0062023;GO:0062023;GO:0001867;GO:0003429;GO:0005509;GO:0005515;GO:0005537;GO:0005576;GO:0005576;GO:0005581;GO:0005615;GO:0005615;GO:0005788;GO:0031012;GO:0062023;GO:0062023;	-	-	NOG318741	-	collagen type XX alpha 1 chain [Source:HGNCSymbol;Acc:HGNC:14670]	57642	Q9P218
ENSG00000146376	869.5	1492	247	0.16555	-2.59466	0.00748552	0.568154	6	129576132	129710177	-	4592	ARHGAP18	GO:0005096;GO:0005096;GO:0005096;GO:0005737;GO:0005737;GO:0005829;GO:0005829;GO:0005886;GO:0007165;GO:0007165;GO:0007264;GO:0008360;GO:0016607;GO:0030833;GO:0030833;GO:0032956;GO:0032956;GO:0043547;GO:0045296;GO:0051056;GO:0051056;GO:0051056;GO:2000145;	K20639	-	NOG329973	-	Rho GTPase activating protein 18 [Source:HGNCSymbol;Acc:HGNC:21035]	93663	Q8N392
ENSG00000272398	7729	12782	2676	0.209357	-2.25596	0.00771965	0.583161	6	106969831	106975627	-	3096	CD24	GO:0001666;GO:0001775;GO:0001959;GO:0002237;GO:0002768;GO:0005515;GO:0005515;GO:0005886;GO:0007155;GO:0007155;GO:0007204;GO:0009986;GO:0016020;GO:0016055;GO:0016477;GO:0019901;GO:0030296;GO:0030856;GO:0031225;GO:0031295;GO:0031362;GO:0032597;GO:0032600;GO:0032913;GO:0042104;GO:0042325;GO:0042632;GO:0043406;GO:0043408;GO:0043627;GO:0045121;GO:0045730;GO:0061098;GO:0072112;GO:0072139;GO:0097193;GO:…	K06469	-	-	-	CD24 molecule [Source:HGNC Symbol;Acc:HGNC:1645]"	100133941	P25063
ENSG00000163362	422	747	97	0.129853	-2.94505	0.0078881	0.590884	1	200891048	200915742	+	5341	INAVA	GO:0045087;GO:0045087;GO:0045087;GO:0045087;GO:0000187;GO:0002221;GO:0002367;GO:0002376;GO:0005515;GO:0005515;GO:0005634;GO:0005737;GO:0031398;GO:0032494;GO:0032495;GO:0032731;GO:0032733;GO:0032755;GO:0032874;GO:0034334;GO:0043123;GO:0045087;GO:0045087;GO:0045087;GO:0060729;GO:0070431;GO:1903409;GO:0000187;GO:0002221;GO:0002367;GO:0002376;GO:0005515;GO:0005515;GO:0005634;GO:0005737;GO:0031398;GO:…	-	-	NOG267296	-	innate immunity activator [Source:HGNCSymbol;Acc:HGNC:25599]	55765	Q3KP66
ENSG00000164142	955.5	280	1631	5.825	2.54226	0.00791259	0.590884	4	151409176	151670503	+	11843	FAM160A1	-	-	-	NOG318159	-	family with sequence similarity 160 member A1[Source:HGNC Symbol;Acc:HGNC:34237]	729830	Q05DH4
ENSG00000083857	2621.5	4373	870	0.198948	-2.32954	0.00794417	0.590884	4	186587794	186726722	-	16167	FAT1	GO:0005509;GO:0005509;GO:0005515;GO:0005515;GO:0005634;GO:0005737;GO:0005886;GO:0005886;GO:0005886;GO:0005886;GO:0005887;GO:0005911;GO:0005925;GO:0007015;GO:0007015;GO:0007155;GO:0007155;GO:0007155;GO:0007155;GO:0007156;GO:0007156;GO:0007163;GO:0007163;GO:0007267;GO:0009653;GO:0016020;GO:0016020;GO:0016020;GO:0016021;GO:0016477;GO:0030027;GO:0030054;GO:0030175;GO:0048471;GO:0070062;GO:0098609;GO:…	K16506	-	NOG12793	-	FAT atypical cadherin 1 [Source:HGNCSymbol;Acc:HGNC:3595]	2195	Q14517
ENSG00000067167	9088	15000	3176	0.211733	-2.23968	0.00796947	0.590884	8	70573218	70608416	-	4131	TRAM1	GO:0005515;GO:0005515;GO:0005783;GO:0005783;GO:0005783;GO:0005789;GO:0005791;GO:0006613;GO:0006616;GO:0006616;GO:0015031;GO:0016020;GO:0016021;GO:0016021;GO:0016021;GO:0016021;GO:0016032;GO:0030176;GO:0030176;GO:0038023;GO:0005623;GO:0006616;GO:0006616;GO:0016020;GO:0016021;GO:0016021;GO:0016021;GO:0005623;GO:0006616;GO:0006616;GO:0016020;GO:0016021;	K14010	-	NOG292300	-	translocation associated membrane protein 1[Source:HGNC Symbol;Acc:HGNC:20568]	23471	Q15629;Q6FHL3
ENSG00000166415	504.5	884	125	0.141403	-2.82212	0.00802986	0.592619	15	53513741	53762878	-	8573	WDR72	GO:0005515;GO:0005737;GO:0005768;GO:0031214;GO:0031410;GO:0070166;GO:0005515;GO:0005515;GO:0005737;GO:0031214;GO:0031410;GO:0005515;GO:0005515;	-	-	NOG292680	-	WD repeat domain 72 [Source:HGNCSymbol;Acc:HGNC:26790]	256764	Q3MJ13
ENSG00000109046	3446	1167	5725	4.90574	2.29447	0.00807889	0.593502	17	27294076	27315926	+	8602	WSB1	GO:0005515;GO:0005515;GO:0005515;GO:0000209;GO:0005515;GO:0005515;GO:0005622;GO:0005829;GO:0008150;GO:0016567;GO:0035556;GO:0035556;GO:0043687;GO:0005515;GO:0005515;GO:0000209;GO:0005515;GO:0005515;GO:0005622;GO:0005829;GO:0008150;GO:0016567;GO:0035556;GO:0035556;GO:0043687;GO:0005515;	K10341	-	COG2319	R	WD repeat and SOCS box containing 1 [Source:HGNCSymbol;Acc:HGNC:19221]	26118	Q9Y6I7;A0A024QZ51;Q8NC76
ENSG00000115828	445.5	785	106	0.135032	-2.88863	0.00825534	0.602192	2	37342827	37373322	+	2676	QPCT	GO:0016603;GO:0016603;GO:0016603;GO:0016603;GO:0005576;GO:0005576;GO:0006464;GO:0008270;GO:0008270;GO:0016603;GO:0016603;GO:0016603;GO:0016603;GO:0016740;GO:0016746;GO:0017186;GO:0017186;GO:0035580;GO:0043312;GO:0046872;GO:0070062;GO:1904724;GO:1904813;GO:0016603;GO:0016603;	K00683	EC:2.3.2.5	NOG298226	-	glutaminyl-peptide cyclotransferase [Source:HGNCSymbol;Acc:HGNC:9753]	25797	Q16769
ENSG00000126368	879.5	256	1503	5.87109	2.55363	0.00828533	0.602192	17	40092793	40100589	-	2630	NR1D1	GO:0000122;GO:0000122;GO:0000122;GO:0000122;GO:0000790;GO:0000976;GO:0000977;GO:0000977;GO:0000978;GO:0000978;GO:0000981;GO:0000981;GO:0001222;GO:0001227;GO:0003677;GO:0003677;GO:0003677;GO:0003677;GO:0003700;GO:0003700;GO:0003700;GO:0003707;GO:0003707;GO:0003707;GO:0003714;GO:0004879;GO:0005515;GO:0005515;GO:0005634;GO:0005634;GO:0005634;GO:0005634;GO:0005634;GO:0005634;GO:0005654;GO:0005737;GO:…	K03728	-	NOG324222	-	nuclear receptor subfamily 1 group D member 1[Source:HGNC Symbol;Acc:HGNC:7962]	9572	P20393;F1D8S3
ENSG00000165030	1932	632	3232	5.11392	2.35443	0.00841324	0.602192	9	91409045	91423832	-	2055	NFIL3	GO:0000122;GO:0000977;GO:0000978;GO:0000981;GO:0001227;GO:0003677;GO:0003677;GO:0003700;GO:0003700;GO:0003700;GO:0003700;GO:0003714;GO:0005515;GO:0005634;GO:0005634;GO:0005634;GO:0005634;GO:0005634;GO:0006351;GO:0006351;GO:0006355;GO:0006355;GO:0006355;GO:0006366;GO:0006366;GO:0006366;GO:0006955;GO:0006955;GO:0006955;GO:0006955;GO:0007623;GO:0007623;GO:0007623;GO:0007623;GO:0010628;GO:0045892;GO:…	K09059	-	NOG260819	-	nuclear factor, interleukin 3 regulated[Source:HGNC Symbol;Acc:HGNC:7787]	4783	Q16649;A0A024R241
ENSG00000183696	1159	356	1962	5.51124	2.46238	0.00843221	0.602192	7	48088628	48108736	+	4580	UPP1	GO:0003824;GO:0003824;GO:0005634;GO:0009116;GO:0009116;GO:0016763;GO:0016763;GO:0003824;GO:0003824;GO:0004850;GO:0004850;GO:0004850;GO:0004850;GO:0004850;GO:0005634;GO:0005654;GO:0005737;GO:0005737;GO:0005829;GO:0006139;GO:0006218;GO:0006220;GO:0009116;GO:0009116;GO:0009166;GO:0009166;GO:0016740;GO:0016757;GO:0016763;GO:0016763;GO:0042149;GO:0043097;GO:0044206;GO:0046108;GO:0046135;GO:0003824;GO:…	K00757	EC:2.4.2.3	COG2820	F	uridine phosphorylase 1 [Source:HGNCSymbol;Acc:HGNC:12576]	7378	Q16831;B4DND0
ENSG00000135697	56.5	113	0	0	-Inf	0.00851887	0.602192	16	81238689	81291142	+	2689	BCO1	GO:0001523;GO:0001523;GO:0001523;GO:0003834;GO:0003834;GO:0003834;GO:0004744;GO:0005829;GO:0010436;GO:0016121;GO:0016491;GO:0016702;GO:0016702;GO:0035238;GO:0042572;GO:0042574;GO:0042574;GO:0042574;GO:0046872;GO:0051213;GO:0055114;GO:0055114;GO:0055114;GO:1901810;GO:0016702;GO:0046872;GO:0055114;GO:0016702;GO:0016702;GO:0046872;GO:0055114;GO:0055114;	K00515	EC:1.13.11.63	COG3670	Q	beta-carotene oxygenase 1 [Source:HGNCSymbol;Acc:HGNC:13815]	53630	Q9HAY6
ENSG00000219438	149.5	283	16	0.0565371	-4.14466	0.0085508	0.602192	22	48489460	48850912	+	3173	FAM19A5	GO:0005125;GO:0005576;GO:0005615;GO:0010469;GO:0016020;GO:0016021;GO:0005125;GO:0005576;GO:0005615;GO:0010469;GO:0005125;GO:0005576;GO:0005615;GO:0010469;	-	-	NOG43944	-	family with sequence similarity 19 member A5, C-Cmotif chemokine like [Source:HGNC Symbol;Acc:HGNC:21592]	25817	Q7Z5A7
ENSG00000135373	165.5	311	20	0.0643087	-3.95884	0.0085543	0.602192	11	34621093	34661057	+	4386	EHF	GO:0000978;GO:0000981;GO:0000981;GO:0001228;GO:0003677;GO:0003700;GO:0003700;GO:0003700;GO:0005634;GO:0005634;GO:0005634;GO:0005634;GO:0005654;GO:0005794;GO:0006355;GO:0006355;GO:0006357;GO:0006366;GO:0006366;GO:0007275;GO:0008283;GO:0030154;GO:0030855;GO:0030855;GO:0030855;GO:0043565;GO:0043565;GO:0045893;GO:0045944;GO:0050673;GO:0050673;GO:0000978;GO:0000981;GO:0000981;GO:0001228;GO:0003677;GO:…	K17102	-	NOG307806	-	ETS homologous factor [Source:HGNCSymbol;Acc:HGNC:3246]	26298	Q9NZC4
ENSG00000181019	4609	7619	1599	0.20987	-2.25243	0.00855542	0.602192	16	69706996	69726668	-	2971	NQO1	GO:0003723;GO:0003955;GO:0003955;GO:0003955;GO:0004128;GO:0005515;GO:0005515;GO:0005737;GO:0005737;GO:0005829;GO:0005829;GO:0005829;GO:0005829;GO:0006521;GO:0006805;GO:0006809;GO:0007271;GO:0009055;GO:0009636;GO:0016491;GO:0016491;GO:0019430;GO:0022900;GO:0042802;GO:0055114;GO:0003723;GO:0003955;GO:0003955;GO:0003955;GO:0003955;GO:0003955;GO:0004128;GO:0004784;GO:0005515;GO:0005515;GO:0005737;GO:…	K00355	EC:1.6.5.2	COG2249	R	NAD(P)H quinone dehydrogenase 1 [Source:HGNCSymbol;Acc:HGNC:2874]	1728	P15559
ENSG00000129521	220	405	35	0.0864198	-3.5325	0.00857295	0.602192	14	33924231	34462774	-	7359	EGLN3	GO:0001666;GO:0005506;GO:0005506;GO:0005515;GO:0005515;GO:0005634;GO:0005654;GO:0005737;GO:0005829;GO:0005829;GO:0006915;GO:0006919;GO:0006974;GO:0016491;GO:0016491;GO:0016491;GO:0016705;GO:0016705;GO:0016706;GO:0018126;GO:0018401;GO:0031418;GO:0031418;GO:0031418;GO:0031545;GO:0031545;GO:0042127;GO:0043523;GO:0046872;GO:0051213;GO:0055114;GO:0055114;GO:0055114;GO:0061418;GO:0005506;GO:0005506;GO:…	K09592	EC:1.14.11.29	NOG326511	-	egl-9 family hypoxia inducible factor 3[Source:HGNC Symbol;Acc:HGNC:14661]	112399	Q9H6Z9
ENSG00000053108	594.5	1031	158	0.153249	-2.70605	0.00857319	0.602192	5	133196455	133612541	-	6711	FSTL4	GO:0005509;GO:0005509;GO:0005515;GO:0005576;GO:0030141;GO:0031549;GO:0046872;GO:0048403;GO:0048670;GO:0048671;GO:0061000;GO:0005509;GO:0005515;GO:0005576;GO:0046872;GO:0005515;	-	-	NOG73527	S	follistatin like 4 [Source:HGNCSymbol;Acc:HGNC:21389]	23105	Q6MZW2
ENSG00000163131	307.5	553	62	0.112116	-3.15694	0.00870748	0.608953	1	150730188	150765792	-	4071	CTSS	GO:0001968;GO:0002224;GO:0002250;GO:0004197;GO:0004197;GO:0004197;GO:0004197;GO:0004197;GO:0004197;GO:0005518;GO:0005576;GO:0005576;GO:0005615;GO:0005615;GO:0005615;GO:0005764;GO:0005764;GO:0006508;GO:0006508;GO:0006508;GO:0006508;GO:0006508;GO:0006508;GO:0006955;GO:0008233;GO:0008234;GO:0008234;GO:0008234;GO:0010447;GO:0016485;GO:0016787;GO:0019882;GO:0019886;GO:0022617;GO:0030574;GO:0034769;GO:…	K01368	EC:3.4.22.27	COG4870	O	cathepsin S [Source:HGNC Symbol;Acc:HGNC:2545]"	1520	P25774
ENSG00000019549	895.5	265	1526	5.75849	2.52569	0.00879272	0.612241	8	48917598	48921740	-	3398	SNAI2	GO:0000122;GO:0000790;GO:0000977;GO:0000981;GO:0001227;GO:0001649;GO:0001837;GO:0003180;GO:0003198;GO:0003273;GO:0003676;GO:0003676;GO:0003677;GO:0003677;GO:0003700;GO:0005515;GO:0005634;GO:0005634;GO:0005634;GO:0005654;GO:0005737;GO:0006355;GO:0007219;GO:0007275;GO:0007605;GO:0010839;GO:0010957;GO:0014032;GO:0030335;GO:0032331;GO:0032642;GO:0033629;GO:0035921;GO:0043473;GO:0043518;GO:0043565;GO:…	K05706	-	COG5048	R	snail family transcriptional repressor 2[Source:HGNC Symbol;Acc:HGNC:11094]	6591	O43623
ENSG00000196557	844.5	1441	248	0.172103	-2.53866	0.0089753	0.617512	16	1153106	1221771	+	8620	CACNA1H	GO:0005216;GO:0005216;GO:0005244;GO:0005245;GO:0005245;GO:0005262;GO:0005515;GO:0005886;GO:0005886;GO:0005887;GO:0005891;GO:0005891;GO:0005891;GO:0005891;GO:0006811;GO:0006811;GO:0006811;GO:0006816;GO:0006936;GO:0007517;GO:0007520;GO:0008016;GO:0008332;GO:0008332;GO:0008332;GO:0016020;GO:0016020;GO:0016020;GO:0016021;GO:0016021;GO:0019228;GO:0032342;GO:0032870;GO:0034651;GO:0034765;GO:0035865;GO:…	K04855	-	COG1226	P	calcium voltage-gated channel subunit alpha1 H[Source:HGNC Symbol;Acc:HGNC:1395]	8912	O95180;B3KQH9
ENSG00000106366	1501	2518	484	0.192216	-2.3792	0.00898178	0.617512	7	101127089	101139266	+	3190	SERPINE1	GO:0001300;GO:0001525;GO:0002020;GO:0002020;GO:0002576;GO:0004867;GO:0004867;GO:0004867;GO:0005102;GO:0005515;GO:0005515;GO:0005576;GO:0005576;GO:0005576;GO:0005615;GO:0005615;GO:0005615;GO:0005615;GO:0005886;GO:0007623;GO:0010466;GO:0010469;GO:0010757;GO:0010951;GO:0010951;GO:0014912;GO:0030194;GO:0030195;GO:0030198;GO:0030336;GO:0030414;GO:0031093;GO:0032757;GO:0033629;GO:0035491;GO:0042730;GO:…	K03982	-	COG4826	O	serpin family E member 1 [Source:HGNCSymbol;Acc:HGNC:8583]	5054	P05121;A0A024QYT5
ENSG00000100342	152	287	17	0.0592334	-4.07744	0.0090053	0.617512	22	36253010	36267530	+	3519	APOL1	GO:0005254;GO:0005515;GO:0005515;GO:0005576;GO:0005576;GO:0005576;GO:0005576;GO:0005615;GO:0005788;GO:0006629;GO:0006869;GO:0006869;GO:0006869;GO:0006898;GO:0008202;GO:0008203;GO:0008289;GO:0008289;GO:0008289;GO:0008289;GO:0019835;GO:0031224;GO:0031640;GO:0034361;GO:0034364;GO:0034364;GO:0042157;GO:0042157;GO:0043687;GO:0044267;GO:0045087;GO:0072562;GO:1902476;GO:0005254;GO:0005515;GO:0005515;GO:…	K14480	-	NOG125779	U	apolipoprotein L1 [Source:HGNCSymbol;Acc:HGNC:618]	8542	O14791
ENSG00000146166	488	853	123	0.144197	-2.79389	0.00902266	0.617512	6	63275951	63319977	-	5823	LGSN	GO:0003824;GO:0004356;GO:0006542;GO:0006807;GO:0006807;GO:0016020;GO:0004356;GO:0004356;GO:0006542;GO:0006542;GO:0006807;GO:0006807;GO:0003824;GO:0003824;GO:0004356;GO:0005886;GO:0006542;GO:0006807;GO:0006807;GO:0016020;GO:0003824;GO:0006807;GO:0016020;	-	-	COG0174	E	lengsin, lens protein with glutamine synthetasedomain [Source:HGNC Symbol;Acc:HGNC:21016]	51557	Q5TDP6
ENSG00000181143	696	1196	196	0.16388	-2.60929	0.00910548	0.620529	19	8848844	8981342	-	43830	MUC16	GO:0002223;GO:0005515;GO:0005576;GO:0005615;GO:0005796;GO:0005886;GO:0005886;GO:0007155;GO:0016020;GO:0016021;GO:0016266;GO:0019898;GO:0031982;GO:0070062;GO:0016020;GO:0016021;	K16145	-	NOG12793	-	mucin 16, cell surface associated [Source:HGNCSymbol;Acc:HGNC:15582]	94025	Q8WXI7;B3KY81
ENSG00000134107	10793	3892	17694	4.54625	2.18468	0.0093376	0.633651	3	4979116	4985323	+	3837	BHLHE40	GO:0000122;GO:0000122;GO:0000977;GO:0000978;GO:0000980;GO:0000981;GO:0000981;GO:0000981;GO:0001102;GO:0001102;GO:0001227;GO:0001227;GO:0001756;GO:0003677;GO:0003677;GO:0003677;GO:0003677;GO:0003700;GO:0003714;GO:0003714;GO:0003714;GO:0005515;GO:0005515;GO:0005634;GO:0005634;GO:0005634;GO:0005634;GO:0005737;GO:0006355;GO:0006355;GO:0006355;GO:0006357;GO:0007219;GO:0007623;GO:0007623;GO:0008134;GO:…	K03729	-	NOG281955	-	basic helix-loop-helix family member e40[Source:HGNC Symbol;Acc:HGNC:1046]	8553	O14503;Q6IB83
ENSG00000158089	129	246	12	0.0487805	-4.35755	0.0096976	0.655304	2	30910467	31155202	-	4344	GALNT14	GO:0000139;GO:0000139;GO:0004653;GO:0005794;GO:0005794;GO:0006486;GO:0016020;GO:0016021;GO:0016266;GO:0016740;GO:0016757;GO:0030246;GO:0046872;GO:0000139;GO:0000139;GO:0004653;GO:0005794;GO:0005794;GO:0006486;GO:0016020;GO:0016021;GO:0016266;GO:0016740;GO:0016757;GO:0030246;GO:0046872;GO:0000139;GO:0000139;GO:0004653;GO:0005794;GO:0005794;GO:0006486;GO:0016020;GO:0016021;GO:0016266;GO:0016740;GO:…	K00710	EC:2.4.1.41	NOG239675	-	polypeptide N-acetylgalactosaminyltransferase 14[Source:HGNC Symbol;Acc:HGNC:22946]	79623	Q96FL9
ENSG00000182752	1964	3266	662	0.202694	-2.30262	0.00974592	0.655802	9	116153791	116402321	+	11585	PAPPA	GO:0004175;GO:0004222;GO:0004222;GO:0005576;GO:0005576;GO:0005615;GO:0006508;GO:0006508;GO:0006508;GO:0006508;GO:0007565;GO:0007565;GO:0007565;GO:0008233;GO:0008237;GO:0008237;GO:0008237;GO:0008270;GO:0008270;GO:0016787;GO:0032354;GO:0044267;GO:0046872;GO:0051384;	K07762	EC:3.4.24.79	NOG128309	S	pappalysin 1 [Source:HGNC Symbol;Acc:HGNC:8602]"	5069	Q13219;Q7Z613;B4DTA8
ENSG00000118515	17020.5	6233	27808	4.46142	2.1575	0.00983674	0.659144	6	134169246	134318112	-	9992	SGK1	GO:0000166;GO:0001558;GO:0004672;GO:0004672;GO:0004672;GO:0004674;GO:0004674;GO:0004674;GO:0004674;GO:0004674;GO:0004674;GO:0004712;GO:0005246;GO:0005515;GO:0005515;GO:0005524;GO:0005524;GO:0005524;GO:0005634;GO:0005634;GO:0005737;GO:0005737;GO:0005739;GO:0005783;GO:0005789;GO:0005829;GO:0005829;GO:0005886;GO:0006468;GO:0006468;GO:0006468;GO:0006468;GO:0006814;GO:0006915;GO:0006974;GO:0007616;GO:…	K13302	EC:2.7.11.1	COG0515	T	serum/glucocorticoid regulated kinase 1[Source:HGNC Symbol;Acc:HGNC:10810]	6446	O00141
ENSG00000206190	93.5	182	5	0.0274725	-5.18587	0.0102625	0.684807	15	25677273	25865172	-	8409	ATP10A	GO:0000166;GO:0000166;GO:0000166;GO:0000287;GO:0000287;GO:0004012;GO:0004012;GO:0004012;GO:0004012;GO:0005515;GO:0005524;GO:0005524;GO:0005524;GO:0005783;GO:0005789;GO:0005886;GO:0005886;GO:0005886;GO:0006869;GO:0008360;GO:0015914;GO:0015914;GO:0016020;GO:0016021;GO:0016021;GO:0016021;GO:0034220;GO:0045332;GO:0045332;GO:0046872;GO:0000166;GO:0000287;GO:0000287;GO:0004012;GO:0004012;GO:0005524;GO:…	K01530	EC:7.6.2.1	COG0474	P	ATPase phospholipid transporting 10A (putative)[Source:HGNC Symbol;Acc:HGNC:13542]	57194	O60312
ENSG00000196353	81	159	3	0.0188679	-5.72792	0.0103645	0.688744	3	131533555	132285410	-	6427	CPNE4	GO:0005515;GO:0005544;GO:0005886;GO:0070062;GO:0071277;GO:0005515;GO:0005544;GO:0005886;GO:0070062;GO:0071277;GO:0005515;GO:0005544;GO:0005886;GO:0070062;GO:0071277;GO:0005515;GO:0005544;GO:0005886;GO:0070062;GO:0071277;GO:0005515;GO:0005544;GO:0005886;GO:0070062;GO:0071277;GO:0005515;GO:0005544;GO:0005886;GO:0070062;GO:0071277;	-	-	NOG269302	-	copine 4 [Source:HGNC Symbol;Acc:HGNC:2317]"	131034	Q96A23;Q4G168
ENSG00000104059	127	242	12	0.0495868	-4.3339	0.0104534	0.691783	15	29120254	29570723	-	5545	FAM189A1	GO:0016020;GO:0016021;GO:0016021;GO:0016021;	-	-	NOG70735	R	family with sequence similarity 189 member A1[Source:HGNC Symbol;Acc:HGNC:29075]	23359	O60320
ENSG00000186642	2000	687	3313	4.82242	2.26976	0.0106552	0.702236	11	72576141	72674591	-	7182	PDE2A	GO:0000122;GO:0000166;GO:0000287;GO:0003170;GO:0003281;GO:0004114;GO:0004114;GO:0004114;GO:0004115;GO:0004115;GO:0004118;GO:0004118;GO:0004118;GO:0005262;GO:0005515;GO:0005515;GO:0005634;GO:0005634;GO:0005737;GO:0005739;GO:0005741;GO:0005741;GO:0005743;GO:0005743;GO:0005759;GO:0005759;GO:0005783;GO:0005794;GO:0005829;GO:0005829;GO:0005829;GO:0005886;GO:0005886;GO:0007165;GO:0007165;GO:0007186;GO:…	K18283	EC:3.1.4.17	NOG270709	-	phosphodiesterase 2A [Source:HGNCSymbol;Acc:HGNC:8777]	5138	O00408;Q8IW54
ENSG00000139211	3571	5865	1277	0.217732	-2.19937	0.0107374	0.704753	12	47075707	47079951	-	3956	AMIGO2	GO:0005515;GO:0005515;GO:0005634;GO:0005886;GO:0007155;GO:0007156;GO:0007157;GO:0007420;GO:0016020;GO:0016021;GO:0016021;GO:0043066;GO:0043066;GO:0043069;GO:0051965;GO:0005515;GO:0005515;GO:0005634;GO:0005886;GO:0007155;GO:0007156;GO:0007157;GO:0007420;GO:0016020;GO:0016021;GO:0016021;GO:0043066;GO:0043066;GO:0043069;GO:0005515;GO:0005515;GO:0005634;GO:0005886;GO:0007155;GO:0007156;GO:0007157;GO:…	K22529	-	NOG146733	R	adhesion molecule with Ig like domain 2[Source:HGNC Symbol;Acc:HGNC:24073]	347902	Q86SJ2;A0A024R127
ENSG00000164938	307	548	66	0.120438	-3.05364	0.0108189	0.707201	8	94925972	94949378	-	5643	TP53INP1	GO:0000045;GO:0005515;GO:0005634;GO:0005634;GO:0005654;GO:0005737;GO:0005776;GO:0005776;GO:0005829;GO:0005829;GO:0006355;GO:0006355;GO:0006914;GO:0006915;GO:0007050;GO:0008285;GO:0008285;GO:0008285;GO:0010506;GO:0010506;GO:0010508;GO:0016209;GO:0016605;GO:0030336;GO:0031410;GO:0042981;GO:0045893;GO:0045893;GO:0048102;GO:0098869;GO:1901796;GO:0000045;GO:0005515;GO:0005634;GO:0005634;GO:0005634;GO:…	K15310	-	NOG39796	-	tumor protein p53 inducible nuclear protein 1[Source:HGNC Symbol;Acc:HGNC:18022]	94241	Q96A56;A0A024R9C8
ENSG00000146555	130	247	13	0.0526316	-4.24793	0.0109434	0.712436	7	3301252	4269000	+	12258	SDK1	GO:0005515;GO:0005886;GO:0005886;GO:0007155;GO:0007156;GO:0007156;GO:0007416;GO:0007416;GO:0010842;GO:0010842;GO:0016020;GO:0016021;GO:0030054;GO:0042802;GO:0045202;GO:0045202;GO:0045216;GO:0048148;GO:0060998;GO:0005515;GO:0016020;GO:0016021;GO:0005515;GO:0016020;GO:0016021;	K16353	-	NOG12793	-	sidekick cell adhesion molecule 1 [Source:HGNCSymbol;Acc:HGNC:19307]	221935	Q7Z5N4
ENSG00000182836	153	287	19	0.0662021	-3.91698	0.0111892	0.725488	5	41306952	41510628	-	7733	PLCXD3	GO:0005737;GO:0006629;GO:0006629;GO:0006629;GO:0007165;GO:0008081;GO:0008081;GO:0016042;GO:0016787;GO:0005737;GO:0006629;GO:0006629;GO:0006629;GO:0007165;GO:0008081;GO:0008081;GO:0016042;GO:0016787;	-	-	NOG280185	-	phosphatidylinositol specific phospholipase C Xdomain containing 3 [Source:HGNC Symbol;Acc:HGNC:31822]	345557	Q63HM9;B3KXD1
ENSG00000103489	184	340	28	0.0823529	-3.60204	0.0115587	0.746419	16	17101769	17470881	-	11004	XYLT1	GO:0000137;GO:0000139;GO:0000139;GO:0005576;GO:0005615;GO:0005794;GO:0006024;GO:0006024;GO:0006024;GO:0008375;GO:0008375;GO:0015012;GO:0016020;GO:0016020;GO:0016020;GO:0016021;GO:0016740;GO:0016757;GO:0030158;GO:0030158;GO:0030158;GO:0030166;GO:0030203;GO:0030206;GO:0043931;GO:0046872;GO:0048706;GO:0050650;	K00771	EC:2.4.2.26	NOG314872	-	xylosyltransferase 1 [Source:HGNCSymbol;Acc:HGNC:15516]	64131	Q86Y38
ENSG00000184845	85	166	4	0.0240964	-5.37504	0.0117664	0.754555	5	175440036	175444182	-	4031	DRD1	GO:0001588;GO:0001588;GO:0001588;GO:0001659;GO:0001661;GO:0001662;GO:0001932;GO:0001963;GO:0001965;GO:0001975;GO:0004930;GO:0004930;GO:0004930;GO:0004930;GO:0004952;GO:0004952;GO:0004952;GO:0004952;GO:0005515;GO:0005515;GO:0005634;GO:0005783;GO:0005783;GO:0005789;GO:0005886;GO:0005886;GO:0005886;GO:0005886;GO:0005886;GO:0005887;GO:0005887;GO:0005887;GO:0005929;GO:0006606;GO:0006936;GO:0007165;GO:…	K04144	-	NOG262978	-	dopamine receptor D1 [Source:HGNCSymbol;Acc:HGNC:3020]	1812	P21728
ENSG00000108846	8083	13142	3024	0.230102	-2.11965	0.0118283	0.754555	17	50634777	50692253	+	9615	ABCC3	GO:0000166;GO:0005524;GO:0005524;GO:0005524;GO:0005524;GO:0005774;GO:0005886;GO:0005887;GO:0008514;GO:0015432;GO:0015721;GO:0015722;GO:0016020;GO:0016020;GO:0016020;GO:0016021;GO:0016021;GO:0016021;GO:0016887;GO:0022857;GO:0042626;GO:0042626;GO:0042626;GO:0042626;GO:0055085;GO:0055085;GO:0055085;GO:0055085;GO:0000166;GO:0005524;GO:0005524;GO:0005524;GO:0005524;GO:0005774;GO:0005886;GO:0005887;GO:…	K05667	-	COG1132	V	ATP binding cassette subfamily C member 3[Source:HGNC Symbol;Acc:HGNC:54]	8714	O15438
ENSG00000054983	250.5	452	49	0.108407	-3.20547	0.0118523	0.754555	14	87837820	87993665	-	6736	GALC	GO:0004336;GO:0006683;GO:0003824;GO:0003824;GO:0004336;GO:0004336;GO:0004336;GO:0004336;GO:0004336;GO:0005764;GO:0005764;GO:0006629;GO:0006665;GO:0006683;GO:0006683;GO:0006683;GO:0006683;GO:0006687;GO:0008152;GO:0016042;GO:0016787;GO:0016798;GO:0042552;GO:0043202;GO:0003824;GO:0003824;GO:0004336;GO:0004336;GO:0004336;GO:0004336;GO:0005764;GO:0005764;GO:0006629;GO:0006665;GO:0006683;GO:0006683;GO:…	K01202	EC:3.2.1.46	NOG76999	S	galactosylceramidase [Source:HGNCSymbol;Acc:HGNC:4115]	2581	P54803;A0A0A0MQV0
ENSG00000100473	101	195	7	0.0358974	-4.79998	0.0118731	0.754555	14	30874514	30895065	+	4031	COCH	GO:0007605;GO:0031012;GO:0042742;GO:0042742;GO:0045089;GO:0045089;GO:0062023;GO:0062023;GO:0003429;GO:0005515;GO:0005518;GO:0005576;GO:0005615;GO:0007605;GO:0007605;GO:0008360;GO:0031012;GO:0042742;GO:0042742;GO:0045089;GO:0045089;GO:0062023;GO:0062023;GO:0062023;GO:0062023;GO:0003429;GO:0005515;GO:0005518;GO:0005576;GO:0005615;GO:0007605;GO:0007605;GO:0008360;GO:0031012;GO:0042742;GO:0042742;GO:…	-	-	NOG277584	-	cochlin [Source:HGNC Symbol;Acc:HGNC:2180]"	1690	O43405
ENSG00000018236	3380	5529	1231	0.222644	-2.16719	0.0120212	0.756851	12	40692439	41072415	+	7492	CNTN1	GO:0005515;GO:0005515;GO:0005886;GO:0007155;GO:0007155;GO:0007219;GO:0007399;GO:0007399;GO:0010628;GO:0010765;GO:0010976;GO:0016020;GO:0016020;GO:0021549;GO:0030246;GO:0031175;GO:0031175;GO:0031175;GO:0031225;GO:0045121;GO:0050731;GO:0070062;GO:0099025;GO:0099026;GO:0005515;GO:0005886;GO:0007155;GO:0007155;GO:0007219;GO:0007399;GO:0007399;GO:0016020;GO:0016020;GO:0031175;GO:0031175;GO:0031225;GO:…	K06759	-	NOG293951	-	contactin 1 [Source:HGNC Symbol;Acc:HGNC:2171]"	1272	Q12860;A0A024R104
ENSG00000158615	6554	2447	10661	4.35676	2.12326	0.012025	0.756851	1	204403381	204411817	-	5259	PPP1R15B	GO:0000164;GO:0000164;GO:0000164;GO:0000164;GO:0001933;GO:0005515;GO:0005737;GO:0005783;GO:0006417;GO:0006979;GO:0006983;GO:0019888;GO:0019888;GO:0032516;GO:0034976;GO:0034976;GO:0042542;GO:0070262;GO:0070262;GO:1903898;GO:1903912;GO:1903912;	K17558	-	NOG305169	-	protein phosphatase 1 regulatory subunit 15B[Source:HGNC Symbol;Acc:HGNC:14951]	84919	-
ENSG00000139178	612.5	1047	178	0.17001	-2.55631	0.012051	0.756851	12	7089587	7109238	-	4979	C1RL	GO:0002376;GO:0004252;GO:0004252;GO:0004252;GO:0005576;GO:0005615;GO:0005615;GO:0005615;GO:0006508;GO:0006508;GO:0006508;GO:0006958;GO:0008233;GO:0008236;GO:0016787;GO:0031638;GO:0045087;GO:0070062;GO:0004252;GO:0004252;GO:0006508;GO:0006508;	-	-	COG5640	O	complement C1r subcomponent like [Source:HGNCSymbol;Acc:HGNC:21265]	51279	Q9NZP8
ENSG00000125798	234	424	44	0.103774	-3.26849	0.0121082	0.757086	20	22581005	22585455	-	2603	FOXA2	GO:0000432;GO:0000978;GO:0000981;GO:0000981;GO:0001708;GO:0003677;GO:0003700;GO:0003700;GO:0003700;GO:0003700;GO:0005634;GO:0005634;GO:0005634;GO:0005634;GO:0005654;GO:0005737;GO:0006325;GO:0006355;GO:0006355;GO:0006357;GO:0006357;GO:0007275;GO:0008134;GO:0008134;GO:0008344;GO:0009653;GO:0010719;GO:0019904;GO:0019904;GO:0030054;GO:0030154;GO:0030193;GO:0031018;GO:0033132;GO:0040019;GO:0043433;GO:…	K08035	-	COG5025	K	forkhead box A2 [Source:HGNC Symbol;Acc:HGNC:5022]"	3170	Q9Y261
ENSG00000136997	8336.5	3136	13537	4.31665	2.10991	0.0121493	0.757086	8	127735434	127742950	+	4583	MYC	GO:0003700;GO:0003700;GO:0005634;GO:0005634;GO:0005654;GO:0006355;GO:0006355;GO:0003729;GO:0005515;GO:0005635;GO:0005791;GO:0008150;GO:0016020;GO:0016021;GO:0044195;GO:0045727;GO:0071074;GO:0003700;GO:0003700;GO:0005634;GO:0005634;GO:0006355;GO:0006355;GO:0003700;GO:0005634;GO:0006355;GO:0046983;GO:0000122;GO:0000320;GO:0001541;GO:0001701;GO:0002082;GO:0003677;GO:0003677;GO:0003690;GO:0003700;GO:…	K04377	-	NOG42590	S	MYC proto-oncogene, bHLH transcription factor[Source:HGNC Symbol;Acc:HGNC:7553]	4609	P01106;A0A087WVR4
ENSG00000214357	720	219	1221	5.57534	2.47906	0.0123093	0.764086	5	172641266	172691540	+	6424	NEURL1B	GO:0005515;GO:0005737;GO:0005769;GO:0005769;GO:0007219;GO:0016567;GO:0016740;GO:0046872;GO:0061630;GO:0061630;GO:0070086;GO:0070086;GO:0005515;GO:0005737;GO:0005769;GO:0005769;GO:0007219;GO:0016567;GO:0016740;GO:0046872;GO:0061630;GO:0061630;GO:0070086;GO:0070086;GO:0005515;GO:0005737;GO:0005769;GO:0005769;GO:0005769;GO:0007219;GO:0016567;GO:0016740;GO:0046872;GO:0061630;GO:0061630;GO:0061630;GO:…	K01931	EC:2.3.2.27	NOG145384	-	neuralized E3 ubiquitin protein ligase 1B[Source:HGNC Symbol;Acc:HGNC:35422]	54492	A8MQ27
ENSG00000121297	100	193	7	0.0362694	-4.7851	0.0124239	0.767338	19	31149979	31349547	-	8391	TSHZ3	GO:0000981;GO:0002087;GO:0003676;GO:0003676;GO:0003677;GO:0003677;GO:0003677;GO:0003682;GO:0003682;GO:0003682;GO:0003682;GO:0005515;GO:0005515;GO:0005634;GO:0005634;GO:0005634;GO:0005634;GO:0005654;GO:0006357;GO:0007275;GO:0010468;GO:0010468;GO:0030426;GO:0042995;GO:0045892;GO:0045892;GO:0045892;GO:0046872;GO:0051968;GO:0060291;	K09236	-	NOG83709	S	teashirt zinc finger homeobox 3 [Source:HGNCSymbol;Acc:HGNC:30700]	57616	Q63HK5
ENSG00000110328	130.5	247	14	0.0566802	-4.14101	0.0124576	0.767338	11	11270877	11622005	-	3626	GALNT18	GO:0000139;GO:0004653;GO:0005575;GO:0005794;GO:0005794;GO:0006486;GO:0006493;GO:0016020;GO:0016021;GO:0016740;GO:0016757;GO:0030246;GO:0046872;	K00710	EC:2.4.1.41	NOG123124	S	polypeptide N-acetylgalactosaminyltransferase 18[Source:HGNC Symbol;Acc:HGNC:30488]	374378	Q6P9A2;Q58A54
ENSG00000095383	1638.5	571	2706	4.73905	2.2446	0.0126313	0.772775	9	98199011	98255649	-	3597	TBC1D2	GO:0005096;GO:0005096;GO:0005515;GO:0005634;GO:0005737;GO:0005829;GO:0006886;GO:0017137;GO:0030054;GO:0031410;GO:0043547;GO:0045296;GO:0090630;GO:0005096;GO:0005096;GO:0005515;GO:0005634;GO:0005737;GO:0005829;GO:0006886;GO:0017137;GO:0030054;GO:0031410;GO:0043547;GO:0045296;GO:0090630;GO:0005096;GO:0005096;GO:0005515;GO:0005634;GO:0005737;GO:0005829;GO:0006886;GO:0017137;GO:0030054;GO:0031410;GO:…	K20165	-	COG5210	R	TBC1 domain family member 2 [Source:HGNCSymbol;Acc:HGNC:18026]	55357	Q9BYX2
ENSG00000108448	1934.5	3184	685	0.215138	-2.21666	0.0126423	0.772775	17	18697998	18736118	+	4329	TRIM16L	GO:0005515;GO:0005737;GO:0005829;GO:0005886;	K12006	-	NOG149040	S	tripartite motif containing 16 like [Source:HGNCSymbol;Acc:HGNC:32670]	147166	Q309B1
ENSG00000172059	1214.5	409	2020	4.93888	2.30418	0.0127316	0.775274	2	10042849	10054836	+	4594	KLF11	GO:0000083;GO:0000122;GO:0000122;GO:0000981;GO:0000981;GO:0000981;GO:0003676;GO:0003676;GO:0003677;GO:0003700;GO:0003700;GO:0005515;GO:0005634;GO:0005634;GO:0005634;GO:0005654;GO:0005829;GO:0005925;GO:0006357;GO:0006366;GO:0006915;GO:0008285;GO:0008285;GO:0016604;GO:0043065;GO:0044212;GO:0045892;GO:0046872;GO:1901653;GO:0000083;GO:0000122;GO:0000122;GO:0000981;GO:0000981;GO:0000981;GO:0003676;GO:…	K09209	-	COG5048	R	Kruppel like factor 11 [Source:HGNCSymbol;Acc:HGNC:11811]	8462	O14901;Q53QU8
ENSG00000142178	3580	1323	5837	4.41194	2.14141	0.0128013	0.776564	21	43414483	43427189	-	5268	SIK1	GO:0000166;GO:0000287;GO:0000287;GO:0000287;GO:0002028;GO:0004672;GO:0004672;GO:0004674;GO:0004674;GO:0004674;GO:0004674;GO:0005515;GO:0005524;GO:0005524;GO:0005524;GO:0005634;GO:0005634;GO:0005737;GO:0005737;GO:0006468;GO:0006468;GO:0006468;GO:0006468;GO:0007049;GO:0007275;GO:0007346;GO:0008140;GO:0010830;GO:0010868;GO:0016301;GO:0016310;GO:0016740;GO:0019901;GO:0030154;GO:0031588;GO:0032007;GO:…	K19008	EC:2.7.11.1	COG0515	T	salt inducible kinase 1 [Source:HGNCSymbol;Acc:HGNC:11142]	150094	P57059
ENSG00000178927	626	1066	186	0.174484	-2.51883	0.0129109	0.776757	17	82442586	82450829	-	7237	CYBC1	GO:0002376;GO:0005515;GO:0005515;GO:0005783;GO:0005789;GO:0016020;GO:0016021;GO:0045087;GO:0045728;GO:0002376;GO:0005515;GO:0005515;GO:0005783;GO:0005789;GO:0016020;GO:0016021;GO:0045087;GO:0045087;GO:0045728;GO:0045728;GO:0016020;GO:0016021;GO:0002376;GO:0005515;GO:0005515;GO:0005783;GO:0005789;GO:0016020;GO:0016021;GO:0045087;GO:0045728;GO:0016020;GO:0016021;GO:0002376;GO:0005515;GO:0005515;GO:…	-	-	NOG47545	-	cytochrome b-245 chaperone 1 [Source:HGNCSymbol;Acc:HGNC:28672]	79415	Q9BQA9;A0A024R8W9
ENSG00000112837	569.5	974	165	0.169405	-2.56146	0.0129534	0.776757	6	84687351	84764598	-	8654	TBX18	GO:0003677;GO:0003700;GO:0003700;GO:0005634;GO:0005634;GO:0005634;GO:0006355;GO:0006355;GO:0000122;GO:0000976;GO:0000981;GO:0001227;GO:0003677;GO:0003700;GO:0003700;GO:0005515;GO:0005634;GO:0005634;GO:0005634;GO:0005634;GO:0006355;GO:0006355;GO:0006357;GO:0007275;GO:0042803;GO:0046982;GO:0060829;GO:0072001;GO:0003677;GO:0003700;GO:0003700;GO:0005634;GO:0005634;GO:0005634;GO:0006355;GO:0006355;GO:…	K10183	-	NOG259442	-	T-box 18 [Source:HGNC Symbol;Acc:HGNC:11595]"	9096	O95935
ENSG00000177875	99	191	7	0.0366492	-4.77007	0.0130016	0.776757	12	48183584	48185926	+	2343	CCDC184	GO:0005515;GO:0005737;GO:0005737;	-	-	NOG44038	T	coiled-coil domain containing 184 [Source:HGNCSymbol;Acc:HGNC:33749]	387856	Q52MB2
ENSG00000158050	1702	599	2805	4.6828	2.22737	0.0130193	0.776757	2	96143169	96145440	-	1929	DUSP2	GO:0000188;GO:0000188;GO:0004721;GO:0004721;GO:0004725;GO:0004725;GO:0004725;GO:0004725;GO:0005515;GO:0005634;GO:0005634;GO:0005634;GO:0005634;GO:0005737;GO:0006470;GO:0006470;GO:0006470;GO:0006470;GO:0008138;GO:0008138;GO:0008138;GO:0008330;GO:0016311;GO:0016311;GO:0016787;GO:0016791;GO:0016791;GO:0017017;GO:0017017;GO:0017017;GO:0031965;GO:0035335;GO:0051019;	K04459	-	COG2453	T	dual specificity phosphatase 2 [Source:HGNCSymbol;Acc:HGNC:3068]	1844	Q05923
ENSG00000188906	192.5	353	32	0.0906516	-3.46352	0.0130974	0.776757	12	40196744	40369285	+	13505	LRRK2	GO:0000149;GO:0000165;GO:0000166;GO:0000186;GO:0000187;GO:0000287;GO:0001933;GO:0001933;GO:0001934;GO:0001934;GO:0003779;GO:0003924;GO:0004672;GO:0004672;GO:0004672;GO:0004672;GO:0004672;GO:0004674;GO:0004674;GO:0004674;GO:0004674;GO:0004674;GO:0004708;GO:0005096;GO:0005515;GO:0005515;GO:0005515;GO:0005515;GO:0005515;GO:0005524;GO:0005524;GO:0005524;GO:0005525;GO:0005525;GO:0005525;GO:0005525;GO:…	K08844	EC:2.7.11.1	COG4886	S	leucine rich repeat kinase 2 [Source:HGNCSymbol;Acc:HGNC:18618]	120892	Q5S007;Q17RV3
ENSG00000136235	129	14	244	17.4286	4.12338	0.0131472	0.776757	7	23235967	23275108	+	6040	GPNMB	GO:0001818;GO:0001934;GO:0005178;GO:0005515;GO:0005515;GO:0005768;GO:0005886;GO:0005886;GO:0005887;GO:0007155;GO:0007165;GO:0007267;GO:0008201;GO:0008285;GO:0010469;GO:0016020;GO:0016021;GO:0016021;GO:0016021;GO:0030335;GO:0031901;GO:0031954;GO:0033162;GO:0034103;GO:0042056;GO:0042130;GO:0045545;GO:0045765;GO:0048018;GO:0050868;GO:0050918;GO:0070374;GO:1901215;GO:2000134;GO:0001649;GO:0001818;GO:…	K20732	-	NOG40272	O	glycoprotein nmb [Source:HGNCSymbol;Acc:HGNC:4462]	10457	Q14956
ENSG00000143344	88.5	172	5	0.0290698	-5.10434	0.0131633	0.776757	1	183636085	183928531	+	5305	RGL1	GO:0005085;GO:0005085;GO:0005085;GO:0005515;GO:0005575;GO:0005622;GO:0005829;GO:0007165;GO:0007165;GO:0007264;GO:0007264;GO:0007264;GO:0008321;GO:0008321;GO:0008321;GO:0019216;GO:0005085;GO:0005085;GO:0005085;GO:0005515;GO:0005575;GO:0005622;GO:0005829;GO:0007165;GO:0007165;GO:0007264;GO:0007264;GO:0007264;GO:0008321;GO:0008321;GO:0008321;GO:0019216;	K17635	-	NOG308735	-	ral guanine nucleotide dissociation stimulator like1 [Source:HGNC Symbol;Acc:HGNC:30281]	23179	Q9NZL6
ENSG00000188290	734.5	228	1241	5.44298	2.4444	0.0131925	0.776757	1	998962	1000172	-	1118	HES4	GO:0003677;GO:0003677;GO:0005634;GO:0006355;GO:0006355;GO:0046983;GO:0046983;GO:0000977;GO:0000981;GO:0001756;GO:0003677;GO:0003677;GO:0003677;GO:0003714;GO:0005634;GO:0005634;GO:0006355;GO:0006355;GO:0006357;GO:0007219;GO:0007275;GO:0007399;GO:0008134;GO:0008134;GO:0030154;GO:0030154;GO:0043565;GO:0046983;GO:0046983;GO:0050767;GO:1903507;GO:1990837;GO:0003677;GO:0003677;GO:0006355;GO:0006355;GO:…	K09089	-	NOG319418	-	hes family bHLH transcription factor 4 [Source:HGNCSymbol;Acc:HGNC:24149]	57801	Q9HCC6
ENSG00000099625	534.5	154	915	5.94156	2.57084	0.0136668	0.801714	19	1228287	1238027	-	4591	CBARP	GO:0005886;GO:0016020;GO:0016021;GO:0030054;GO:0030141;GO:0030426;GO:0030672;GO:0031410;GO:0042995;GO:0044325;GO:0044325;GO:0044325;GO:0045202;GO:0045955;GO:1901386;GO:1901386;GO:1901386;GO:1903170;GO:0005886;GO:0016020;GO:0016021;GO:0030054;GO:0030141;GO:0030426;GO:0030672;GO:0031410;GO:0042995;GO:0044325;GO:0044325;GO:0044325;GO:0045202;GO:0045955;GO:1901386;GO:1901386;GO:1901386;GO:1903170;GO:…	-	-	NOG26351	-	CACN subunit beta associated regulatory protein[Source:HGNC Symbol;Acc:HGNC:28617]	255057	Q8N350
ENSG00000152952	3630.5	5901	1360	0.230469	-2.11735	0.0137165	0.801714	3	146069440	146163653	-	7663	PLOD2	GO:0001666;GO:0005506;GO:0005506;GO:0005783;GO:0005783;GO:0005789;GO:0006464;GO:0008475;GO:0008475;GO:0008475;GO:0008475;GO:0008475;GO:0008475;GO:0016020;GO:0016491;GO:0016491;GO:0016491;GO:0016705;GO:0016705;GO:0017185;GO:0017185;GO:0030199;GO:0030867;GO:0031418;GO:0031418;GO:0031418;GO:0032963;GO:0046872;GO:0046947;GO:0046947;GO:0051213;GO:0055114;GO:0055114;GO:0055114;GO:0070062;GO:0001666;GO:…	K13645	EC:1.14.11.4	NOG311199	-	procollagen-lysine,2-oxoglutarate 5-dioxygenase 2[Source:HGNC Symbol;Acc:HGNC:9082]	5352	O00469
ENSG00000140297	680.5	1151	210	0.18245	-2.45443	0.0138833	0.808512	15	59594875	59640239	+	6476	GCNT3	GO:0016020;GO:0016021;GO:0000139;GO:0000139;GO:0003829;GO:0003829;GO:0005794;GO:0005975;GO:0006486;GO:0006493;GO:0008109;GO:0008109;GO:0008375;GO:0008375;GO:0016020;GO:0016020;GO:0016020;GO:0016020;GO:0016021;GO:0016266;GO:0016740;GO:0016757;GO:0047225;GO:0070062;GO:0000139;GO:0000139;GO:0002426;GO:0003829;GO:0003829;GO:0005794;GO:0005975;GO:0006486;GO:0006493;GO:0008109;GO:0008109;GO:0008109;GO:…	K09662	EC:2.4.1.-	NOG253565	-	glucosaminyl (N-acetyl) transferase 3, mucin type[Source:HGNC Symbol;Acc:HGNC:4205]	9245	O95395;A0A024R5T9
ENSG00000113739	1400	490	2310	4.71429	2.23704	0.0140634	0.809596	5	173314713	173329503	-	6128	STC2	GO:0005179;GO:0005179;GO:0005179;GO:0005576;GO:0005576;GO:0005576;GO:0005615;GO:0005783;GO:0005783;GO:0005788;GO:0005794;GO:0006874;GO:0006874;GO:0006979;GO:0007566;GO:0010469;GO:0010629;GO:0019899;GO:0020037;GO:0030968;GO:0033280;GO:0034976;GO:0040015;GO:0042803;GO:0043434;GO:0043687;GO:0044267;GO:0046697;GO:0046885;GO:0048471;GO:0055074;GO:0071456;GO:2001256;GO:0005179;GO:0005179;GO:0005576;GO:…	-	-	NOG44223	-	stanniocalcin 2 [Source:HGNCSymbol;Acc:HGNC:11374]	8614	O76061;Q6FHC9
ENSG00000102038	865.5	1449	282	0.194617	-2.36129	0.0140934	0.809596	X	129446501	129523500	-	4363	SMARCA1	GO:0000166;GO:0000733;GO:0000981;GO:0003676;GO:0003676;GO:0003677;GO:0003677;GO:0004386;GO:0004386;GO:0005515;GO:0005515;GO:0005524;GO:0005524;GO:0005524;GO:0005634;GO:0005634;GO:0005634;GO:0005634;GO:0005654;GO:0006325;GO:0006338;GO:0006338;GO:0006338;GO:0007420;GO:0008094;GO:0008134;GO:0016589;GO:0016589;GO:0016589;GO:0016787;GO:0016818;GO:0016818;GO:0016887;GO:0016887;GO:0030182;GO:0031491;GO:…	K11727	EC:3.6.4.-	COG0553	L	SWI/SNF related, matrix associated, actin dependentregulator of chromatin, subfamily a, member 1 [Source:HGNCSymbol;Acc:HGNC:11097]	6594	P28370
ENSG00000147872	1315	457	2173	4.75492	2.24942	0.0140973	0.809596	9	19108375	19149290	-	5011	PLIN2	GO:0005576;GO:0005634;GO:0005737;GO:0005783;GO:0005811;GO:0005811;GO:0005811;GO:0005811;GO:0005811;GO:0005829;GO:0005886;GO:0005886;GO:0014070;GO:0015909;GO:0016020;GO:0019216;GO:0019915;GO:0042493;	K17284	-	NOG68493	S	perilipin 2 [Source:HGNC Symbol;Acc:HGNC:248]"	123	Q99541;Q6FHZ7
ENSG00000031698	4176	1582	6770	4.27939	2.09741	0.0141041	0.809596	1	109213918	109238182	+	3849	SARS	GO:0000122;GO:0000166;GO:0000166;GO:0000166;GO:0000978;GO:0003677;GO:0003723;GO:0004812;GO:0004812;GO:0004812;GO:0004828;GO:0004828;GO:0004828;GO:0004828;GO:0004828;GO:0005515;GO:0005524;GO:0005524;GO:0005524;GO:0005634;GO:0005737;GO:0005737;GO:0005829;GO:0005829;GO:0006412;GO:0006412;GO:0006418;GO:0006418;GO:0006418;GO:0006434;GO:0006434;GO:0006434;GO:0006434;GO:0008033;GO:0016259;GO:0016525;GO:…	K01875	EC:6.1.1.11	COG0172	J	seryl-tRNA synthetase [Source:HGNCSymbol;Acc:HGNC:10537]	6301	P49591;Q0VGA5
ENSG00000172403	81.5	159	4	0.0251572	-5.31288	0.0141643	0.810148	4	118850688	119061247	+	19530	SYNPO2	GO:0001725;GO:0001725;GO:0001725;GO:0003779;GO:0003779;GO:0005515;GO:0005515;GO:0005515;GO:0005634;GO:0005634;GO:0005737;GO:0005829;GO:0005856;GO:0005925;GO:0015629;GO:0015629;GO:0015629;GO:0030018;GO:0030018;GO:0030054;GO:0031005;GO:0032233;GO:0043231;GO:0051371;GO:0051393;GO:0071889;GO:0005515;GO:0000045;GO:0001725;GO:0001725;GO:0001725;GO:0001725;GO:0003779;GO:0003779;GO:0005515;GO:0005515;GO:…	-	-	NOG78914	K	synaptopodin 2 [Source:HGNC Symbol;Acc:HGNC:17732]"	171024	Q9UMS6
ENSG00000179862	1148.5	393	1904	4.84478	2.27643	0.0142702	0.813299	1	40861051	40862366	-	1316	CITED4	GO:0003713;GO:0003713;GO:0003713;GO:0005634;GO:0005634;GO:0005634;GO:0005634;GO:0005634;GO:0005654;GO:0005737;GO:0005737;GO:0006355;GO:0006355;GO:0006357;GO:0043627;GO:0043627;GO:0045893;GO:0045944;	K22528	-	NOG45177	-	Cbp/p300 interacting transactivator with Glu/Asprich carboxy-terminal domain 4 [Source:HGNCSymbol;Acc:HGNC:18696]	163732	Q96RK1
ENSG00000165312	1180.5	407	1954	4.80098	2.26333	0.0145231	0.824781	10	23439458	23442390	+	2933	OTUD1	GO:0004843;GO:0004843;GO:0006508;GO:0008233;GO:0008234;GO:0016579;GO:0016787;GO:0036459;GO:0070536;GO:0070536;	K13716	EC:3.4.19.12	NOG327202	-	OTU deubiquitinase 1 [Source:HGNCSymbol;Acc:HGNC:27346]	220213	Q5VV17
ENSG00000070182	165	305	25	0.0819672	-3.60881	0.014751	0.83344	14	64746283	64879907	-	14796	SPTB	GO:0000165;GO:0003779;GO:0003779;GO:0003779;GO:0003779;GO:0005200;GO:0005200;GO:0005515;GO:0005515;GO:0005515;GO:0005543;GO:0005737;GO:0005794;GO:0005829;GO:0005829;GO:0005856;GO:0005938;GO:0006888;GO:0007010;GO:0007411;GO:0008091;GO:0008091;GO:0008091;GO:0014731;GO:0015629;GO:0030506;GO:0031235;GO:0032991;GO:0051015;GO:0051693;GO:0000165;GO:0003779;GO:0003779;GO:0003779;GO:0003779;GO:0005200;GO:…	K06115	-	COG5069	Z	spectrin beta, erythrocytic [Source:HGNCSymbol;Acc:HGNC:11274]	6710	P11277
ENSG00000113657	842.5	1409	276	0.195884	-2.35193	0.0147797	0.83344	5	147390808	147510068	-	7179	DPYSL3	GO:0005515;GO:0005615;GO:0005615;GO:0005737;GO:0005737;GO:0005737;GO:0005829;GO:0005829;GO:0005829;GO:0010975;GO:0010975;GO:0010976;GO:0010976;GO:0010977;GO:0010977;GO:0016787;GO:0016787;GO:0016810;GO:0016810;GO:0017124;GO:0017124;GO:0030027;GO:0030027;GO:0030334;GO:0030334;GO:0030336;GO:0030336;GO:0030426;GO:0030426;GO:0031005;GO:0031941;GO:0031941;GO:0035374;GO:0035374;GO:0042995;GO:0044297;GO:…	-	-	COG0044	F	dihydropyrimidinase like 3 [Source:HGNCSymbol;Acc:HGNC:3015]	1809	Q14195;Q8IXW6
ENSG00000125735	154.5	287	22	0.0766551	-3.70548	0.0148944	0.836961	19	6661253	6670588	-	4778	TNFSF14	GO:0005102;GO:0005102;GO:0005125;GO:0005164;GO:0005164;GO:0005515;GO:0005515;GO:0005515;GO:0005576;GO:0005615;GO:0005737;GO:0005886;GO:0005886;GO:0006915;GO:0006955;GO:0006955;GO:0007165;GO:0007165;GO:0010469;GO:0016020;GO:0016020;GO:0016020;GO:0016021;GO:0031295;GO:0033209;GO:0042098;GO:0042110;GO:0043027;GO:0043029;GO:0043154;GO:0071260;GO:1901224;GO:0005102;GO:0005102;GO:0005125;GO:0005164;GO:…	K05477	-	NOG40950	-	TNF superfamily member 14 [Source:HGNCSymbol;Acc:HGNC:11930]	8740	O43557
ENSG00000159714	121.5	230	13	0.0565217	-4.14505	0.014979	0.838774	16	67394152	67416833	-	3540	ZDHHC1	GO:0016020;GO:0016021;GO:0016740;GO:0016746;GO:0019706;GO:0003677;GO:0005783;GO:0005783;GO:0005794;GO:0006612;GO:0016020;GO:0016021;GO:0016409;GO:0016409;GO:0016740;GO:0016746;GO:0018230;GO:0018345;GO:0018345;GO:0019706;GO:0019706;GO:0070062;	K20027	EC:2.3.1.225	COG5273	R	zinc finger DHHC-type containing 1 [Source:HGNCSymbol;Acc:HGNC:17916]	29800	Q8WTX9
ENSG00000164684	140	262	18	0.0687023	-3.8635	0.0151058	0.842927	8	80628451	80874781	-	15008	ZNF704	GO:0001158;GO:0003676;GO:0003676;GO:0003677;GO:0005634;GO:0005634;GO:0006357;GO:0046872;	-	-	NOG72028	-	zinc finger protein 704 [Source:HGNCSymbol;Acc:HGNC:32291]	619279	Q6ZNC4
ENSG00000130749	537	915	159	0.17377	-2.52474	0.0151741	0.843794	19	47064187	47113776	-	6526	AC008755.1	GO:0000981;GO:0001162;GO:0003700;GO:0003723;GO:0005634;GO:0005654;GO:0005829;GO:0006357;GO:0045892;GO:0046872;GO:0046872;GO:0046872;GO:0046872;GO:0046872;GO:0046872;	-	-	NOG245027	-	zinc finger CCCH-type containing 4 [Source:NCBIgene;Acc:23211]	23211	Q9UPT8
ENSG00000177606	3622	1385	5859	4.23032	2.08077	0.0153129	0.848566	1	58780788	58784327	-	3540	JUN	GO:0000122;GO:0000228;GO:0000790;GO:0000790;GO:0000978;GO:0000980;GO:0000981;GO:0000981;GO:0000981;GO:0000981;GO:0000981;GO:0001102;GO:0001102;GO:0001228;GO:0001228;GO:0001525;GO:0001525;GO:0001774;GO:0001836;GO:0001889;GO:0001938;GO:0003151;GO:0003677;GO:0003677;GO:0003677;GO:0003677;GO:0003677;GO:0003682;GO:0003690;GO:0003700;GO:0003700;GO:0003700;GO:0003700;GO:0003713;GO:0003713;GO:0003723;GO:…	K04448	-	NOG283376	-	Jun proto-oncogene, AP-1 transcription factorsubunit [Source:HGNC Symbol;Acc:HGNC:6204]	3725	P05412
ENSG00000144749	182.5	334	31	0.0928144	-3.42951	0.0155773	0.860242	3	66378797	66501263	-	7032	LRIG1	GO:0005515;GO:0005615;GO:0005886;GO:0005886;GO:0007605;GO:0016020;GO:0016021;GO:0022405;GO:0031012;GO:0032474;GO:0060384;GO:0005515;GO:0005615;GO:0005886;GO:0005886;GO:0016020;GO:0016021;GO:0031012;	-	-	COG4886	S	leucine rich repeats and immunoglobulin likedomains 1 [Source:HGNC Symbol;Acc:HGNC:17360]	26018	Q96JA1
ENSG00000156959	67	132	2	0.0151515	-6.04439	0.0157341	0.864079	3	9498361	9553822	-	5349	LHFPL4	GO:0005515;GO:0005886;GO:0016020;GO:0016021;GO:0030054;GO:0030425;GO:0042995;GO:0045202;GO:0045211;GO:0045211;GO:0050811;GO:0050811;GO:0060077;GO:0060077;GO:0060077;GO:0097112;GO:0097112;GO:1905702;GO:1905702;	-	-	NOG323688	-	LHFPL tetraspan subfamily member 4 [Source:HGNCSymbol;Acc:HGNC:29568]	375323	Q7Z7J7
ENSG00000125285	90	174	6	0.0344828	-4.85798	0.0157547	0.864079	13	94709622	94712399	-	2778	SOX21	GO:0000122;GO:0000978;GO:0000981;GO:0000981;GO:0000981;GO:0001228;GO:0001942;GO:0003677;GO:0003677;GO:0003700;GO:0003700;GO:0005575;GO:0005634;GO:0005634;GO:0006355;GO:0006355;GO:0006355;GO:0006355;GO:0006355;GO:0006357;GO:0007417;GO:0030154;GO:0030182;GO:0042633;GO:0043588;GO:0044798;GO:0045944;GO:0045944;GO:0048863;	K09267	-	NOG302715	-	SRY-box 21 [Source:HGNC Symbol;Acc:HGNC:11197]"	11166	Q9Y651
ENSG00000165626	138.5	259	18	0.0694981	-3.84688	0.0158697	0.867417	10	13438484	13528974	-	10018	BEND7	GO:0005515;GO:0070062;GO:0005515;GO:0070062;	-	-	NOG45795	-	BEN domain containing 7 [Source:HGNCSymbol;Acc:HGNC:23514]	222389	Q8N7W2
ENSG00000075213	272.5	483	62	0.128364	-2.96168	0.0161152	0.875628	7	83955777	84492724	-	9259	SEMA3A	GO:0001755;GO:0001764;GO:0001764;GO:0002027;GO:0005515;GO:0005576;GO:0005576;GO:0005576;GO:0005615;GO:0005887;GO:0006915;GO:0007275;GO:0007399;GO:0007411;GO:0007411;GO:0007411;GO:0007413;GO:0008045;GO:0010633;GO:0010977;GO:0021612;GO:0021637;GO:0021675;GO:0021675;GO:0021772;GO:0021785;GO:0021828;GO:0030154;GO:0030215;GO:0030215;GO:0030335;GO:0030424;GO:0030424;GO:0030425;GO:0030517;GO:0030517;GO:…	K06840	-	NOG305380	-	semaphorin 3A [Source:HGNC Symbol;Acc:HGNC:10723]"	10371	Q14563
ENSG00000187837	846.5	283	1410	4.98233	2.31682	0.0161293	0.875628	6	26055787	26056428	-	642	HIST1H1C	GO:0000122;GO:0000122;GO:0000786;GO:0000786;GO:0003677;GO:0003677;GO:0003677;GO:0003677;GO:0003690;GO:0003723;GO:0005515;GO:0005515;GO:0005634;GO:0005634;GO:0005634;GO:0005634;GO:0005694;GO:0005719;GO:0005719;GO:0006334;GO:0006334;GO:0006355;GO:0006357;GO:0016584;GO:0016584;GO:0030261;GO:0031490;GO:0031492;GO:0031936;GO:0035327;GO:0035327;GO:0045910;GO:0080182;GO:0080182;GO:0098532;GO:0098532;	K11275	-	NOG258621	-	histone cluster 1 H1 family member c [Source:HGNCSymbol;Acc:HGNC:4716]	3006	P16403
ENSG00000204682	321.5	563	80	0.142096	-2.81506	0.0163171	0.882833	10	21492658	21497260	-	3799	CASC10	-	-	-	NOG117155	S	cancer susceptibility 10 [Source:HGNCSymbol;Acc:HGNC:31448]	399726	-
ENSG00000151640	98.5	189	8	0.042328	-4.56224	0.0163817	0.883343	10	132186948	132205759	+	3111	DPYSL4	GO:0005515;GO:0005737;GO:0005737;GO:0005737;GO:0005829;GO:0007399;GO:0016787;GO:0016787;GO:0016810;GO:0016810;GO:0031005;GO:0070997;GO:0070997;GO:0097485;GO:0097485;GO:0016787;GO:0016787;GO:0016810;GO:0016810;GO:0070997;GO:0070997;GO:0097485;GO:0097485;	-	-	COG0044	F	dihydropyrimidinase like 4 [Source:HGNCSymbol;Acc:HGNC:3016]	10570	O14531
ENSG00000027075	102.5	196	9	0.0459184	-4.44478	0.0166444	0.894496	14	61187559	61550976	+	8830	PRKCH	GO:0004672;GO:0004672;GO:0005524;GO:0005524;GO:0006468;GO:0006468;GO:0035556;GO:0035556;GO:0046872;GO:0035556;GO:0035556;GO:0000166;GO:0004672;GO:0004672;GO:0004674;GO:0004674;GO:0004674;GO:0004674;GO:0004697;GO:0004697;GO:0004697;GO:0004697;GO:0005515;GO:0005524;GO:0005524;GO:0005524;GO:0005737;GO:0005829;GO:0005829;GO:0005886;GO:0006468;GO:0006468;GO:0006468;GO:0006468;GO:0007165;GO:0010744;GO:…	K18051	EC:2.7.11.13	COG0515	T	protein kinase C eta [Source:HGNCSymbol;Acc:HGNC:9403]	5583	P24723
ENSG00000102181	1554	2538	570	0.224586	-2.15466	0.0167441	0.895324	X	150766336	150898816	-	5763	CD99L2	GO:0005515;GO:0005886;GO:0005925;GO:0007155;GO:0016020;GO:0016021;GO:0030054;GO:0005515;GO:0005886;GO:0005925;GO:0007155;GO:0016020;GO:0016021;GO:0030054;GO:0005515;GO:0005886;GO:0005913;GO:0005925;GO:0007155;GO:0009986;GO:0016020;GO:0016021;GO:0030054;GO:0050904;GO:2000391;GO:2000409;GO:0005515;GO:0005886;GO:0005925;GO:0007155;GO:0016020;GO:0016021;GO:0030054;GO:0005515;GO:0005886;GO:0005925;GO:…	-	-	NOG42091	-	CD99 molecule like 2 [Source:HGNCSymbol;Acc:HGNC:18237]	83692	Q8TCZ2;A0A024RC16
ENSG00000128422	7593	3023	12163	4.02349	2.00845	0.0167716	0.895324	17	41619441	41624842	-	3130	KRT17	GO:0002009;GO:0005198;GO:0005198;GO:0005200;GO:0005515;GO:0005737;GO:0005737;GO:0005829;GO:0005882;GO:0005882;GO:0005882;GO:0005882;GO:0007010;GO:0007165;GO:0008544;GO:0030307;GO:0031069;GO:0031069;GO:0031424;GO:0031424;GO:0032395;GO:0042289;GO:0045109;GO:0045111;GO:0045727;GO:0051798;GO:0070062;GO:0070268;GO:0071944;GO:0005198;GO:0005198;GO:0005200;GO:0005515;GO:0005737;GO:0005829;GO:0005882;GO:…	K07604	-	NOG148784	S	keratin 17 [Source:HGNC Symbol;Acc:HGNC:6427]"	3872	Q04695;Q14666
ENSG00000143256	1216.5	435	1998	4.5931	2.19947	0.0169628	0.902521	1	161100556	161118055	-	621	PFDN2	GO:0005515;GO:0005515;GO:0005515;GO:0005634;GO:0005634;GO:0005737;GO:0005737;GO:0005737;GO:0005739;GO:0005829;GO:0006457;GO:0006457;GO:0006457;GO:0006457;GO:0006457;GO:0016272;GO:0016272;GO:0016272;GO:0044183;GO:0044183;GO:0051082;GO:0051082;GO:0051082;GO:0051495;	K09549	-	NOG331971	-	prefoldin subunit 2 [Source:HGNCSymbol;Acc:HGNC:8867]	5202	Q9UHV9;B1AQP2
ENSG00000119986	3938	1542	6334	4.10765	2.03831	0.0170438	0.903827	10	97677424	97687241	-	1375	AVPI1	GO:0000187;GO:0005515;GO:0007049;	-	-	NOG67966	-	arginine vasopressin induced 1 [Source:HGNCSymbol;Acc:HGNC:30898]	60370	Q5T686
ENSG00000215704	135.5	18	253	14.0556	3.81307	0.0175224	0.924317	1	15465909	15491400	+	1457	CELA2B	GO:0004252;GO:0004252;GO:0004252;GO:0004252;GO:0005576;GO:0005576;GO:0005615;GO:0006508;GO:0006508;GO:0006508;GO:0006508;GO:0008233;GO:0008236;GO:0016787;GO:0004252;GO:0004252;GO:0006508;GO:0006508;	K01346	EC:3.4.21.71	COG5640	O	chymotrypsin like elastase family member 2B[Source:HGNC Symbol;Acc:HGNC:29995]	51032	P08218;Q6ISP9
ENSG00000198576	77.5	4	151	37.75	5.2384	0.0175456	0.924317	8	142611049	142614479	-	2993	ARC	GO:0001669;GO:0003723;GO:0003729;GO:0003729;GO:0005737;GO:0005737;GO:0005768;GO:0005856;GO:0005886;GO:0005886;GO:0005938;GO:0006897;GO:0007010;GO:0007010;GO:0007275;GO:0007492;GO:0007612;GO:0007616;GO:0007616;GO:0007616;GO:0009952;GO:0014069;GO:0015629;GO:0015629;GO:0016020;GO:0016477;GO:0022604;GO:0030054;GO:0030425;GO:0031410;GO:0031901;GO:0042995;GO:0043025;GO:0043197;GO:0045121;GO:0045121;GO:…	K15867	-	NOG81608	K	activity regulated cytoskeleton associated protein[Source:HGNC Symbol;Acc:HGNC:648]	23237	Q7LC44
ENSG00000197355	1517.5	561	2474	4.40998	2.14077	0.0176137	0.924866	9	137077517	137084539	+	5267	UAP1L1	GO:0003977;GO:0006048;GO:0016740;GO:0016779;GO:0070569;GO:0070569;GO:0003977;GO:0006048;GO:0016740;GO:0016779;GO:0070569;GO:0070569;	K00972	-	COG4284	G	UDP-N-acetylglucosamine pyrophosphorylase 1 like 1[Source:HGNC Symbol;Acc:HGNC:28082]	91373	Q3KQV9
ENSG00000019505	201.5	364	39	0.107143	-3.22239	0.0178107	0.932152	11	45240302	45286341	-	5445	SYT13	GO:0000149;GO:0001786;GO:0005509;GO:0005544;GO:0005886;GO:0005887;GO:0014059;GO:0016020;GO:0016021;GO:0016192;GO:0016192;GO:0017156;GO:0017158;GO:0019905;GO:0030133;GO:0030276;GO:0043231;GO:0070382;GO:0071277;	K19913	-	NOG277582	-	synaptotagmin 13 [Source:HGNCSymbol;Acc:HGNC:14962]	57586	Q7L8C5
ENSG00000119242	255	452	58	0.128319	-2.9622	0.018108	0.944626	12	123918660	123972831	-	8223	CCDC92	GO:0005515;GO:0005515;GO:0005654;GO:0005737;GO:0005813;GO:0005814;GO:0005814;GO:0005856;GO:0043231;GO:0005515;GO:0005515;GO:0005654;GO:0005737;GO:0005813;GO:0005814;GO:0005814;GO:0005856;GO:0043231;GO:0005515;GO:0005515;GO:0005654;GO:0005737;GO:0005813;GO:0005814;GO:0005814;GO:0005856;GO:0043231;GO:0005654;GO:0005813;GO:0043231;GO:0005654;GO:0005813;GO:0043231;GO:0005654;GO:0005813;GO:0043231;	K16452	-	NOG42052	S	coiled-coil domain containing 92 [Source:HGNCSymbol;Acc:HGNC:29563]	80212	Q53HC0
ENSG00000166012	4888	1953	7823	4.00563	2.00203	0.0182035	0.946522	11	93729948	93784391	-	8420	TAF1D	GO:0003677;GO:0005515;GO:0005634;GO:0005634;GO:0005654;GO:0005654;GO:0005654;GO:0005668;GO:0005815;GO:0006355;GO:0006361;GO:0006362;GO:0006363;GO:0045815;GO:0003677;GO:0005515;GO:0005634;GO:0005634;GO:0005654;GO:0005654;GO:0005654;GO:0005668;GO:0005815;GO:0006355;GO:0006361;GO:0006362;GO:0006363;GO:0045815;GO:0005634;GO:0005668;GO:0006355;GO:0003677;GO:0005515;GO:0005634;GO:0005634;GO:0005634;GO:…	K15215	-	NOG26017	-	TATA-box binding protein associated factor, RNApolymerase I subunit D [Source:HGNCSymbol;Acc:HGNC:28759]	79101	Q9H5J8;A0A024R3A9
ENSG00000142657	9440	15046	3834	0.254819	-1.97246	0.0182824	0.947548	1	10398592	10420511	+	3333	PGD	GO:0004616;GO:0004616;GO:0006098;GO:0006098;GO:0016491;GO:0016491;GO:0050661;GO:0050661;GO:0055114;GO:0055114;GO:0004616;GO:0004616;GO:0004616;GO:0004616;GO:0005634;GO:0005737;GO:0005829;GO:0006098;GO:0006098;GO:0006098;GO:0006098;GO:0009051;GO:0016491;GO:0016491;GO:0016491;GO:0019322;GO:0019521;GO:0050661;GO:0050661;GO:0055114;GO:0055114;GO:0055114;GO:0070062;GO:0050661;GO:0004616;GO:0004616;GO:…	K00033	-	COG0362	G	phosphogluconate dehydrogenase [Source:HGNCSymbol;Acc:HGNC:8891]	5226	P52209
ENSG00000184545	602.5	193	1012	5.24352	2.39054	0.0184264	0.949922	11	1554051	1572271	-	4960	DUSP8	GO:0000188;GO:0000188;GO:0004721;GO:0004725;GO:0004725;GO:0004725;GO:0005634;GO:0005737;GO:0005737;GO:0005829;GO:0006470;GO:0006470;GO:0006470;GO:0008138;GO:0008138;GO:0008138;GO:0016311;GO:0016311;GO:0016311;GO:0016311;GO:0016787;GO:0016791;GO:0016791;GO:0016791;GO:0016791;GO:0017017;GO:0017017;GO:0017017;GO:0035335;GO:0000188;GO:0004721;GO:0004725;GO:0004725;GO:0004725;GO:0005634;GO:0005737;GO:…	K04459	-	COG2453	T	dual specificity phosphatase 8 [Source:HGNCSymbol;Acc:HGNC:3074]	1850	Q13202
ENSG00000166741	1543.5	2510	577	0.22988	-2.12104	0.0184468	0.949922	11	114257787	114313285	+	2919	NNMT	GO:0005737;GO:0005737;GO:0005829;GO:0005829;GO:0005829;GO:0008112;GO:0008112;GO:0008112;GO:0008112;GO:0008112;GO:0008168;GO:0008168;GO:0008168;GO:0010243;GO:0016740;GO:0030760;GO:0031100;GO:0032259;GO:0032259;GO:0032259;GO:0034356;GO:0042493;GO:0005737;GO:0005737;GO:0005829;GO:0005829;GO:0008112;GO:0008112;GO:0008112;GO:0008112;GO:0008168;GO:0008168;GO:0008168;GO:0016740;GO:0030760;GO:0032259;GO:…	K00541	EC:2.1.1.1	NOG71857	-	nicotinamide N-methyltransferase [Source:HGNCSymbol;Acc:HGNC:7861]	4837	P40261;Q6FH49
ENSG00000162775	1065	381	1749	4.59055	2.19867	0.0185158	0.950419	1	110338506	110346681	+	4670	RBM15	GO:0000381;GO:0000381;GO:0001510;GO:0001569;GO:0003676;GO:0003676;GO:0003723;GO:0003723;GO:0003729;GO:0005515;GO:0005515;GO:0005634;GO:0005634;GO:0005634;GO:0005635;GO:0005654;GO:0005654;GO:0007221;GO:0009048;GO:0016020;GO:0016032;GO:0016607;GO:0031965;GO:0036396;GO:0038163;GO:0038163;GO:0045638;GO:0045652;GO:0048536;GO:0060412;GO:0060674;GO:0003676;GO:0003676;GO:0000381;GO:0001510;GO:0003676;GO:…	K13190	-	NOG250829	-	RNA binding motif protein 15 [Source:HGNCSymbol;Acc:HGNC:14959]	64783	Q96T37
ENSG00000253368	455.5	776	135	0.173969	-2.5231	0.0186123	0.952318	1	26993692	27000886	+	1979	TRNP1	GO:0003677;GO:0003677;GO:0003677;GO:0003677;GO:0005634;GO:0005634;GO:0005634;GO:0005634;GO:0005634;GO:0005719;GO:0005719;GO:0007049;GO:0007275;GO:0007399;GO:0021696;GO:0021696;GO:0042127;GO:0042127;GO:0042127;GO:0042127;GO:0051726;GO:0051726;GO:0061351;GO:0061351;GO:0003677;GO:0003677;GO:0005634;GO:0005634;GO:0042127;GO:0042127;	-	-	-	-	TMF1-regulated nuclear protein 1 [Source:HGNCSymbol;Acc:HGNC:34348]	388610	Q6NT89
ENSG00000135318	640	1071	209	0.195145	-2.35738	0.018786	0.957019	6	85449584	85495791	+	4533	NT5E	GO:0000166;GO:0000166;GO:0000166;GO:0005654;GO:0005829;GO:0005886;GO:0005886;GO:0005886;GO:0006195;GO:0006259;GO:0007159;GO:0008253;GO:0008253;GO:0008253;GO:0009166;GO:0009166;GO:0009986;GO:0016020;GO:0016020;GO:0016311;GO:0016787;GO:0016787;GO:0016787;GO:0016788;GO:0016788;GO:0019674;GO:0031225;GO:0046135;GO:0046872;GO:0046872;GO:0046872;GO:0070062;GO:0000166;GO:0000166;GO:0000166;GO:0005654;GO:…	K19970	EC:3.1.3.5	COG0737	F	5'-nucleotidase ecto [Source:HGNCSymbol;Acc:HGNC:8021]	4907	P21589;Q6NZX3
ENSG00000160326	505	855	155	0.181287	-2.46366	0.0188237	0.957019	9	133471094	133479127	-	3531	SLC2A6	GO:0005215;GO:0005215;GO:0005351;GO:0005355;GO:0005886;GO:0005886;GO:0005887;GO:0008643;GO:0008645;GO:0016020;GO:0016020;GO:0016020;GO:0016021;GO:0016021;GO:0016021;GO:0022857;GO:0022857;GO:0055085;GO:0055085;GO:1902600;GO:1904659;GO:0005215;GO:0005215;GO:0005351;GO:0005355;GO:0005886;GO:0005886;GO:0005887;GO:0008643;GO:0008645;GO:0016020;GO:0016020;GO:0016020;GO:0016021;GO:0016021;GO:0016021;GO:…	K08144	-	COG0477	G	solute carrier family 2 member 6 [Source:HGNCSymbol;Acc:HGNC:11011]	11182	Q9UGQ3
ENSG00000104177	178	324	32	0.0987654	-3.33985	0.0189565	0.960721	15	48134632	48178353	-	13902	MYEF2	GO:0000981;GO:0000981;GO:0003676;GO:0003676;GO:0003697;GO:0003697;GO:0003723;GO:0006357;GO:0000981;GO:0000981;GO:0003676;GO:0003676;GO:0003697;GO:0003697;GO:0003723;GO:0006357;GO:0000981;GO:0000981;GO:0003676;GO:0003676;GO:0003697;GO:0003697;GO:0003723;GO:0006357;GO:0000981;GO:0000981;GO:0003676;GO:0003676;GO:0003697;GO:0003697;GO:0003723;GO:0006357;GO:0000978;GO:0000981;GO:0003676;GO:0003677;GO:…	-	-	COG0724	R	myelin expression factor 2 [Source:HGNCSymbol;Acc:HGNC:17940]	50804	Q9P2K5
ENSG00000223573	561	178	944	5.30337	2.40691	0.0191073	0.965312	19	5558167	5578349	-	4429	TINCR	GO:0005515;GO:0005515;GO:0005515;	-	-	-	-	TINCR ubiquitin domain containing [Source:HGNCSymbol;Acc:HGNC:14607]	257000	-
ENSG00000005249	90.5	174	7	0.0402299	-4.63559	0.0192146	0.96768	7	107044705	107161811	+	4262	PRKAR2B	GO:0000086;GO:0000166;GO:0001932;GO:0001932;GO:0003091;GO:0004862;GO:0005515;GO:0005515;GO:0005737;GO:0005737;GO:0005813;GO:0005829;GO:0005829;GO:0005886;GO:0005952;GO:0005952;GO:0005952;GO:0006631;GO:0007596;GO:0007612;GO:0008603;GO:0008603;GO:0008603;GO:0008603;GO:0008603;GO:0008603;GO:0010389;GO:0016020;GO:0016301;GO:0016310;GO:0019901;GO:0019904;GO:0019934;GO:0030425;GO:0030552;GO:0030552;GO:…	K04739	-	COG0664	T	protein kinase cAMP-dependent type II regulatorysubunit beta [Source:HGNC Symbol;Acc:HGNC:9392]	5577	P31323;B3KY43;A0A024R712
ENSG00000186469	56	111	1	0.00900901	-6.79442	0.0195897	0.983479	14	51826195	51979342	+	6379	GNG2	GO:0003924;GO:0003924;GO:0005834;GO:0005834;GO:0005886;GO:0007165;GO:0007186;GO:0007186;GO:0016020;GO:0003924;GO:0003924;GO:0005834;GO:0005834;GO:0005886;GO:0007165;GO:0007186;GO:0007186;GO:0016020;GO:0003924;GO:0003924;GO:0005834;GO:0005834;GO:0007186;GO:0007186;GO:0003924;GO:0003924;GO:0003924;GO:0005515;GO:0005834;GO:0005834;GO:0005834;GO:0005834;GO:0005886;GO:0005886;GO:0006457;GO:0007165;GO:…	K07826	-	NOG298292	-	G protein subunit gamma 2 [Source:HGNCSymbol;Acc:HGNC:4404]	54331	P59768
ENSG00000080493	98.5	188	9	0.0478723	-4.38466	0.0197487	0.983576	4	71062667	71572087	+	9120	SLC4A4	GO:0005452;GO:0005452;GO:0005515;GO:0005515;GO:0005886;GO:0005886;GO:0005887;GO:0005887;GO:0006811;GO:0006814;GO:0006820;GO:0006820;GO:0008509;GO:0008509;GO:0008510;GO:0008510;GO:0008510;GO:0015293;GO:0015698;GO:0015701;GO:0015701;GO:0016020;GO:0016020;GO:0016020;GO:0016021;GO:0016021;GO:0016021;GO:0016323;GO:0051453;GO:0055085;GO:0070062;GO:0098656;GO:0005452;GO:0005452;GO:0005515;GO:0005515;GO:…	K13575	-	NOG251607	-	solute carrier family 4 member 4 [Source:HGNCSymbol;Acc:HGNC:11030]	8671	Q9Y6R1;A0A024RD97
ENSG00000105204	371.5	639	104	0.162754	-2.61923	0.0197552	0.983576	19	39825350	39834201	-	3192	DYRK1B	GO:0000166;GO:0003713;GO:0004672;GO:0004672;GO:0004672;GO:0004672;GO:0004674;GO:0004674;GO:0004674;GO:0004712;GO:0004713;GO:0004713;GO:0004713;GO:0005515;GO:0005515;GO:0005524;GO:0005524;GO:0005524;GO:0005634;GO:0005634;GO:0005634;GO:0006468;GO:0006468;GO:0006468;GO:0006468;GO:0007520;GO:0016301;GO:0016310;GO:0016740;GO:0018108;GO:0045893;GO:0060612;GO:0000166;GO:0003713;GO:0004672;GO:0004672;GO:…	K08825	EC:2.7.12.1	COG0515	T	dual specificity tyrosine phosphorylation regulatedkinase 1B [Source:HGNC Symbol;Acc:HGNC:3092]	9149	Q9Y463;A0A024R0I0
ENSG00000173281	687.5	231	1144	4.95238	2.30812	0.0197954	0.983576	8	9136255	9151574	-	5738	PPP1R3B	GO:0000164;GO:0000164;GO:0000164;GO:0004721;GO:0005515;GO:0005515;GO:0005975;GO:0005977;GO:0005979;GO:0005981;GO:0005981;GO:0005981;GO:0005981;GO:0006470;GO:0019888;GO:0019888;GO:0019888;GO:0019899;GO:0042587;GO:0043231;GO:0043666;GO:0050196;GO:0000164;GO:0000164;GO:0005515;GO:0005515;GO:0005975;GO:0005977;GO:0005981;GO:0005981;GO:0005981;GO:0006470;GO:0019888;GO:0019888;GO:0043666;	K07189	-	NOG328473	-	protein phosphatase 1 regulatory subunit 3B[Source:HGNC Symbol;Acc:HGNC:14942]	79660	Q86XI6
ENSG00000069667	138.5	20	257	12.85	3.6837	0.0198373	0.983576	15	60488284	61229302	-	17023	RORA	GO:0000977;GO:0000978;GO:0000981;GO:0001222;GO:0001223;GO:0001223;GO:0001228;GO:0001525;GO:0003677;GO:0003677;GO:0003677;GO:0003700;GO:0003700;GO:0003700;GO:0003700;GO:0003707;GO:0003707;GO:0004879;GO:0004879;GO:0005515;GO:0005515;GO:0005634;GO:0005634;GO:0005634;GO:0005654;GO:0006355;GO:0006355;GO:0006355;GO:0006367;GO:0006805;GO:0007275;GO:0008134;GO:0008142;GO:0008142;GO:0008270;GO:0008270;GO:…	K08532	-	NOG324222	-	RAR related orphan receptor A [Source:HGNCSymbol;Acc:HGNC:10258]	6095	P35398
ENSG00000140545	554	931	177	0.190118	-2.39503	0.0199175	0.9845	15	88898683	88913381	-	6807	MFGE8	GO:0001525;GO:0005201;GO:0005576;GO:0005576;GO:0005615;GO:0005788;GO:0007155;GO:0007338;GO:0016020;GO:0043687;GO:0044267;GO:0062023;GO:0070062;GO:1903561;GO:0001525;GO:0001786;GO:0005178;GO:0005201;GO:0005576;GO:0005576;GO:0005615;GO:0005615;GO:0005788;GO:0006910;GO:0006911;GO:0007155;GO:0007338;GO:0008429;GO:0009897;GO:0016020;GO:0019897;GO:0043277;GO:0043687;GO:0044267;GO:0050766;GO:0062023;GO:…	K17253	-	NOG151024	S	milk fat globule-EGF factor 8 protein [Source:HGNCSymbol;Acc:HGNC:7036]	4240	Q08431
ENSG00000167281	227.5	405	50	0.123457	-3.01792	0.0200956	0.990247	17	79089345	79516148	-	9873	RBFOX3	GO:0003676;GO:0003676;GO:0003723;GO:0003723;GO:0003723;GO:0005634;GO:0006397;GO:0008380;GO:0043484;GO:0043484;GO:0003676;GO:0003676;GO:0003723;GO:0003723;GO:0003723;GO:0043484;GO:0043484;GO:0003676;GO:0003676;GO:0003723;GO:0003723;GO:0003723;GO:0005634;GO:0006397;GO:0008380;GO:0043484;GO:0043484;GO:0000381;GO:0003676;GO:0003676;GO:0003677;GO:0003723;GO:0003723;GO:0003723;GO:0003729;GO:0005634;GO:…	K14946	-	NOG258617	-	RNA binding fox-1 homolog 3 [Source:HGNCSymbol;Acc:HGNC:27097]	146713	A6NFN3
ENSG00000133943	166.5	304	29	0.0953947	-3.38995	0.020183	0.991508	14	91060333	91225632	+	7212	DGLUCY	GO:0003674;GO:0005515;GO:0005575;GO:0005739;GO:0005759;GO:0006536;GO:0008150;GO:0016829;GO:0047820;GO:0003674;GO:0005515;GO:0005575;GO:0005739;GO:0005759;GO:0006536;GO:0008150;GO:0016829;GO:0047820;GO:0003674;GO:0005515;GO:0005575;GO:0005739;GO:0005759;GO:0006536;GO:0008150;GO:0016829;GO:0047820;GO:0003674;GO:0005515;GO:0005575;GO:0005739;GO:0005759;GO:0006536;GO:0008150;GO:0016829;GO:0047820;GO:…	K22210	EC:4.2.1.48	COG4336	S	D-glutamate cyclase [Source:HGNCSymbol;Acc:HGNC:20498]	80017	Q7Z3D6
ENSG00000125845	9967.5	4140	15795	3.81522	1.93177	0.0205571	1	20	6767686	6780246	+	3545	BMP2	GO:0000122;GO:0000122;GO:0000122;GO:0000122;GO:0000187;GO:0000187;GO:0001501;GO:0001503;GO:0001649;GO:0001649;GO:0001658;GO:0001658;GO:0001666;GO:0001666;GO:0001701;GO:0001701;GO:0001837;GO:0001837;GO:0001934;GO:0001934;GO:0001938;GO:0002062;GO:0003130;GO:0003181;GO:0003181;GO:0003203;GO:0003203;GO:0003203;GO:0003308;GO:0004745;GO:0004745;GO:0005102;GO:0005125;GO:0005125;GO:0005160;GO:0005515;GO:…	K21283	-	NOG243555	-	bone morphogenetic protein 2 [Source:HGNCSymbol;Acc:HGNC:1069]	650	P12643;C8C060
ENSG00000099284	123.5	231	16	0.0692641	-3.85175	0.020791	1	10	70052846	70112282	+	1932	H2AFY2	GO:0000122;GO:0000784;GO:0000785;GO:0000786;GO:0000786;GO:0000786;GO:0000790;GO:0000790;GO:0000977;GO:0001740;GO:0003677;GO:0003677;GO:0003677;GO:0003677;GO:0005634;GO:0005634;GO:0005634;GO:0005634;GO:0005654;GO:0005694;GO:0006325;GO:0006325;GO:0006334;GO:0006334;GO:0006334;GO:0007420;GO:0007549;GO:0031490;GO:0044212;GO:0045618;GO:0045814;GO:0046982;GO:0046982;GO:0070062;GO:0071169;GO:1901837;GO:…	K11251	-	COG2110	R	H2A histone family member Y2 [Source:HGNCSymbol;Acc:HGNC:14453]	55506	Q9P0M6;A0A024QZP6
ENSG00000171714	123.5	231	16	0.0692641	-3.85175	0.020791	1	11	21799934	22283357	+	7547	ANO5	GO:0005229;GO:0005783;GO:0005789;GO:0005886;GO:0005886;GO:0006821;GO:0016020;GO:0016021;GO:0031982;GO:0034220;GO:0046983;GO:0046983;	K19480	-	NOG320103	-	anoctamin 5 [Source:HGNC Symbol;Acc:HGNC:27337]"	203859	Q75V66
ENSG00000148926	1172	436	1908	4.37615	2.12966	0.0209313	1	11	10305073	10307397	+	2325	ADM	GO:0001570;GO:0002031;GO:0003073;GO:0005102;GO:0005179;GO:0005179;GO:0005179;GO:0005576;GO:0005576;GO:0005576;GO:0005576;GO:0005615;GO:0005737;GO:0006954;GO:0007165;GO:0007186;GO:0007189;GO:0007189;GO:0010460;GO:0010469;GO:0031623;GO:0031700;GO:0035809;GO:0045906;GO:0097647;GO:1990410;GO:2000184;GO:0005179;GO:0005179;GO:0005576;GO:0005576;GO:0010469;GO:0005179;GO:0005179;GO:0005576;GO:0005576;GO:…	K12333	-	NOG46109	-	adrenomedullin [Source:HGNC Symbol;Acc:HGNC:259]"	133	P35318
ENSG00000198959	4797.5	7628	1967	0.257866	-1.95531	0.0209573	1	20	38127385	38166578	-	7948	TGM2	GO:0001974;GO:0003810;GO:0003810;GO:0003810;GO:0003810;GO:0005515;GO:0005515;GO:0005525;GO:0005737;GO:0005739;GO:0005739;GO:0005783;GO:0005829;GO:0005886;GO:0005925;GO:0007200;GO:0016740;GO:0016746;GO:0018149;GO:0018149;GO:0018153;GO:0019904;GO:0031226;GO:0032471;GO:0032471;GO:0043065;GO:0043065;GO:0043123;GO:0043277;GO:0045785;GO:0045785;GO:0046872;GO:0048661;GO:0050729;GO:0051260;GO:0051482;GO:…	K05625	EC:2.3.2.13	NOG80379	S	transglutaminase 2 [Source:HGNCSymbol;Acc:HGNC:11778]	7052	P21980;V9HWG3
ENSG00000156113	97	185	9	0.0486486	-4.36146	0.0210645	1	10	76869601	77638369	-	35644	KCNMA1	GO:0005216;GO:0005216;GO:0005244;GO:0005249;GO:0005249;GO:0005267;GO:0006811;GO:0006811;GO:0006811;GO:0006813;GO:0006813;GO:0006813;GO:0008076;GO:0008076;GO:0016020;GO:0016020;GO:0016020;GO:0016021;GO:0034765;GO:0055085;GO:0055085;GO:0060072;GO:0060072;GO:0071805;GO:0005216;GO:0005216;GO:0005244;GO:0005249;GO:0005249;GO:0005267;GO:0006811;GO:0006811;GO:0006811;GO:0006813;GO:0006813;GO:0006813;GO:…	K04936	-	COG1226	P	potassium calcium-activated channel subfamily Malpha 1 [Source:HGNC Symbol;Acc:HGNC:6284]	3778	Q12791
ENSG00000144136	4319.5	1767	6872	3.88908	1.95943	0.0210951	1	2	112645939	112663825	+	5493	SLC20A1	GO:0005315;GO:0005315;GO:0005315;GO:0005316;GO:0005436;GO:0005886;GO:0005886;GO:0005887;GO:0005887;GO:0006796;GO:0006811;GO:0006814;GO:0006817;GO:0006817;GO:0006817;GO:0006817;GO:0015293;GO:0015319;GO:0016020;GO:0016020;GO:0016020;GO:0016020;GO:0016021;GO:0016021;GO:0031214;GO:0035435;GO:0035725;GO:0038023;GO:0043123;GO:0055085;GO:0005315;GO:0005315;GO:0006817;GO:0006817;GO:0016020;GO:0016020;GO:…	K14640	-	COG0306	P	solute carrier family 20 member 1 [Source:HGNCSymbol;Acc:HGNC:10946]	6574	Q8WUM9;A7LNJ1
ENSG00000104967	68.5	134	3	0.0223881	-5.48113	0.0211332	1	19	45933734	45973865	-	9003	NOVA2	GO:0000398;GO:0000398;GO:0003676;GO:0003676;GO:0003723;GO:0003723;GO:0003723;GO:0003723;GO:0005634;GO:0051252;GO:0120163;GO:0120163;GO:0000398;GO:0000398;GO:0003723;GO:0003723;	K14944	-	NOG258094	-	NOVA alternative splicing regulator 2 [Source:HGNCSymbol;Acc:HGNC:7887]	4858	Q9UNW9
ENSG00000072133	143	264	22	0.0833333	-3.58496	0.0211435	1	X	84058346	84188199	-	8794	RPS6KA6	GO:0000166;GO:0000287;GO:0000287;GO:0001650;GO:0004672;GO:0004672;GO:0004672;GO:0004674;GO:0004674;GO:0004674;GO:0004711;GO:0005524;GO:0005524;GO:0005524;GO:0005634;GO:0005634;GO:0005730;GO:0005737;GO:0005739;GO:0005829;GO:0006468;GO:0006468;GO:0006978;GO:0007165;GO:0007417;GO:0016301;GO:0016310;GO:0016740;GO:0035556;GO:0035556;GO:0045992;GO:0046872;GO:0070373;GO:2000381;GO:0000166;GO:0000287;GO:…	K04373	EC:2.7.11.1	COG0515	T	ribosomal protein S6 kinase A6 [Source:HGNCSymbol;Acc:HGNC:10435]	27330	Q9UK32
ENSG00000106868	196.5	353	40	0.113314	-3.1416	0.0214113	1	9	112040785	112175408	-	4183	SUSD1	GO:0005509;GO:0005509;GO:0005509;GO:0005509;GO:0016020;GO:0016021;GO:0005509;GO:0005509;GO:0005509;GO:0005509;GO:0016020;GO:0016021;	-	-	NOG330256	-	sushi domain containing 1 [Source:HGNCSymbol;Acc:HGNC:25413]	64420	Q6UWL2
ENSG00000110427	62	122	2	0.0163934	-5.93074	0.0214969	1	11	33376466	33674102	+	13012	KIAA1549L	GO:0016020;GO:0016021;GO:0016020;GO:0016021;GO:0016020;GO:0016021;	-	-	NOG29327	-	KIAA1549 like [Source:HGNC Symbol;Acc:HGNC:24836]"	25758	Q6ZVL6;Q12914
ENSG00000101255	3482.5	1419	5546	3.90839	1.96657	0.0215969	1	20	362835	397559	+	3030	TRIB3	GO:0003714;GO:0003714;GO:1903507;GO:0000122;GO:0003714;GO:0003714;GO:0003714;GO:0004672;GO:0004860;GO:0005515;GO:0005515;GO:0005524;GO:0005524;GO:0005634;GO:0005634;GO:0005829;GO:0005886;GO:0006468;GO:0006468;GO:0006469;GO:0006915;GO:0010506;GO:0010827;GO:0019216;GO:0019901;GO:0019901;GO:0031434;GO:0031625;GO:0032092;GO:0032436;GO:0032869;GO:0034976;GO:0043405;GO:0043405;GO:0045599;GO:0045717;GO:…	K19518	-	COG0515	T	tribbles pseudokinase 3 [Source:HGNCSymbol;Acc:HGNC:16228]	57761	Q96RU7
ENSG00000112511	1209.5	455	1964	4.31648	2.10986	0.0216583	1	6	33410399	33416453	+	3596	PHF1	GO:0006974;GO:0006974;GO:0031060;GO:0031060;GO:0035064;GO:0035064;GO:0046872;GO:0006974;GO:0031060;GO:0035064;GO:0046872;GO:0006974;GO:0006974;GO:0031060;GO:0031060;GO:0035064;GO:0035064;GO:0046872;GO:0006974;GO:0031060;GO:0035064;GO:0003700;GO:0003700;GO:0005515;GO:0005634;GO:0005654;GO:0005654;GO:0005737;GO:0005813;GO:0005815;GO:0005856;GO:0006325;GO:0006974;GO:0006974;GO:0006974;GO:0031060;GO:…	K11467	-	NOG244542	-	PHD finger protein 1 [Source:HGNCSymbol;Acc:HGNC:8919]	5252	O43189
ENSG00000070759	313.5	84	543	6.46429	2.69249	0.0217364	1	1	45343883	45491163	-	3319	TESK2	GO:0000166;GO:0004672;GO:0004672;GO:0004672;GO:0004674;GO:0004674;GO:0004712;GO:0004713;GO:0005515;GO:0005524;GO:0005524;GO:0005524;GO:0005634;GO:0005634;GO:0005654;GO:0005737;GO:0006468;GO:0006468;GO:0006468;GO:0007283;GO:0007283;GO:0016301;GO:0016310;GO:0016604;GO:0016740;GO:0018108;GO:0030036;GO:0030036;GO:0046872;GO:0048041;GO:0000166;GO:0004672;GO:0004672;GO:0004672;GO:0004674;GO:0004674;GO:…	K08842	EC:2.7.12.1	COG0515	T	testis associated actin remodelling kinase 2[Source:HGNC Symbol;Acc:HGNC:11732]	10420	Q96S53
ENSG00000133424	111.5	210	13	0.0619048	-4.01381	0.0218199	1	22	33162226	33922841	-	10687	LARGE1	GO:0016740;GO:0016740;GO:0016740;GO:0000139;GO:0000139;GO:0003824;GO:0005794;GO:0005794;GO:0006044;GO:0006486;GO:0006486;GO:0006493;GO:0006688;GO:0008152;GO:0008375;GO:0009101;GO:0015020;GO:0015020;GO:0015020;GO:0015020;GO:0016020;GO:0016021;GO:0016740;GO:0016757;GO:0016757;GO:0016757;GO:0016757;GO:0016757;GO:0030145;GO:0030173;GO:0035252;GO:0035269;GO:0035269;GO:0035269;GO:0042285;GO:0042285;GO:…	K09668	-	NOG279004	-	LARGE xylosyl- and glucuronyltransferase 1[Source:HGNC Symbol;Acc:HGNC:6511]	9215	O95461;X5DR28
ENSG00000134317	189.5	38	341	8.97368	3.1657	0.0220789	1	2	9951693	10002277	+	7952	GRHL1	GO:0003700;GO:0006357;GO:0003700;GO:0006357;GO:0000978;GO:0000981;GO:0001228;GO:0001228;GO:0002934;GO:0003677;GO:0003700;GO:0003700;GO:0003700;GO:0005515;GO:0005634;GO:0005634;GO:0005634;GO:0005634;GO:0005654;GO:0005654;GO:0005794;GO:0005829;GO:0006357;GO:0006357;GO:0006357;GO:0007275;GO:0008544;GO:0008544;GO:0019216;GO:0031490;GO:0042803;GO:0043231;GO:0043565;GO:0043565;GO:0043565;GO:0044212;GO:…	K09275	-	NOG241458	-	grainyhead like transcription factor 1 [Source:HGNCSymbol;Acc:HGNC:17923]	29841	Q9NZI5
ENSG00000167552	1128.5	1834	423	0.230643	-2.11626	0.0221853	1	12	49184795	49189080	-	3178	TUBA1A	GO:0000086;GO:0000166;GO:0000226;GO:0000278;GO:0003924;GO:0003924;GO:0005198;GO:0005200;GO:0005200;GO:0005200;GO:0005515;GO:0005525;GO:0005525;GO:0005525;GO:0005525;GO:0005634;GO:0005737;GO:0005737;GO:0005829;GO:0005856;GO:0005874;GO:0005874;GO:0005874;GO:0005874;GO:0005874;GO:0007017;GO:0007017;GO:0007017;GO:0007017;GO:0010389;GO:0015630;GO:0030705;GO:0036464;GO:0051301;GO:0055037;GO:0070062;GO:…	K07374	-	COG5023	Z	tubulin alpha 1a [Source:HGNCSymbol;Acc:HGNC:20766]	7846	Q71U36
ENSG00000115641	2394	963	3825	3.97196	1.98985	0.0223511	1	2	105357712	105438513	-	6626	FHL2	GO:0001649;GO:0005634;GO:0006357;GO:0030018;GO:0030018;GO:0031430;GO:0045892;GO:0046872;GO:0055014;GO:0055015;GO:0060347;GO:0070885;GO:0070885;GO:0000122;GO:0003713;GO:0005515;GO:0005515;GO:0005515;GO:0005634;GO:0005634;GO:0005634;GO:0005654;GO:0005737;GO:0005925;GO:0008134;GO:0009725;GO:0019216;GO:0030018;GO:0030018;GO:0030521;GO:0042802;GO:0043066;GO:0045893;GO:0046872;GO:0050681;GO:0070885;GO:…	K14380	-	NOG314122	-	four and a half LIM domains 2 [Source:HGNCSymbol;Acc:HGNC:3703]	2274	Q14192;Q6I9R8;Q2XQU9
ENSG00000197977	67.5	132	3	0.0227273	-5.45943	0.0223967	1	6	10980759	11044305	-	3988	ELOVL2	GO:0000038;GO:0005515;GO:0005783;GO:0005783;GO:0005783;GO:0005789;GO:0005789;GO:0006629;GO:0006631;GO:0006633;GO:0006636;GO:0009922;GO:0009922;GO:0009922;GO:0009922;GO:0009922;GO:0009922;GO:0016020;GO:0016021;GO:0016021;GO:0016021;GO:0016740;GO:0016747;GO:0019367;GO:0019367;GO:0019367;GO:0030148;GO:0030176;GO:0034625;GO:0034626;GO:0034626;GO:0034626;GO:0035338;GO:0036109;GO:0042761;GO:0042761;GO:…	K10205	EC:2.3.1.199	NOG305096	-	ELOVL fatty acid elongase 2 [Source:HGNCSymbol;Acc:HGNC:14416]	54898	Q9NXB9;A0A024QZV3
ENSG00000163660	4819.5	2007	7632	3.80269	1.92702	0.0227414	1	3	157146508	157160760	-	8729	CCNL1	GO:0000079;GO:0000079;GO:0005515;GO:0005634;GO:0005634;GO:0005634;GO:0005634;GO:0005634;GO:0005654;GO:0006355;GO:0006355;GO:0006357;GO:0006396;GO:0006396;GO:0016538;GO:0016607;GO:0000079;GO:0000079;GO:0005515;GO:0005634;GO:0005634;GO:0005634;GO:0005634;GO:0005634;GO:0005654;GO:0006355;GO:0006355;GO:0006357;GO:0006396;GO:0006396;GO:0016538;GO:0016607;GO:0016607;GO:0000079;GO:0005515;GO:0005634;GO:…	-	-	COG5333	DKL	cyclin L1 [Source:HGNC Symbol;Acc:HGNC:20569]"	57018	Q9UK58
ENSG00000162733	671.5	232	1111	4.78879	2.25966	0.0227635	1	1	162631373	162787405	+	10736	DDR2	GO:0000166;GO:0001503;GO:0001952;GO:0003416;GO:0004672;GO:0004672;GO:0004713;GO:0004713;GO:0004713;GO:0004714;GO:0004714;GO:0004714;GO:0004714;GO:0004714;GO:0005515;GO:0005518;GO:0005518;GO:0005524;GO:0005524;GO:0005524;GO:0005886;GO:0005886;GO:0005886;GO:0005887;GO:0005887;GO:0005887;GO:0005887;GO:0005925;GO:0006468;GO:0006468;GO:0007155;GO:0007160;GO:0007165;GO:0007169;GO:0007169;GO:0007169;GO:…	K05125	EC:2.7.10.1	COG0515	T	discoidin domain receptor tyrosine kinase 2[Source:HGNC Symbol;Acc:HGNC:2731]	4921	Q16832;A0A024R906
ENSG00000172216	3889	1608	6170	3.83706	1.94	0.0227734	1	20	50190734	50192689	+	1956	CEBPB	GO:0000122;GO:0000122;GO:0000779;GO:0000790;GO:0000977;GO:0000978;GO:0000978;GO:0000979;GO:0000981;GO:0000981;GO:0000981;GO:0001227;GO:0001227;GO:0001228;GO:0001228;GO:0001541;GO:0001541;GO:0001889;GO:0001892;GO:0003677;GO:0003677;GO:0003677;GO:0003677;GO:0003682;GO:0003700;GO:0003700;GO:0003700;GO:0005515;GO:0005515;GO:0005515;GO:0005634;GO:0005634;GO:0005634;GO:0005634;GO:0005654;GO:0005654;GO:…	K10048	-	NOG299311	-	CCAAT enhancer binding protein beta [Source:HGNCSymbol;Acc:HGNC:1834]	1051	P17676
ENSG00000118849	350.5	601	100	0.166389	-2.58736	0.0228951	1	3	158696892	158732489	-	2029	RARRES1	GO:0008285;GO:0008285;GO:0008285;GO:0016020;GO:0016021;GO:0016021;GO:0070062;GO:0008285;GO:0008285;GO:0016020;GO:0016021;GO:0016021;GO:0070062;	-	-	NOG45536	V	retinoic acid receptor responder 1 [Source:HGNCSymbol;Acc:HGNC:9867]	5918	P49788
ENSG00000168646	134	248	20	0.0806452	-3.63227	0.0229147	1	17	65528563	65561648	-	5227	AXIN2	GO:0001756;GO:0001934;GO:0001957;GO:0003139;GO:0003413;GO:0005515;GO:0005634;GO:0005634;GO:0005634;GO:0005737;GO:0005813;GO:0005813;GO:0005829;GO:0007275;GO:0008013;GO:0008283;GO:0008285;GO:0008285;GO:0010718;GO:0010942;GO:0016055;GO:0019899;GO:0030111;GO:0030282;GO:0030877;GO:0031625;GO:0031625;GO:0032423;GO:0034613;GO:0042476;GO:0043570;GO:0045668;GO:0048255;GO:0061181;GO:0070411;GO:0070602;GO:…	K04385	-	NOG238205	-	axin 2 [Source:HGNC Symbol;Acc:HGNC:904]"	8313	Q9Y2T1
ENSG00000174738	2813.5	1148	4479	3.90157	1.96405	0.0229325	1	3	23945286	23980617	+	5793	NR1D2	GO:0000122;GO:0000122;GO:0000976;GO:0000977;GO:0000978;GO:0000980;GO:0000981;GO:0000981;GO:0000987;GO:0001227;GO:0003677;GO:0003677;GO:0003677;GO:0003677;GO:0003700;GO:0003700;GO:0003700;GO:0003707;GO:0003707;GO:0004879;GO:0005515;GO:0005515;GO:0005634;GO:0005634;GO:0005634;GO:0005634;GO:0005654;GO:0005654;GO:0006355;GO:0006355;GO:0006355;GO:0006355;GO:0006367;GO:0007275;GO:0008134;GO:0008270;GO:…	K08531	-	NOG324222	-	nuclear receptor subfamily 1 group D member 2[Source:HGNC Symbol;Acc:HGNC:7963]	9975	Q14995;F1D8P2
ENSG00000132639	881	1441	321	0.222762	-2.16643	0.0229917	1	20	10218830	10307418	+	3357	SNAP25	GO:0000149;GO:0000149;GO:0000149;GO:0001504;GO:0005249;GO:0005249;GO:0005484;GO:0005515;GO:0005515;GO:0005737;GO:0005737;GO:0005737;GO:0005802;GO:0005829;GO:0005856;GO:0005886;GO:0005886;GO:0005886;GO:0006887;GO:0006906;GO:0007268;GO:0007269;GO:0007269;GO:0007626;GO:0008021;GO:0008076;GO:0008306;GO:0010975;GO:0014047;GO:0016020;GO:0016020;GO:0016079;GO:0016079;GO:0016081;GO:0016082;GO:0017075;GO:…	K18211	-	NOG259235	-	synaptosome associated protein 25 [Source:HGNCSymbol;Acc:HGNC:11132]	6616	P60880
ENSG00000125148	1120	424	1816	4.28302	2.09863	0.0233419	1	16	56608584	56609497	+	914	MT2A	GO:0005515;GO:0005634;GO:0005634;GO:0005737;GO:0005737;GO:0005829;GO:0006878;GO:0006882;GO:0006882;GO:0007263;GO:0008144;GO:0008270;GO:0009617;GO:0010038;GO:0010273;GO:0010273;GO:0035690;GO:0036016;GO:0036018;GO:0045926;GO:0046872;GO:0046872;GO:0046872;GO:0046872;GO:0048471;GO:0060333;GO:0071276;GO:0071280;GO:0071294;GO:0071294;GO:0046872;GO:0046872;GO:0046872;	K14739	-	-	-	metallothionein 2A [Source:HGNCSymbol;Acc:HGNC:7406]	4502	P02795
ENSG00000137936	3111	1281	4941	3.85714	1.94753	0.0234202	1	1	93561741	93847150	-	6919	BCAR3	GO:0002089;GO:0005085;GO:0005085;GO:0005085;GO:0005515;GO:0007165;GO:0007165;GO:0007165;GO:0007264;GO:0007264;GO:0033138;GO:0033138;GO:0042493;GO:0005085;GO:0005085;GO:0005085;GO:0005515;GO:0007165;GO:0007165;GO:0007165;GO:0007264;GO:0007264;GO:0033138;GO:0042493;GO:0005085;GO:0005085;GO:0005085;GO:0005515;GO:0007165;GO:0007165;GO:0007165;GO:0007264;GO:0007264;GO:0033138;GO:0042493;GO:0005085;GO:…	-	-	NOG149796	S	BCAR3, NSP family adaptor protein [Source:HGNCSymbol;Acc:HGNC:973]	8412	O75815;A0A384MTS3
ENSG00000079257	1134	1837	431	0.234622	-2.09159	0.0236001	1	3	158645822	158672648	-	1459	LXN	GO:0004857;GO:0005515;GO:0005737;GO:0006954;GO:0008191;GO:0008191;GO:0008201;GO:0010466;GO:0010951;GO:0030414;GO:0050965;	-	-	NOG42412	-	latexin [Source:HGNC Symbol;Acc:HGNC:13347]"	56925	Q9BS40
ENSG00000189369	81.5	157	6	0.0382166	-4.70966	0.0238028	1	X	51743431	51746232	+	2802	GSPT2	GO:0000166;GO:0000184;GO:0000184;GO:0002184;GO:0003723;GO:0003747;GO:0003924;GO:0003924;GO:0003924;GO:0005515;GO:0005515;GO:0005525;GO:0005525;GO:0005525;GO:0005737;GO:0005829;GO:0006412;GO:0006412;GO:0007049;GO:0018444;	K03267	-	COG5256	J	G1 to S phase transition 2 [Source:HGNCSymbol;Acc:HGNC:4622]	23708	Q8IYD1
ENSG00000067798	98	186	10	0.0537634	-4.21723	0.02389	1	12	77324641	78213010	+	13278	NAV3	GO:0005515;GO:0022008;GO:0022008;GO:0005515;GO:0005524;GO:0005524;GO:0005634;GO:0005640;GO:0007026;GO:0007399;GO:0008017;GO:0016020;GO:0022008;GO:0022008;GO:0030336;GO:0031116;GO:0032703;GO:1905929;GO:1990752;GO:0005515;GO:0022008;GO:0022008;GO:0005515;GO:0005524;GO:0005524;GO:0005634;GO:0005640;GO:0007026;GO:0007399;GO:0008017;GO:0016020;GO:0022008;GO:0022008;GO:0030336;GO:0031116;GO:0032703;GO:…	-	-	COG5069	Z	neuron navigator 3 [Source:HGNCSymbol;Acc:HGNC:15998]	89795	Q8IVL0
ENSG00000174125	43.5	87	0	0	-Inf	0.0239818	1	4	38790677	38856817	-	4537	TLR1	GO:0001775;GO:0002224;GO:0002224;GO:0002376;GO:0002755;GO:0002755;GO:0002755;GO:0004888;GO:0004888;GO:0004888;GO:0005515;GO:0005515;GO:0005515;GO:0005794;GO:0005886;GO:0005886;GO:0005886;GO:0005887;GO:0005887;GO:0006952;GO:0006954;GO:0006954;GO:0006954;GO:0006954;GO:0006955;GO:0007165;GO:0007165;GO:0007165;GO:0016020;GO:0016021;GO:0016021;GO:0016021;GO:0030670;GO:0031410;GO:0034130;GO:0034130;GO:…	K05398	-	NOG272762	-	toll like receptor 1 [Source:HGNCSymbol;Acc:HGNC:11847]	7096	Q15399
ENSG00000163683	802.5	1314	291	0.221461	-2.17487	0.0241467	1	4	39546336	39638902	-	6527	SMIM14	GO:0001835;GO:0005515;GO:0005783;GO:0005789;GO:0016020;GO:0016021;GO:0016020;GO:0016021;	-	-	NOG76134	S	small integral membrane protein 14 [Source:HGNCSymbol;Acc:HGNC:27321]	201895	Q96QK8;A0A024R9S4
ENSG00000006283	324	557	91	0.163375	-2.61374	0.0242383	1	17	50560715	50627474	+	10062	CACNA1G	GO:0001508;GO:0002027;GO:0005216;GO:0005216;GO:0005244;GO:0005245;GO:0005245;GO:0005245;GO:0005262;GO:0005737;GO:0005886;GO:0005886;GO:0005886;GO:0005891;GO:0005891;GO:0005891;GO:0005891;GO:0005891;GO:0005891;GO:0006811;GO:0006811;GO:0006811;GO:0006816;GO:0007268;GO:0008332;GO:0008332;GO:0008332;GO:0008332;GO:0008332;GO:0008332;GO:0010045;GO:0016020;GO:0016020;GO:0016020;GO:0016021;GO:0019228;GO:…	K04854	-	COG1226	P	calcium voltage-gated channel subunit alpha1 G[Source:HGNC Symbol;Acc:HGNC:1394]	8913	O43497
ENSG00000144847	60	118	2	0.0169492	-5.88264	0.024387	1	3	118900557	119146068	-	4899	IGSF11	GO:0005515;GO:0005886;GO:0005911;GO:0007155;GO:0007156;GO:0016020;GO:0016021;GO:0035255;GO:0040008;GO:0005515;GO:0005886;GO:0005911;GO:0007155;GO:0007156;GO:0014069;GO:0016020;GO:0016021;GO:0035255;GO:0035255;GO:0040008;GO:0045185;GO:0048167;GO:0060076;GO:0061885;GO:1900273;GO:0016020;GO:0016021;GO:0005515;GO:0005886;GO:0005911;GO:0007155;GO:0007156;GO:0016020;GO:0016021;GO:0035255;GO:0040008;GO:…	K06791	-	NOG72503	S	immunoglobulin superfamily member 11 [Source:HGNCSymbol;Acc:HGNC:16669]	152404	Q5DX21
ENSG00000205922	81	156	6	0.0384615	-4.70044	0.0243937	1	19	1752373	1780988	+	8318	ONECUT3	GO:0000977;GO:0000981;GO:0001228;GO:0003677;GO:0003677;GO:0003677;GO:0003677;GO:0003700;GO:0005634;GO:0005634;GO:0005667;GO:0006357;GO:0030154;GO:0045944;GO:0045944;	-	-	NOG307335	-	one cut homeobox 3 [Source:NCBI gene;Acc:390874]"	390874	O60422
ENSG00000184588	595	986	204	0.206897	-2.27302	0.0246736	1	1	65792514	66374579	+	8930	PDE4B	GO:0001780;GO:0004114;GO:0004114;GO:0004115;GO:0004115;GO:0004115;GO:0005515;GO:0005829;GO:0005829;GO:0005891;GO:0006198;GO:0007165;GO:0007165;GO:0007186;GO:0008081;GO:0008081;GO:0016787;GO:0030018;GO:0030552;GO:0030552;GO:0030593;GO:0032729;GO:0032743;GO:0035690;GO:0044325;GO:0044325;GO:0046872;GO:0050852;GO:0050900;GO:0071222;GO:0071872;GO:0086004;GO:1901841;GO:1901898;GO:0000930;GO:0001780;GO:…	K13293	EC:3.1.4.53	NOG122287	R	phosphodiesterase 4B [Source:HGNCSymbol;Acc:HGNC:8781]	5142	Q07343;X5DNX5
ENSG00000104760	173.5	313	34	0.108626	-3.20256	0.0247323	1	8	17864380	17910365	-	3301	FGL1	GO:0005576;GO:0005577;GO:0005576;GO:0005577;GO:0005576;GO:0005577;GO:0005576;GO:0005577;GO:0005576;GO:0005577;GO:0005576;GO:0005577;GO:0005576;GO:0005577;	-	-	NOG150132	S	fibrinogen like 1 [Source:HGNCSymbol;Acc:HGNC:3695]	2267	Q08830
ENSG00000159399	898	334	1462	4.37725	2.13002	0.0248648	1	2	74833981	74893359	+	6064	HK2	GO:0000166;GO:0001666;GO:0001678;GO:0001678;GO:0001678;GO:0002931;GO:0003824;GO:0004340;GO:0004396;GO:0004396;GO:0004396;GO:0004396;GO:0004396;GO:0004396;GO:0005515;GO:0005515;GO:0005524;GO:0005524;GO:0005524;GO:0005524;GO:0005536;GO:0005536;GO:0005536;GO:0005739;GO:0005739;GO:0005741;GO:0005741;GO:0005741;GO:0005829;GO:0005829;GO:0005829;GO:0005886;GO:0005975;GO:0005975;GO:0006006;GO:0006096;GO:…	K00844	EC:2.7.1.1	COG5026	G	hexokinase 2 [Source:HGNC Symbol;Acc:HGNC:4923]"	3099	P52789
ENSG00000168209	3615.5	1517	5714	3.76664	1.91328	0.0249539	1	10	72273924	72276036	+	2054	DDIT4	GO:0001666;GO:0001666;GO:0001764;GO:0005622;GO:0005737;GO:0005737;GO:0005737;GO:0005739;GO:0005739;GO:0005829;GO:0005829;GO:0005829;GO:0006915;GO:0007420;GO:0008283;GO:0009968;GO:0009968;GO:0010801;GO:0030182;GO:0032007;GO:0032007;GO:0032984;GO:0033137;GO:0042771;GO:0042771;GO:0045820;GO:0048011;GO:0051607;GO:0071549;GO:0071889;GO:0072593;GO:1901216;GO:1902532;	K08270	-	NOG78982	S	DNA damage inducible transcript 4 [Source:HGNCSymbol;Acc:HGNC:24944]	54541	Q9NX09;A0A024QZQ6
ENSG00000103742	59.5	117	2	0.017094	-5.87036	0.0251712	1	15	65381484	65422947	-	7619	IGDCC4	GO:0005515;GO:0005886;GO:0016020;GO:0016021;	K22657	-	NOG316920	-	immunoglobulin superfamily DCC subclass member 4[Source:HGNC Symbol;Acc:HGNC:13770]	57722	Q8TDY8
ENSG00000169083	373	634	112	0.176656	-2.50098	0.0251891	1	X	67544032	67730619	+	12775	AR	GO:0003677;GO:0003677;GO:0003677;GO:0003700;GO:0003700;GO:0004879;GO:0004879;GO:0005496;GO:0005496;GO:0005634;GO:0005634;GO:0005634;GO:0006355;GO:0006355;GO:0008270;GO:0008270;GO:0030521;GO:0030521;GO:0043565;GO:0043565;GO:0046872;GO:0003677;GO:0003677;GO:0003677;GO:0003700;GO:0003700;GO:0004879;GO:0004879;GO:0005496;GO:0005496;GO:0005634;GO:0005634;GO:0005634;GO:0006355;GO:0006355;GO:0008270;GO:…	K08557	-	NOG245477	-	androgen receptor [Source:HGNCSymbol;Acc:HGNC:644]	367	P10275;Q9NUA2
ENSG00000158552	549.5	186	913	4.9086	2.29531	0.0253313	1	2	219195237	219209651	+	3398	ZFAND2B	GO:0008270;GO:0008270;GO:0046872;GO:0000502;GO:0000502;GO:0005515;GO:0005515;GO:0005783;GO:0005783;GO:0005789;GO:0006616;GO:0008270;GO:0008270;GO:0016020;GO:0031225;GO:0031225;GO:0031593;GO:0036435;GO:0036435;GO:0043130;GO:0043161;GO:0043161;GO:0043567;GO:0043567;GO:0045047;GO:0045047;GO:0046872;GO:0000502;GO:0005515;GO:0005515;GO:0005783;GO:0005789;GO:0006616;GO:0008270;GO:0008270;GO:0016020;GO:…	-	-	NOG299868	-	zinc finger AN1-type containing 2B [Source:HGNCSymbol;Acc:HGNC:25206]	130617	Q8WV99;A0A024R435
ENSG00000117983	2819	4465	1173	0.26271	-1.92846	0.0253418	1	11	1223066	1262172	+	18598	MUC5B	GO:0002223;GO:0005515;GO:0005515;GO:0005515;GO:0005576;GO:0005615;GO:0005796;GO:0005886;GO:0016266;GO:0043231;GO:0070062;GO:0005515;	K13908	-	NOG12793	-	mucin 5B, oligomeric mucus/gel-forming [Source:HGNCSymbol;Acc:HGNC:7516]	727897	Q9HC84
ENSG00000125430	114.5	214	15	0.0700935	-3.83458	0.0253456	1	17	14301081	14349404	+	5369	HS3ST3B1	GO:0000139;GO:0000139;GO:0005794;GO:0005887;GO:0005887;GO:0006024;GO:0006477;GO:0008146;GO:0008146;GO:0008467;GO:0008467;GO:0008467;GO:0015012;GO:0015012;GO:0015015;GO:0016020;GO:0016021;GO:0016740;GO:0033872;GO:0034483;GO:0000139;GO:0000139;GO:0005794;GO:0005887;GO:0006024;GO:0008146;GO:0008467;GO:0008467;GO:0015012;GO:0015012;GO:0015015;GO:0016020;GO:0016021;GO:0016740;GO:0033872;GO:0034483;	K07809	EC:2.8.2.30	NOG73846	-	heparan sulfate-glucosamine 3-sulfotransferase 3B1[Source:HGNC Symbol;Acc:HGNC:5198]	9953	Q9Y662
ENSG00000100814	1951	794	3108	3.91436	1.96878	0.0254046	1	14	20311368	20333312	-	3680	CCNB1IP1	GO:0000795;GO:0005515;GO:0005634;GO:0005694;GO:0007131;GO:0007131;GO:0016567;GO:0016740;GO:0046872;GO:0051026;GO:0051321;GO:0000794;GO:0000795;GO:0000795;GO:0001825;GO:0005515;GO:0005634;GO:0005694;GO:0007131;GO:0007131;GO:0007131;GO:0007286;GO:0016567;GO:0016740;GO:0046872;GO:0051026;GO:0051026;GO:0051321;GO:0000795;GO:0005515;GO:0005634;GO:0005694;GO:0007131;GO:0007131;GO:0016567;GO:0016740;GO:…	K10639	EC:2.3.2.27	NOG27432	S	cyclin B1 interacting protein 1 [Source:HGNCSymbol;Acc:HGNC:19437]	57820	Q9NPC3;A0A384MR52
ENSG00000102854	3296.5	1389	5204	3.74658	1.90557	0.0260204	1	16	760734	768865	+	2588	MSLN	GO:0005515;GO:0005576;GO:0005576;GO:0005788;GO:0005794;GO:0005886;GO:0005886;GO:0007155;GO:0007160;GO:0009986;GO:0016020;GO:0031225;GO:0043687;GO:0044267;GO:0005515;GO:0005576;GO:0005576;GO:0005788;GO:0005794;GO:0005886;GO:0005886;GO:0007155;GO:0007160;GO:0009986;GO:0016020;GO:0031225;GO:0043687;GO:0044267;GO:0005515;GO:0005576;GO:0005576;GO:0005788;GO:0005794;GO:0005886;GO:0005886;GO:0007155;GO:…	K20733	-	NOG40535	R	mesothelin [Source:HGNC Symbol;Acc:HGNC:7371]"	10232	Q13421
ENSG00000237988	42.5	85	0	0	-Inf	0.0260372	1	6	29550407	29557721	+	5365	OR2I1P	GO:0004930;GO:0004930;GO:0004930;GO:0004984;GO:0004984;GO:0005886;GO:0007165;GO:0007186;GO:0007186;GO:0007186;GO:0007608;GO:0016020;GO:0016021;GO:0016021;GO:0016021;GO:0050896;GO:0050911;	-	-	-	-	olfactory receptor family 2 subfamily I member 1pseudogene [Source:HGNC Symbol;Acc:HGNC:8258]	-	-
ENSG00000115919	3217	5077	1357	0.267284	-1.90356	0.0263141	1	2	142877657	143055833	+	17442	KYNU	GO:0003824;GO:0003824;GO:0005654;GO:0005737;GO:0005737;GO:0005737;GO:0005739;GO:0005829;GO:0005829;GO:0005829;GO:0006569;GO:0006569;GO:0006569;GO:0006569;GO:0009435;GO:0009435;GO:0009435;GO:0016787;GO:0019363;GO:0019441;GO:0019805;GO:0030170;GO:0030170;GO:0030170;GO:0030429;GO:0030429;GO:0030429;GO:0030429;GO:0034341;GO:0034354;GO:0034516;GO:0042803;GO:0043420;GO:0043420;GO:0061981;GO:0097053;GO:…	K01556	EC:3.7.1.3	COG3844	E	kynureninase [Source:HGNC Symbol;Acc:HGNC:6469]"	8942	Q16719
ENSG00000165757	83.5	160	7	0.04375	-4.51457	0.0266529	1	10	30012803	30115494	-	9574	JCAD	GO:0005911;GO:0005911;GO:0005911;GO:0005911;GO:0005912;GO:0005912;GO:0005912;GO:0007155;GO:0030054;GO:0030054;GO:0032587;GO:0032587;GO:0043410;GO:0048471;GO:0090050;GO:1900748;GO:1903589;GO:1903589;GO:1903672;	-	-	NOG27095	-	junctional cadherin 5 associated [Source:HGNCSymbol;Acc:HGNC:29283]	57608	Q9P266
ENSG00000109445	1278.5	506	2051	4.05336	2.01912	0.0267012	1	4	141220887	141234697	+	2536	ZNF330	GO:0000775;GO:0005515;GO:0005634;GO:0005634;GO:0005634;GO:0005694;GO:0005730;GO:0005730;GO:0008150;GO:0008270;GO:0008270;GO:0030496;GO:0046872;GO:0005634;GO:0008270;GO:0005634;GO:0005634;GO:0005730;GO:0008270;GO:0008270;GO:0005634;GO:0005634;GO:0005730;GO:0008270;GO:0008270;GO:0005634;GO:0005634;GO:0005730;GO:0008270;GO:0008270;GO:0005634;GO:0008270;	-	-	NOG80468	U	zinc finger protein 330 [Source:HGNCSymbol;Acc:HGNC:15462]	27309	Q9Y3S2;Q53EN0
ENSG00000187908	79	152	6	0.0394737	-4.66297	0.0269148	1	10	122560665	122643736	+	8073	DMBT1	GO:0002221;GO:0005044;GO:0005044;GO:0005044;GO:0005515;GO:0005515;GO:0005576;GO:0005576;GO:0005615;GO:0005737;GO:0006898;GO:0007275;GO:0008329;GO:0009897;GO:0015031;GO:0016020;GO:0016020;GO:0016032;GO:0019898;GO:0030154;GO:0030670;GO:0030855;GO:0031012;GO:0035375;GO:0042589;GO:0043152;GO:0044267;GO:0045087;GO:0048306;GO:0050829;GO:0050830;GO:0051607;GO:0070062;GO:0002221;GO:0005044;GO:0005044;GO:…	K13912	-	NOG83796	-	deleted in malignant brain tumors 1 [Source:HGNCSymbol;Acc:HGNC:2926]	1755	Q9UGM3
ENSG00000131370	1248	495	2001	4.04242	2.01522	0.0273156	1	3	15254353	15341368	-	4616	SH3BP5	GO:0004860;GO:0004860;GO:0005085;GO:0005515;GO:0005515;GO:0005654;GO:0005737;GO:0005737;GO:0005739;GO:0005739;GO:0006469;GO:0007165;GO:0016020;GO:0016604;GO:0017112;GO:0017124;GO:0030659;GO:0031410;GO:0035556;GO:0035556;GO:0035556;GO:0035556;GO:0061099;GO:0004860;GO:0004860;GO:0005085;GO:0005515;GO:0005515;GO:0005654;GO:0005737;GO:0005737;GO:0005739;GO:0007165;GO:0016020;GO:0016604;GO:0017112;GO:…	-	-	NOG263345	-	SH3 domain binding protein 5 [Source:HGNCSymbol;Acc:HGNC:10827]	9467	O60239;A0A024R2G6
ENSG00000172432	2444	1026	3862	3.76413	1.91232	0.027571	1	6	43605316	43629264	-	4726	GTPBP2	GO:0000166;GO:0002576;GO:0003746;GO:0003924;GO:0003924;GO:0005515;GO:0005525;GO:0005525;GO:0005525;GO:0005576;GO:0006414;GO:0008150;GO:0031093;GO:0043231;GO:0000166;GO:0002576;GO:0003746;GO:0003924;GO:0003924;GO:0005515;GO:0005525;GO:0005525;GO:0005525;GO:0005576;GO:0006414;GO:0008150;GO:0031093;GO:0043231;GO:0003924;GO:0003924;GO:0005525;GO:0005525;GO:0043231;GO:0043231;	-	-	COG5258	R	GTP binding protein 2 [Source:HGNCSymbol;Acc:HGNC:4670]	54676	Q9BX10;A0A024RD30
ENSG00000134121	78.5	151	6	0.0397351	-4.65344	0.0275866	1	3	196763	409417	+	11694	CHL1	GO:0001764;GO:0002020;GO:0005515;GO:0005576;GO:0005886;GO:0007155;GO:0007155;GO:0007165;GO:0007275;GO:0007399;GO:0007411;GO:0008344;GO:0016020;GO:0016021;GO:0016021;GO:0030154;GO:0030425;GO:0031175;GO:0035640;GO:0043524;GO:0045177;GO:0050890;GO:0070062;GO:0005515;GO:0005576;GO:0005886;GO:0007155;GO:0007155;GO:0007165;GO:0007275;GO:0007399;GO:0016020;GO:0016021;GO:0016021;GO:0030154;GO:0070062;GO:…	K06758	-	NOG256023	-	cell adhesion molecule L1 like [Source:HGNCSymbol;Acc:HGNC:1939]	10752	O00533
ENSG00000005981	51	101	1	0.00990099	-6.65821	0.0278067	1	7	95478444	95540233	+	4606	ASB4	GO:0004842;GO:0005515;GO:0005829;GO:0016567;GO:0031462;GO:0031466;GO:0031625;GO:0035556;GO:0043687;GO:0051865;GO:2001214;GO:0004842;GO:0004842;GO:0005515;GO:0005829;GO:0016567;GO:0019899;GO:0031462;GO:0031462;GO:0031466;GO:0031466;GO:0031625;GO:0031625;GO:0035556;GO:0035556;GO:0043687;GO:0051865;GO:0051865;GO:0061630;GO:2001214;GO:2001214;	K10326	-	COG0666	R	ankyrin repeat and SOCS box containing 4[Source:HGNC Symbol;Acc:HGNC:16009]	51666	Q9Y574
ENSG00000179023	51	101	1	0.00990099	-6.65821	0.0278067	1	1	18480982	18486126	+	5145	KLHDC7A	GO:0005515;GO:0016020;GO:0016021;	-	-	NOG284393	-	kelch domain containing 7A [Source:HGNCSymbol;Acc:HGNC:26791]	127707	Q5VTJ3
ENSG00000176809	128	236	20	0.0847458	-3.56071	0.0278204	1	17	64854312	64919480	-	7641	LRRC37A3	GO:0005515;GO:0016020;GO:0016021;GO:0016020;GO:0016021;GO:0016020;GO:0016021;GO:0005515;GO:0016020;GO:0016021;GO:0005515;GO:0016020;GO:0016021;GO:0005515;GO:0005515;	-	-	-	-	leucine rich repeat containing 37 member A3[Source:HGNC Symbol;Acc:HGNC:32427]	374819	O60309
ENSG00000183049	490	815	165	0.202454	-2.30433	0.0279285	1	10	12349482	12835545	+	8762	CAMK1D	GO:0000166;GO:0003824;GO:0004672;GO:0004672;GO:0004674;GO:0004683;GO:0004683;GO:0005516;GO:0005516;GO:0005524;GO:0005524;GO:0005524;GO:0005634;GO:0005737;GO:0005737;GO:0006468;GO:0006468;GO:0006954;GO:0007399;GO:0008152;GO:0010976;GO:0010976;GO:0016301;GO:0016310;GO:0016740;GO:0032793;GO:0043065;GO:0043066;GO:0050766;GO:0050773;GO:0060267;GO:0071622;GO:0090023;GO:0090023;GO:0000166;GO:0003824;GO:…	K08794	EC:2.7.11.17	COG0515	T	calcium/calmodulin dependent protein kinase ID[Source:HGNC Symbol;Acc:HGNC:19341]	57118	Q8IU85;Q5SQQ7
ENSG00000165782	1612.5	659	2566	3.89378	1.96117	0.0279383	1	14	20457719	20461612	-	3803	PIP4P1	GO:0005654;GO:0005764;GO:0005765;GO:0005765;GO:0005768;GO:0006644;GO:0016020;GO:0016021;GO:0016787;GO:0031902;GO:0031902;GO:0031902;GO:0034597;GO:0034597;GO:0034597;GO:0034597;GO:0046856;GO:0046856;GO:0046856;GO:0005764;GO:0005765;GO:0005768;GO:0016020;GO:0016021;GO:0016787;GO:0031902;GO:0034597;GO:0034597;GO:0046856;GO:0046856;GO:0005654;GO:0005764;GO:0005765;GO:0005765;GO:0005768;GO:0006644;GO:…	K13084	EC:3.1.3.78	NOG316118	-	phosphatidylinositol-4,5-bisphosphate 4-phosphatase1 [Source:HGNC Symbol;Acc:HGNC:19299]	90809	Q86T03
ENSG00000142173	311.5	533	90	0.168856	-2.56614	0.0281448	1	21	46098097	46132849	+	5350	COL6A2	GO:0003429;GO:0005515;GO:0005576;GO:0005576;GO:0005576;GO:0005576;GO:0005581;GO:0005615;GO:0005615;GO:0005788;GO:0007155;GO:0009749;GO:0016020;GO:0030020;GO:0030198;GO:0031012;GO:0031012;GO:0032991;GO:0042383;GO:0062023;GO:0062023;GO:0062023;GO:0070062;GO:0070208;GO:1903561;GO:0003429;GO:0005515;GO:0005576;GO:0005576;GO:0005576;GO:0005576;GO:0005581;GO:0005615;GO:0005615;GO:0005788;GO:0007155;GO:…	K06238	-	NOG256042	-	collagen type VI alpha 2 chain [Source:HGNCSymbol;Acc:HGNC:2212]	1292	P12110;A0A384MDP3
ENSG00000138449	136.5	250	23	0.092	-3.44222	0.028398	1	2	189560579	189583758	-	4330	SLC40A1	GO:0002260;GO:0003158;GO:0005381;GO:0005381;GO:0005381;GO:0005381;GO:0005515;GO:0005654;GO:0005737;GO:0005829;GO:0005886;GO:0005886;GO:0005886;GO:0005886;GO:0005886;GO:0005887;GO:0006811;GO:0006826;GO:0006879;GO:0006879;GO:0008021;GO:0015093;GO:0015093;GO:0016020;GO:0016021;GO:0016021;GO:0016021;GO:0016021;GO:0016323;GO:0016323;GO:0016323;GO:0017046;GO:0017046;GO:0034395;GO:0034755;GO:0034755;GO:…	K14685	-	NOG273752	-	solute carrier family 40 member 1 [Source:HGNCSymbol;Acc:HGNC:10909]	30061	Q9NP59
ENSG00000204869	108	202	14	0.0693069	-3.85086	0.0284208	1	19	46039748	46077118	-	3725	IGFL4	GO:0005102;GO:0005576;GO:0005615;	-	-	NOG312142	-	IGF like family member 4 [Source:HGNCSymbol;Acc:HGNC:32931]	444882	Q6B9Z1
ENSG00000163516	2064.5	864	3265	3.77894	1.91798	0.0286128	1	2	219229757	219236669	+	6119	ANKZF1	GO:0003676;GO:0003676;GO:0004843;GO:0005515;GO:0005515;GO:0005737;GO:0016020;GO:0030433;GO:0036266;GO:0046872;GO:0070301;GO:0071630;GO:0072671;GO:0003676;GO:0003676;GO:0005515;GO:0003676;GO:0003676;GO:0004843;GO:0005515;GO:0005515;GO:0005737;GO:0016020;GO:0030433;GO:0036266;GO:0046872;GO:0070301;GO:0071630;GO:0072671;GO:0003676;GO:0003676;	-	-	NOG323124	-	ankyrin repeat and zinc finger domain containing 1[Source:HGNC Symbol;Acc:HGNC:25527]	55139	Q9H8Y5;A0A024R464
ENSG00000206530	165	297	33	0.111111	-3.16993	0.0286314	1	3	113286930	113441610	-	12160	CFAP44	GO:0005515;GO:0005737;GO:0005856;GO:0005929;GO:0007288;GO:0007288;GO:0030317;GO:0031514;GO:0042995;GO:0060285;GO:0005515;GO:0005737;GO:0005856;GO:0005929;GO:0007288;GO:0031514;GO:0042995;GO:0060285;	-	-	COG2319	R	cilia and flagella associated protein 44[Source:HGNC Symbol;Acc:HGNC:25631]	55779	Q96MT7;Q9NUU0;Q9UF55
ENSG00000181666	202.5	358	47	0.131285	-2.92923	0.0287654	1	19	37312837	37369365	+	7337	HKR1	GO:0003676;GO:0003676;GO:0003676;GO:0005622;GO:0006355;GO:0003676;GO:0003676;GO:0003676;GO:0003676;GO:0005622;GO:0006355;GO:0006355;GO:0003676;GO:0003676;GO:0005622;GO:0006355;GO:0006355;GO:0003676;GO:0003676;GO:0005622;GO:0006355;GO:0006355;GO:0003676;GO:0003676;GO:0005622;GO:0006355;GO:0006355;GO:0003676;GO:0003676;GO:0005622;GO:0006355;GO:0006355;GO:0000981;GO:0003676;GO:0003676;GO:0003677;GO:…	K09228	-	COG5048	R	HKR1, GLI-Kruppel zinc finger family member[Source:HGNC Symbol;Acc:HGNC:4928]	284459	P10072
ENSG00000140743	1276	513	2039	3.97466	1.99083	0.0287777	1	16	22345936	22437165	-	3950	AC092338.1	GO:0003674;GO:0005515;GO:0005737;	-	-	NOG80525	U	cerebellar degeneration related protein 2[Source:NCBI gene;Acc:1039]	1039	Q01850
ENSG00000143669	848.5	324	1373	4.23765	2.08327	0.0290724	1	1	235661041	235883640	-	19614	LYST	GO:0005515;GO:0005515;GO:0005737;GO:0007040;GO:0007040;GO:0015031;GO:0015630;GO:0030595;GO:0032438;GO:0032510;GO:0033364;GO:0042267;GO:0042742;GO:0042832;GO:0043473;GO:0051607;GO:0007040;GO:0007040;GO:0007040;GO:0007040;	K22937	-	COG2319	R	lysosomal trafficking regulator [Source:HGNCSymbol;Acc:HGNC:1968]	1130	Q99698
ENSG00000132823	1699.5	704	2695	3.82812	1.93664	0.0292016	1	20	44195939	44210771	-	2249	OSER1	-	-	-	NOG80760	K	oxidative stress responsive serine rich 1[Source:HGNC Symbol;Acc:HGNC:16105]	51526	Q9NX31
ENSG00000092969	746	1213	279	0.230008	-2.12024	0.0292032	1	1	218345336	218444619	+	6050	TGFB2	GO:0000902;GO:0001501;GO:0001525;GO:0001540;GO:0001654;GO:0001666;GO:0001822;GO:0001837;GO:0001837;GO:0001843;GO:0001942;GO:0002576;GO:0003007;GO:0003148;GO:0003149;GO:0003179;GO:0003181;GO:0003184;GO:0003203;GO:0003215;GO:0003222;GO:0003274;GO:0003289;GO:0003407;GO:0005102;GO:0005114;GO:0005114;GO:0005114;GO:0005125;GO:0005125;GO:0005160;GO:0005160;GO:0005160;GO:0005160;GO:0005160;GO:0005515;GO:…	K13376	-	NOG269146	-	transforming growth factor beta 2 [Source:HGNCSymbol;Acc:HGNC:11768]	7042	P61812;Q59EG9
ENSG00000197261	272.5	470	75	0.159574	-2.6477	0.029207	1	6	49550646	49561907	+	2940	C6orf141	-	-	-	-	-	chromosome 6 open reading frame 141 [Source:HGNCSymbol;Acc:HGNC:21351]	135398	Q5SZD1;A0A024RD72
ENSG00000151012	2456	3866	1046	0.270564	-1.88596	0.0296023	1	4	138164097	138242349	-	9645	SLC7A11	GO:0005515;GO:0005791;GO:0005856;GO:0005886;GO:0005886;GO:0006749;GO:0006865;GO:0006865;GO:0006865;GO:0006865;GO:0006979;GO:0007420;GO:0007420;GO:0008542;GO:0009636;GO:0009986;GO:0014070;GO:0015179;GO:0015327;GO:0016020;GO:0016020;GO:0016020;GO:0016020;GO:0016021;GO:0016021;GO:0016021;GO:0016021;GO:0021591;GO:0021756;GO:0022857;GO:0022857;GO:0030534;GO:0031526;GO:0033029;GO:0034599;GO:0034775;GO:…	K13869	-	COG0531	E	solute carrier family 7 member 11 [Source:HGNCSymbol;Acc:HGNC:11059]	23657	Q9UPY5
ENSG00000112414	1243.5	1984	503	0.253528	-1.97978	0.0300043	1	6	142301854	142446266	+	8473	ADGRG6	GO:0004888;GO:0004888;GO:0004930;GO:0004930;GO:0004930;GO:0004930;GO:0004930;GO:0005518;GO:0005886;GO:0005887;GO:0007165;GO:0007166;GO:0007166;GO:0007166;GO:0007186;GO:0007186;GO:0007186;GO:0007186;GO:0007189;GO:0014037;GO:0016020;GO:0016021;GO:0016021;GO:0016021;GO:0016021;GO:0019933;GO:0022011;GO:0022011;GO:0042552;GO:0043236;GO:0043236;GO:0050840;GO:0060347;GO:0004888;GO:0004888;GO:0004930;GO:…	K08463	-	NOG12793	-	adhesion G protein-coupled receptor G6 [Source:HGNCSymbol;Acc:HGNC:13841]	57211	Q86SQ4
ENSG00000164104	4128	1804	6452	3.5765	1.83855	0.0300519	1	4	173331695	173335125	-	2775	HMGB2	GO:0000400;GO:0000790;GO:0000790;GO:0000790;GO:0000793;GO:0001158;GO:0001158;GO:0001938;GO:0002376;GO:0002437;GO:0002437;GO:0003677;GO:0003677;GO:0003677;GO:0003684;GO:0003690;GO:0003690;GO:0003690;GO:0003697;GO:0003697;GO:0003713;GO:0003723;GO:0005515;GO:0005515;GO:0005515;GO:0005576;GO:0005615;GO:0005615;GO:0005623;GO:0005634;GO:0005634;GO:0005634;GO:0005634;GO:0005634;GO:0005654;GO:0005694;GO:…	K11295	-	COG5648	B	high mobility group box 2 [Source:HGNCSymbol;Acc:HGNC:5000]	3148	P26583
ENSG00000105974	1575	2497	653	0.261514	-1.93504	0.0302429	1	7	116525001	116561184	+	3866	CAV1	GO:0000139;GO:0005794;GO:0005886;GO:0005901;GO:0005901;GO:0005901;GO:0016020;GO:0016021;GO:0070836;GO:0070836;GO:0000122;GO:0000139;GO:0000139;GO:0000139;GO:0000188;GO:0001570;GO:0001666;GO:0001937;GO:0001937;GO:0005102;GO:0005113;GO:0005198;GO:0005198;GO:0005515;GO:0005515;GO:0005515;GO:0005515;GO:0005515;GO:0005515;GO:0005737;GO:0005768;GO:0005783;GO:0005789;GO:0005794;GO:0005794;GO:0005811;GO:…	K06278	-	NOG86001	S	caveolin 1 [Source:HGNC Symbol;Acc:HGNC:1527]"	857	Q03135;Q2TNI1;Q59E85
ENSG00000130433	146	265	27	0.101887	-3.29496	0.030314	1	19	53992288	54012669	+	1853	CACNG6	GO:0005244;GO:0005245;GO:0005246;GO:0005262;GO:0005886;GO:0005886;GO:0005891;GO:0006811;GO:0006816;GO:0006816;GO:0006816;GO:0016020;GO:0016020;GO:0016020;GO:0016021;GO:0016021;GO:0016021;GO:0034765;GO:0061337;GO:0070588;GO:1990454;GO:0006816;GO:0006816;GO:0016020;GO:0016020;GO:0016020;GO:0016021;GO:0005244;GO:0005262;GO:0006811;GO:0006816;GO:0006816;GO:0006816;GO:0016020;GO:0016020;GO:0016020;GO:…	K04871	-	NOG45843	-	calcium voltage-gated channel auxiliary subunitgamma 6 [Source:HGNC Symbol;Acc:HGNC:13625]	59285	Q9BXT2
ENSG00000168785	116	215	17	0.0790698	-3.66073	0.0303474	1	4	98470367	98658611	-	7412	TSPAN5	GO:0016020;GO:0016021;GO:0016021;GO:0005788;GO:0005886;GO:0005886;GO:0005887;GO:0007166;GO:0016020;GO:0016021;GO:0016021;GO:0016021;GO:0019899;GO:0019899;GO:0044267;GO:0045747;GO:0045747;GO:0051604;GO:0051604;GO:0072659;GO:0072659;GO:0016020;GO:0016021;GO:0016021;GO:0016021;GO:0016020;GO:0016021;GO:0016021;GO:0016020;GO:0016021;GO:0016021;GO:0016021;GO:0016020;GO:0016021;GO:0016021;GO:0016021;	K17345	-	NOG312878	-	tetraspanin 5 [Source:HGNC Symbol;Acc:HGNC:17753]"	10098	P62079
ENSG00000067141	1009	1619	399	0.246448	-2.02064	0.0303592	1	15	73051710	73305205	+	8137	NEO1	GO:0005515;GO:0005515;GO:0005515;GO:0005654;GO:0005794;GO:0005886;GO:0005886;GO:0005886;GO:0005886;GO:0005887;GO:0005887;GO:0005887;GO:0007155;GO:0007155;GO:0007399;GO:0007399;GO:0007411;GO:0007411;GO:0016020;GO:0016021;GO:0016021;GO:0016021;GO:0030513;GO:0030513;GO:0038023;GO:0038023;GO:0039706;GO:0055072;GO:0055072;GO:0055072;GO:0098797;GO:0005515;GO:0005515;GO:0005515;GO:0005654;GO:0005794;GO:…	K06766	-	NOG249790	-	neogenin 1 [Source:HGNC Symbol;Acc:HGNC:7754]"	4756	Q92859;Q59FP8
ENSG00000146112	2821	1218	4424	3.63218	1.86084	0.0305773	1	6	30676389	30687895	-	4599	PPP1R18	GO:0003779;GO:0005515;GO:0005737;GO:0005856;GO:0019902;GO:0019902;GO:0003779;GO:0005515;GO:0005737;GO:0005856;GO:0019902;GO:0019902;GO:0003779;GO:0005515;GO:0005737;GO:0005856;GO:0019902;GO:0019902;GO:0003779;GO:0005515;GO:0005737;GO:0005856;GO:0019902;GO:0019902;	K17559	-	NOG135687	K	protein phosphatase 1 regulatory subunit 18[Source:HGNC Symbol;Acc:HGNC:29413]	170954	Q6NYC8;A0A024RCJ8
ENSG00000148339	1172	473	1871	3.9556	1.9839	0.0306174	1	9	128068201	128109245	+	4936	SLC25A25	GO:0005347;GO:0005509;GO:0005509;GO:0005739;GO:0005743;GO:0005743;GO:0005743;GO:0015867;GO:0016020;GO:0016021;GO:0022857;GO:0022857;GO:0046872;GO:0055085;GO:0055085;GO:0002021;GO:0005347;GO:0005509;GO:0005509;GO:0005739;GO:0005739;GO:0005743;GO:0005743;GO:0005743;GO:0014823;GO:0015867;GO:0016020;GO:0016021;GO:0022857;GO:0022857;GO:0032094;GO:0035264;GO:0043010;GO:0045333;GO:0046034;GO:0046872;GO:…	K14684	-	COG5126	DTZ	solute carrier family 25 member 25 [Source:HGNCSymbol;Acc:HGNC:20663]	114789	Q6KCM7
ENSG00000169714	9252.5	4141	14364	3.46873	1.79441	0.0308902	1	3	129169484	129183922	-	1927	CNBP	GO:0000122;GO:0000977;GO:0001227;GO:0003676;GO:0003676;GO:0003677;GO:0003700;GO:0003723;GO:0005515;GO:0005634;GO:0005737;GO:0005783;GO:0005829;GO:0006355;GO:0006695;GO:0008270;GO:0008270;GO:0008284;GO:0045893;GO:0045944;GO:0046872;GO:0000122;GO:0000977;GO:0001227;GO:0003676;GO:0003676;GO:0003677;GO:0003700;GO:0003723;GO:0005515;GO:0005634;GO:0005737;GO:0005783;GO:0005829;GO:0006355;GO:0006695;GO:…	K09250	-	COG5082	OU	CCHC-type zinc finger nucleic acid binding protein[Source:HGNC Symbol;Acc:HGNC:13164]	7555	P62633;A0A0S2Z4K2
ENSG00000105605	175.5	313	38	0.121406	-3.04209	0.0309774	1	19	53909335	53943941	+	2800	CACNG7	GO:0005244;GO:0005245;GO:0005245;GO:0005246;GO:0005262;GO:0005737;GO:0005769;GO:0005886;GO:0005886;GO:0005891;GO:0006811;GO:0006816;GO:0006816;GO:0006816;GO:0016020;GO:0016020;GO:0016020;GO:0016021;GO:0016021;GO:0016021;GO:0016247;GO:0019226;GO:0032281;GO:0032281;GO:0032281;GO:0034765;GO:0043005;GO:0043025;GO:0043488;GO:0044300;GO:0051968;GO:0061337;GO:0070588;GO:0098839;GO:0098943;GO:0098970;GO:…	K04872	-	NOG43394	-	calcium voltage-gated channel auxiliary subunitgamma 7 [Source:HGNC Symbol;Acc:HGNC:13626]	59284	P62955
ENSG00000168994	806	311	1301	4.18328	2.06463	0.0315478	1	6	3722614	3752026	-	2474	PXDC1	GO:0035091;GO:0035091;GO:0035091;GO:0035091;	-	-	NOG26299	S	PX domain containing 1 [Source:HGNCSymbol;Acc:HGNC:21361]	221749	Q5TGL8
ENSG00000164465	1226	1950	502	0.257436	-1.95771	0.0319861	1	6	117453817	117569858	+	6819	DCBLD1	GO:0016020;GO:0016021;GO:0016020;GO:0016021;	-	-	NOG133218	S	discoidin, CUB and LCCL domain containing 1[Source:HGNC Symbol;Acc:HGNC:21479]	285761	Q8N8Z6
ENSG00000104490	49	97	1	0.0103093	-6.59991	0.0320423	1	8	101686542	102124907	-	8043	NCALD	GO:0003779;GO:0005509;GO:0005509;GO:0005515;GO:0005622;GO:0005829;GO:0005829;GO:0015631;GO:0016192;GO:0030130;GO:0030276;GO:0046872;GO:0003073;GO:0003779;GO:0003779;GO:0005509;GO:0005509;GO:0005515;GO:0005622;GO:0005829;GO:0005829;GO:0005829;GO:0015631;GO:0016192;GO:0019722;GO:0030130;GO:0030276;GO:0043014;GO:0046872;GO:0003779;GO:0005509;GO:0005509;GO:0005515;GO:0005622;GO:0005829;GO:0005829;GO:…	K19695	-	COG5126	DTZ	neurocalcin delta [Source:HGNCSymbol;Acc:HGNC:7655]	83988	P61601;B2RB70
ENSG00000114796	1622.5	683	2562	3.7511	1.90731	0.0321483	1	3	183635610	183684519	+	8650	KLHL24	GO:0005515;GO:2000312;GO:2000312;GO:2000312;GO:2000312;GO:0005515;GO:2000312;GO:2000312;GO:0005515;GO:0005515;GO:0005737;GO:0005912;GO:0016567;GO:0030054;GO:0030057;GO:0030424;GO:0031463;GO:0042995;GO:0043204;GO:0045109;GO:0051865;GO:2000312;GO:2000312;GO:2000312;GO:2000312;GO:2000312;GO:2000312;GO:0005515;GO:2000312;GO:2000312;GO:0005515;GO:2000312;GO:2000312;GO:0005515;GO:0005515;GO:0005737;GO:…	K10461	-	NOG265569	-	kelch like family member 24 [Source:HGNCSymbol;Acc:HGNC:25947]	54800	Q6TFL4
ENSG00000233198	71	137	5	0.0364964	-4.7761	0.0322361	1	9	137227271	137229638	+	1798	RNF224	GO:0046872;	-	-	-	-	ring finger protein 224 [Source:HGNCSymbol;Acc:HGNC:41912]	643596	P0DH78
ENSG00000182240	2108	905	3311	3.65856	1.87128	0.0322445	1	21	41167801	41282530	+	9631	BACE2	GO:0001540;GO:0004190;GO:0004190;GO:0004190;GO:0004190;GO:0005768;GO:0005768;GO:0005783;GO:0005794;GO:0005794;GO:0005802;GO:0005886;GO:0006508;GO:0006508;GO:0006508;GO:0006508;GO:0006509;GO:0006509;GO:0008233;GO:0016020;GO:0016020;GO:0016021;GO:0016021;GO:0016021;GO:0016486;GO:0016787;GO:0030163;GO:0042593;GO:0042985;GO:0050435;GO:0001540;GO:0004190;GO:0004190;GO:0004190;GO:0004190;GO:0005768;GO:…	K07747	EC:3.4.23.45	NOG267436	-	beta-secretase 2 [Source:HGNC Symbol;Acc:HGNC:934]"	25825	Q9Y5Z0
ENSG00000169155	1069.5	432	1707	3.95139	1.98236	0.0323152	1	9	126805006	126838210	+	7052	ZBTB43	GO:0000981;GO:0003676;GO:0003676;GO:0003677;GO:0005515;GO:0005515;GO:0005634;GO:0006357;GO:0046872;GO:0005515;GO:0000981;GO:0003676;GO:0003676;GO:0003677;GO:0005515;GO:0005515;GO:0005634;GO:0006357;GO:0046872;GO:0000981;GO:0003676;GO:0003676;GO:0003677;GO:0005515;GO:0005515;GO:0005634;GO:0006357;GO:0046872;	K10514	-	COG5048	R	zinc finger and BTB domain containing 43[Source:HGNC Symbol;Acc:HGNC:17908]	23099	O43298
ENSG00000198794	146.5	265	28	0.10566	-3.24249	0.0323937	1	15	74957219	75021495	+	4862	SCAMP5	GO:0015031;GO:0016020;GO:0016021;GO:0000139;GO:0000139;GO:0005515;GO:0005515;GO:0005768;GO:0005794;GO:0005794;GO:0005886;GO:0006887;GO:0015031;GO:0015031;GO:0015031;GO:0015031;GO:0016020;GO:0016021;GO:0016021;GO:0016021;GO:0030054;GO:0030672;GO:0031410;GO:0032588;GO:0032588;GO:0034976;GO:0044877;GO:0045202;GO:0045806;GO:0045956;GO:0050715;GO:0055038;GO:0055038;GO:0015031;GO:0015031;GO:0016020;GO:…	K19995	-	NOG114663	S	secretory carrier membrane protein 5 [Source:HGNCSymbol;Acc:HGNC:30386]	192683	Q8TAC9;A0A0A8K8F5
ENSG00000118785	815	1313	317	0.241432	-2.05031	0.0324077	1	4	87975650	87983426	+	2321	SPP1	GO:0001503;GO:0001503;GO:0001649;GO:0005125;GO:0005515;GO:0005576;GO:0005576;GO:0005615;GO:0005615;GO:0005615;GO:0005788;GO:0005794;GO:0006710;GO:0007155;GO:0007155;GO:0007155;GO:0007155;GO:0007566;GO:0010469;GO:0030198;GO:0031214;GO:0033280;GO:0043687;GO:0044267;GO:0045780;GO:0045893;GO:0046697;GO:0050840;GO:0070062;GO:0071394;GO:2000866;GO:0001503;GO:0001503;GO:0001649;GO:0005125;GO:0005515;GO:…	K06250	-	NOG73598	S	secreted phosphoprotein 1 [Source:HGNCSymbol;Acc:HGNC:11255]	6696	P10451;A0A024RDE2
ENSG00000228716	1130.5	1801	460	0.255414	-1.96909	0.0324127	1	5	80626226	80654983	-	4411	DHFR	GO:0000083;GO:0000900;GO:0003723;GO:0003729;GO:0004146;GO:0004146;GO:0004146;GO:0004146;GO:0004146;GO:0005515;GO:0005542;GO:0005737;GO:0005739;GO:0005739;GO:0005739;GO:0005829;GO:0006729;GO:0006730;GO:0008144;GO:0016491;GO:0017148;GO:0031103;GO:0031427;GO:0031427;GO:0046452;GO:0046452;GO:0046653;GO:0046654;GO:0046654;GO:0046654;GO:0046654;GO:0046654;GO:0046655;GO:0046655;GO:0046655;GO:0050661;GO:…	K00287	EC:1.5.1.3	COG0262	H	dihydrofolate reductase [Source:HGNCSymbol;Acc:HGNC:2861]	1719	P00374;B0YJ76
ENSG00000170421	26673.5	41166	12181	0.2959	-1.75682	0.032662	1	12	52897187	52949954	-	6881	KRT8	GO:0005198;GO:0005198;GO:0005515;GO:0005515;GO:0005515;GO:0005515;GO:0005634;GO:0005654;GO:0005737;GO:0005737;GO:0005829;GO:0005882;GO:0005882;GO:0005882;GO:0005882;GO:0016032;GO:0016363;GO:0031424;GO:0045095;GO:0045095;GO:0045111;GO:0070062;GO:0070268;GO:0097110;GO:0005198;GO:0005198;GO:0005515;GO:0005515;GO:0005515;GO:0005515;GO:0005634;GO:0005654;GO:0005737;GO:0005737;GO:0005829;GO:0005882;GO:…	K07605	-	NOG146769	O	keratin 8 [Source:HGNC Symbol;Acc:HGNC:6446]"	3856	P05787
ENSG00000196358	48.5	96	1	0.0104167	-6.58496	0.0332034	1	9	132161676	132244526	+	7726	NTNG2	GO:0003674;GO:0005515;GO:0005576;GO:0005829;GO:0005886;GO:0005886;GO:0005886;GO:0007275;GO:0007399;GO:0007409;GO:0016020;GO:0030154;GO:0031225;GO:0045171;GO:0046658;GO:0090543;GO:0003674;GO:0005515;GO:0005576;GO:0005829;GO:0005886;GO:0005886;GO:0005886;GO:0005886;GO:0007275;GO:0007399;GO:0007409;GO:0007409;GO:0016020;GO:0030154;GO:0030424;GO:0031225;GO:0045171;GO:0046658;GO:0046658;GO:0050804;GO:…	K16359	-	NOG286598	-	netrin G2 [Source:HGNC Symbol;Acc:HGNC:14288]"	84628	Q96CW9
ENSG00000189431	119.5	220	19	0.0863636	-3.53343	0.0332775	1	11	13009577	13012106	+	2530	RASSF10	GO:0000922;GO:0005737;GO:0005815;GO:0005829;GO:0005856;GO:0007165;GO:0007165;GO:0007399;GO:0050769;GO:0050769;GO:2000179;GO:2000179;	K09856	-	-	-	Ras association domain family member 10[Source:HGNC Symbol;Acc:HGNC:33984]	644943	A6NK89
ENSG00000145592	16188	7399	24977	3.37573	1.7552	0.0334006	1	5	40825262	40835222	-	8040	RPL37	GO:0000184;GO:0003723;GO:0003735;GO:0003735;GO:0003735;GO:0005622;GO:0005829;GO:0005840;GO:0005840;GO:0005840;GO:0006412;GO:0006412;GO:0006412;GO:0006413;GO:0006614;GO:0019083;GO:0019843;GO:0022625;GO:0022625;GO:0045202;GO:0046872;GO:0003723;GO:0003735;GO:0003735;GO:0005622;GO:0005840;GO:0005840;GO:0005840;GO:0006412;GO:0006412;GO:0019843;GO:0046872;GO:0003723;GO:0003735;GO:0003735;GO:0005622;GO:…	K02922	-	COG2126	J	ribosomal protein L37 [Source:HGNCSymbol;Acc:HGNC:10347]	6167	P61927
ENSG00000148798	433.5	719	148	0.205841	-2.28039	0.0335192	1	10	103277138	103290346	+	3251	INA	GO:0005198;GO:0005198;GO:0005200;GO:0005615;GO:0005654;GO:0005882;GO:0005882;GO:0005882;GO:0005883;GO:0005883;GO:0005883;GO:0005883;GO:0007275;GO:0007399;GO:0007399;GO:0007399;GO:0021762;GO:0030154;GO:0031965;GO:0036464;GO:0045104;GO:0045111;GO:0060052;GO:0098685;GO:0098794;GO:0098973;GO:0098974;GO:0099184;GO:0099185;GO:1990830;	K07608	-	NOG149366	S	internexin neuronal intermediate filament proteinalpha [Source:HGNC Symbol;Acc:HGNC:6057]	9118	Q16352
ENSG00000139291	290.5	495	86	0.173737	-2.52502	0.0335283	1	12	71686087	71705046	+	6488	TMEM19	GO:0005515;GO:0016020;GO:0016021;GO:0016021;GO:0016021;GO:0016020;GO:0016021;GO:0016021;GO:0016021;GO:0005515;GO:0016020;GO:0016021;GO:0016021;GO:0016021;GO:0016020;GO:0016021;GO:0016021;GO:0016021;GO:0016020;GO:0016021;GO:0016021;GO:0016021;GO:0016020;GO:0016021;GO:0016021;GO:0016021;	-	-	NOG129154	G	transmembrane protein 19 [Source:HGNCSymbol;Acc:HGNC:25605]	55266	Q96HH6;A0A024RBA1
ENSG00000080031	392.5	130	655	5.03846	2.33298	0.0335335	1	19	55181247	55209506	-	4345	PTPRH	GO:0004721;GO:0004725;GO:0004725;GO:0004725;GO:0005001;GO:0005001;GO:0005001;GO:0005515;GO:0005515;GO:0005737;GO:0005886;GO:0005887;GO:0006470;GO:0006470;GO:0006470;GO:0006915;GO:0016020;GO:0016021;GO:0016311;GO:0016311;GO:0016324;GO:0016787;GO:0016791;GO:0016791;GO:0031528;GO:0035335;GO:0042995;GO:0004721;GO:0004725;GO:0004725;GO:0004725;GO:0005001;GO:0005001;GO:0005001;GO:0005515;GO:0005515;GO:…	K18034	EC:3.1.3.48	COG5599	T	protein tyrosine phosphatase, receptor type H[Source:HGNC Symbol;Acc:HGNC:9672]	5794	Q9HD43
ENSG00000170571	74.5	143	6	0.041958	-4.57491	0.0336326	1	5	50396192	50443248	-	5240	EMB	GO:0005886;GO:0005886;GO:0005886;GO:0005887;GO:0007156;GO:0007411;GO:0016020;GO:0016021;GO:0030054;GO:0030424;GO:0035879;GO:0045202;GO:0070593;GO:0098632;GO:0016020;GO:0016021;GO:0005886;GO:0005886;GO:0005886;GO:0005887;GO:0007156;GO:0007411;GO:0016020;GO:0016021;GO:0030054;GO:0030424;GO:0035879;GO:0045202;GO:0070593;GO:0098632;	-	-	NOG26218	U	embigin [Source:HGNC Symbol;Acc:HGNC:30465]"	133418	Q6PCB8
ENSG00000088881	128	234	22	0.0940171	-3.41093	0.0337354	1	20	2692878	2760108	+	3717	EBF4	GO:0003677;GO:0003677;GO:0003700;GO:0005634;GO:0006355;GO:0007275;GO:0046872;GO:0046983;GO:0000977;GO:0001228;GO:0003677;GO:0003677;GO:0003677;GO:0003677;GO:0003700;GO:0003700;GO:0005634;GO:0006355;GO:0006355;GO:0006355;GO:0007275;GO:0008134;GO:0045944;GO:0046872;GO:0046983;GO:0046983;GO:0003677;GO:0003677;GO:0003677;GO:0003700;GO:0003700;GO:0005634;GO:0006355;GO:0006355;GO:0007275;GO:0046872;GO:…	K09103	-	NOG259050	-	EBF family member 4 [Source:HGNCSymbol;Acc:HGNC:29278]	57593	Q9BQW3;E9PEI2;Q7Z5T1
ENSG00000170482	122	224	20	0.0892857	-3.48543	0.0338405	1	5	139367196	139384553	-	3203	SLC23A1	GO:0005215;GO:0005515;GO:0005737;GO:0005737;GO:0005737;GO:0005886;GO:0005886;GO:0005886;GO:0005887;GO:0005887;GO:0006139;GO:0006811;GO:0006814;GO:0007420;GO:0007420;GO:0008520;GO:0008520;GO:0009636;GO:0009925;GO:0009925;GO:0015081;GO:0015205;GO:0015229;GO:0015229;GO:0015293;GO:0015851;GO:0015882;GO:0015882;GO:0015882;GO:0015882;GO:0016020;GO:0016020;GO:0016020;GO:0016020;GO:0016021;GO:0016324;GO:…	K14611	-	COG2233	F	solute carrier family 23 member 1 [Source:HGNCSymbol;Acc:HGNC:10974]	9963	Q9UHI7
ENSG00000179111	587	217	957	4.41014	2.14082	0.033895	1	17	8120592	8124106	-	1880	HES7	GO:0000122;GO:0000122;GO:0000122;GO:0000977;GO:0000977;GO:0000981;GO:0001501;GO:0001756;GO:0001756;GO:0003677;GO:0003677;GO:0003677;GO:0003714;GO:0005634;GO:0005634;GO:0005634;GO:0005634;GO:0006355;GO:0006355;GO:0007219;GO:0007219;GO:0007219;GO:0007219;GO:0007275;GO:0007498;GO:0008134;GO:0008134;GO:0014807;GO:0030154;GO:0036342;GO:0043565;GO:0045892;GO:0046983;GO:0046983;GO:0048511;GO:0050767;GO:…	K09087	-	NOG293472	-	hes family bHLH transcription factor 7 [Source:HGNCSymbol;Acc:HGNC:15977]	84667	Q9BYE0
ENSG00000168016	177	314	40	0.127389	-2.97269	0.0339349	1	3	36826820	36945098	-	12174	TRANK1	GO:0005515;GO:0005515;GO:0005524;GO:0005524;GO:0005515;	-	-	NOG67722	-	tetratricopeptide repeat and ankyrin repeatcontaining 1 [Source:HGNC Symbol;Acc:HGNC:29011]	9881	O15050
ENSG00000142544	377.5	124	631	5.08871	2.3473	0.0340647	1	19	51097606	51108409	-	2126	CTU1	GO:0000049;GO:0000049;GO:0000049;GO:0000049;GO:0002098;GO:0002098;GO:0002098;GO:0002143;GO:0002144;GO:0003723;GO:0005515;GO:0005515;GO:0005737;GO:0005829;GO:0005829;GO:0006400;GO:0008033;GO:0008033;GO:0008033;GO:0016740;GO:0016779;GO:0032447;GO:0034227;GO:0034227;GO:0034227;	K14168	EC:2.7.7.-	COG0037	D	cytosolic thiouridylase subunit 1 [Source:HGNCSymbol;Acc:HGNC:29590]	90353	Q7Z7A3
ENSG00000159086	1619.5	690	2549	3.6942	1.88526	0.0340892	1	21	32733899	32771792	-	7146	PAXBP1	GO:0000122;GO:0000978;GO:0003677;GO:0003677;GO:0003677;GO:0003700;GO:0003700;GO:0005634;GO:0005634;GO:0005634;GO:0005634;GO:0005634;GO:0005829;GO:0006355;GO:0006355;GO:0007517;GO:0008134;GO:0014842;GO:0031062;GO:0045944;GO:0045944;GO:2000288;GO:0000122;GO:0000978;GO:0003677;GO:0003677;GO:0003700;GO:0005634;GO:0005634;GO:0005634;GO:0005829;GO:0006355;GO:0007517;GO:0045944;GO:0000122;GO:0000978;GO:…	K13211	-	NOG294271	-	PAX3 and PAX7 binding protein 1 [Source:HGNCSymbol;Acc:HGNC:13579]	94104	Q9Y5B6;Q8N6E6
ENSG00000163870	1641	700	2582	3.68857	1.88306	0.0341113	1	3	127571266	127598267	-	5622	TPRA1	GO:0004930;GO:0005515;GO:0006629;GO:0007186;GO:0007568;GO:0016020;GO:0016021;GO:0016021;GO:0040016;GO:1901991;GO:0004930;GO:0005515;GO:0006629;GO:0007186;GO:0007568;GO:0016020;GO:0016021;GO:0016021;GO:0004930;GO:0005515;GO:0006629;GO:0007186;GO:0007568;GO:0016020;GO:0016021;GO:0016021;GO:0004930;GO:0005515;GO:0006629;GO:0007186;GO:0007568;GO:0016020;GO:0016021;GO:0016021;GO:0004930;GO:0005515;GO:…	K22988	-	NOG284525	-	transmembrane protein adipocyte associated 1[Source:HGNC Symbol;Acc:HGNC:30413]	131601	Q86W33
ENSG00000056998	158	283	33	0.116608	-3.10026	0.0343891	1	X	2828822	2882820	+	3621	GYG2	GO:0005829;GO:0005978;GO:0005978;GO:0008466;GO:0008466;GO:0016740;GO:0016757;GO:0016757;GO:0046872;GO:0102751;GO:0005829;GO:0005978;GO:0005978;GO:0008466;GO:0008466;GO:0016740;GO:0016757;GO:0016757;GO:0046872;GO:0102751;GO:0016740;GO:0016757;GO:0016757;GO:0005829;GO:0005978;GO:0005978;GO:0008466;GO:0008466;GO:0016740;GO:0016757;GO:0016757;GO:0046872;GO:0102751;GO:0016740;GO:0016757;GO:0016757;GO:…	K00750	EC:2.4.1.186	COG5597	M	glycogenin 2 [Source:HGNC Symbol;Acc:HGNC:4700]"	8908	O15488
ENSG00000143365	181.5	42	321	7.64286	2.93411	0.0344788	1	1	151806071	151831845	-	6512	RORC	GO:0000122;GO:0000978;GO:0000981;GO:0001223;GO:0001227;GO:0003677;GO:0003677;GO:0003677;GO:0003700;GO:0003700;GO:0003700;GO:0003707;GO:0003707;GO:0004879;GO:0004879;GO:0004879;GO:0005515;GO:0005515;GO:0005634;GO:0005634;GO:0005634;GO:0005654;GO:0006355;GO:0006355;GO:0006367;GO:0006805;GO:0007275;GO:0008142;GO:0008142;GO:0008270;GO:0008270;GO:0010906;GO:0016604;GO:0019218;GO:0019221;GO:0030522;GO:…	K08534	-	NOG317095	-	RAR related orphan receptor C [Source:HGNCSymbol;Acc:HGNC:10260]	6097	P51449;Q6I9R9
ENSG00000155816	54.5	107	2	0.0186916	-5.74147	0.0346292	1	1	240014348	240475187	+	9686	FMN2	GO:0003674;GO:0003779;GO:0005634;GO:0005730;GO:0005737;GO:0005783;GO:0005789;GO:0005819;GO:0005829;GO:0005856;GO:0005886;GO:0005902;GO:0005938;GO:0005938;GO:0006974;GO:0007275;GO:0015031;GO:0015629;GO:0016020;GO:0016192;GO:0016192;GO:0016344;GO:0030659;GO:0030659;GO:0031410;GO:0035556;GO:0035556;GO:0040038;GO:0040038;GO:0042177;GO:0043066;GO:0046907;GO:0046907;GO:0048471;GO:0048477;GO:0048477;GO:…	K02184	-	NOG264408	-	formin 2 [Source:HGNC Symbol;Acc:HGNC:14074]"	56776	Q9NZ56;Q9HBL1
ENSG00000008405	1002	408	1596	3.91176	1.96782	0.0347805	1	12	106991364	107093549	-	4782	CRY1	GO:0000122;GO:0000122;GO:0000166;GO:0003677;GO:0003690;GO:0003690;GO:0005515;GO:0005634;GO:0005634;GO:0005737;GO:0005739;GO:0006094;GO:0006094;GO:0006975;GO:0006975;GO:0007623;GO:0007623;GO:0008134;GO:0009416;GO:0009416;GO:0009785;GO:0009881;GO:0009882;GO:0014823;GO:0014823;GO:0016829;GO:0018298;GO:0019900;GO:0019901;GO:0019902;GO:0019915;GO:0031397;GO:0031397;GO:0031398;GO:0031398;GO:0032868;GO:…	K02295	-	COG0415	L	cryptochrome circadian regulator 1 [Source:HGNCSymbol;Acc:HGNC:2384]	1407	Q16526;A2I2P0
ENSG00000123358	9393	4306	14480	3.36275	1.74964	0.0350323	1	12	52022832	52059507	+	7295	NR4A1	GO:0003677;GO:0003677;GO:0004879;GO:0004879;GO:0005634;GO:0005634;GO:0006355;GO:0006355;GO:0030522;GO:0000977;GO:0000978;GO:0000981;GO:0001228;GO:0001938;GO:0002042;GO:0003677;GO:0003677;GO:0003677;GO:0003677;GO:0003677;GO:0003700;GO:0003700;GO:0003707;GO:0003707;GO:0004879;GO:0004879;GO:0004879;GO:0005515;GO:0005634;GO:0005634;GO:0005634;GO:0005634;GO:0005634;GO:0005634;GO:0005654;GO:0005667;GO:…	K04465	-	NOG245120	-	nuclear receptor subfamily 4 group A member 1[Source:HGNC Symbol;Acc:HGNC:7980]	3164	P22736;A0A024R126
ENSG00000105483	261.5	448	75	0.167411	-2.57854	0.0351904	1	19	48180770	48255946	-	13219	CARD8	GO:0042981;GO:0005515;GO:0005634;GO:0005634;GO:0005654;GO:0005737;GO:0005737;GO:0005829;GO:0005829;GO:0006915;GO:0006919;GO:0008656;GO:0008656;GO:0010804;GO:0031665;GO:0032088;GO:0032089;GO:0032991;GO:0042803;GO:0042981;GO:0042981;GO:0043124;GO:0043280;GO:0043280;GO:0043280;GO:0050700;GO:0050713;GO:0050718;GO:0050718;GO:0061702;GO:0072559;GO:0072559;GO:0097340;GO:0005515;GO:0005634;GO:0005634;GO:…	K12801	-	NOG146295	S	caspase recruitment domain family member 8[Source:HGNC Symbol;Acc:HGNC:17057]	22900	Q9Y2G2
ENSG00000138347	1483	632	2334	3.69304	1.88481	0.0353621	1	10	68106117	68212017	+	7060	MYPN	GO:0003779;GO:0005515;GO:0005515;GO:0005634;GO:0005634;GO:0005737;GO:0005886;GO:0007156;GO:0007411;GO:0008092;GO:0017124;GO:0030017;GO:0030018;GO:0030018;GO:0030424;GO:0031674;GO:0045214;GO:0051371;GO:0070593;GO:0098632;GO:0003779;GO:0005515;GO:0005515;GO:0005634;GO:0005634;GO:0005737;GO:0005886;GO:0007156;GO:0007411;GO:0008092;GO:0017124;GO:0030017;GO:0030018;GO:0030018;GO:0030424;GO:0031674;GO:…	K22028	-	NOG136920	S	myopalladin [Source:HGNC Symbol;Acc:HGNC:23246]"	84665	Q86TC9
ENSG00000197782	229.5	397	62	0.156171	-2.6788	0.0357531	1	19	40069152	40090938	-	7972	ZNF780A	GO:0003676;GO:0003676;GO:0005622;GO:0006355;GO:0006355;GO:0046872;GO:0003676;GO:0003676;GO:0003677;GO:0005622;GO:0005634;GO:0006355;GO:0006355;GO:0046872;GO:0003676;GO:0003676;GO:0003677;GO:0005622;GO:0005634;GO:0006355;GO:0006355;GO:0046872;GO:0003676;GO:0003676;GO:0003677;GO:0005622;GO:0005634;GO:0006355;GO:0006355;GO:0046872;GO:0003676;GO:0003676;GO:0003677;GO:0005622;GO:0005634;GO:0006355;GO:…	K09228	-	COG5048	R	zinc finger protein 780A [Source:HGNCSymbol;Acc:HGNC:27603]	284323	O75290
ENSG00000113504	5832	2661	9003	3.38331	1.75844	0.0357646	1	5	1050384	1112063	-	6004	SLC12A7	GO:0005215;GO:0005215;GO:0005886;GO:0005886;GO:0005887;GO:0005887;GO:0005887;GO:0006811;GO:0006811;GO:0006811;GO:0006811;GO:0006813;GO:0006884;GO:0006884;GO:0006884;GO:0007268;GO:0015293;GO:0015377;GO:0015377;GO:0015379;GO:0015379;GO:0015379;GO:0015379;GO:0016020;GO:0016020;GO:0016020;GO:0016021;GO:0016021;GO:0016021;GO:0019901;GO:0032991;GO:0055064;GO:0055075;GO:0055085;GO:0055085;GO:1902476;GO:…	K13627	-	COG0531	E	solute carrier family 12 member 7 [Source:HGNCSymbol;Acc:HGNC:10915]	10723	Q9Y666
ENSG00000121966	874.5	352	1397	3.96875	1.98868	0.0358973	1	2	136114349	136118165	-	2224	CXCR4	GO:0000187;GO:0001618;GO:0001666;GO:0001764;GO:0002064;GO:0002407;GO:0003779;GO:0004930;GO:0004930;GO:0004930;GO:0004930;GO:0004950;GO:0004950;GO:0005515;GO:0005515;GO:0005634;GO:0005737;GO:0005737;GO:0005764;GO:0005768;GO:0005768;GO:0005769;GO:0005770;GO:0005886;GO:0005886;GO:0005886;GO:0005886;GO:0006915;GO:0006935;GO:0006935;GO:0006935;GO:0006954;GO:0006955;GO:0007165;GO:0007186;GO:0007186;GO:…	K04189	-	NOG328039	-	C-X-C motif chemokine receptor 4 [Source:HGNCSymbol;Acc:HGNC:2561]	7852	P61073
ENSG00000106780	1310	2065	555	0.268765	-1.89558	0.0363116	1	9	120600811	120714470	-	6300	MEGF9	GO:0005575;GO:0005604;GO:0008150;GO:0016020;GO:0016021;	-	-	NOG302694	-	multiple EGF like domains 9 [Source:HGNCSymbol;Acc:HGNC:3234]	1955	Q9H1U4
ENSG00000124225	3412	5283	1541	0.29169	-1.77749	0.0368445	1	20	57648392	57711536	-	5732	PMEPA1	GO:0000139;GO:0005515;GO:0005768;GO:0005794;GO:0005886;GO:0009968;GO:0010008;GO:0010991;GO:0010991;GO:0010991;GO:0016020;GO:0016021;GO:0030512;GO:0030512;GO:0030512;GO:0030512;GO:0030521;GO:0031901;GO:0031901;GO:0043231;GO:0050699;GO:0060394;GO:0070412;GO:0070412;GO:0070412;GO:0000139;GO:0005515;GO:0005768;GO:0005794;GO:0005886;GO:0009968;GO:0010008;GO:0010991;GO:0010991;GO:0010991;GO:0016020;GO:…	-	-	NOG27420	-	prostate transmembrane protein, androgen induced 1[Source:HGNC Symbol;Acc:HGNC:14107]	56937	Q969W9
ENSG00000149809	247	424	70	0.165094	-2.59864	0.03685	1	11	65111845	65116384	+	3408	TM7SF2	GO:0016020;GO:0016020;GO:0016020;GO:0016021;GO:0005637;GO:0005783;GO:0005783;GO:0005783;GO:0005789;GO:0005789;GO:0005789;GO:0005887;GO:0006629;GO:0006694;GO:0006695;GO:0006695;GO:0006695;GO:0006695;GO:0008202;GO:0008203;GO:0016020;GO:0016020;GO:0016020;GO:0016021;GO:0016126;GO:0016126;GO:0016491;GO:0016628;GO:0016628;GO:0030176;GO:0031090;GO:0031090;GO:0031090;GO:0043231;GO:0043231;GO:0043235;GO:…	K00222	EC:1.3.1.70	NOG72042	G	transmembrane 7 superfamily member 2 [Source:HGNCSymbol;Acc:HGNC:11863]	7108	O76062;A0A024R577
ENSG00000205336	2869.5	1287	4452	3.45921	1.79044	0.0368951	1	16	57610652	57665580	+	8659	ADGRG1	GO:0001525;GO:0004888;GO:0004888;GO:0004930;GO:0004930;GO:0004930;GO:0004930;GO:0004930;GO:0004930;GO:0005518;GO:0005576;GO:0005886;GO:0005887;GO:0005887;GO:0007155;GO:0007155;GO:0007155;GO:0007165;GO:0007166;GO:0007166;GO:0007186;GO:0007186;GO:0007186;GO:0007186;GO:0007186;GO:0007189;GO:0007266;GO:0007267;GO:0007275;GO:0007399;GO:0007420;GO:0008201;GO:0008201;GO:0008285;GO:0010573;GO:0016020;GO:…	K08450	-	NOG290113	-	adhesion G protein-coupled receptor G1 [Source:HGNCSymbol;Acc:HGNC:4512]	9289	Q9Y653;A0A024R6U7
ENSG00000205085	94.5	177	12	0.0677966	-3.88264	0.0369585	1	7	128672288	128687872	+	5875	FAM71F2	-	-	-	NOG124170	S	family with sequence similarity 71 member F2[Source:HGNC Symbol;Acc:HGNC:27998]	346653	Q6NXP2
ENSG00000163132	460	164	756	4.60976	2.20469	0.0370155	1	4	4859665	4863936	+	2121	MSX1	GO:0000122;GO:0000902;GO:0000977;GO:0000977;GO:0000981;GO:0000981;GO:0001227;GO:0001228;GO:0001701;GO:0001837;GO:0002039;GO:0003007;GO:0003198;GO:0003677;GO:0003677;GO:0003677;GO:0003677;GO:0005634;GO:0005634;GO:0005634;GO:0005634;GO:0005654;GO:0006355;GO:0006355;GO:0007275;GO:0007507;GO:0007517;GO:0008285;GO:0009952;GO:0010463;GO:0021983;GO:0023019;GO:0030308;GO:0030326;GO:0030509;GO:0030513;GO:…	K09341	-	NOG298790	-	msh homeobox 1 [Source:HGNC Symbol;Acc:HGNC:7391]"	4487	P28360
ENSG00000145911	1945	855	3035	3.54971	1.8277	0.0371485	1	5	178113532	178126081	+	5985	N4BP3	GO:0005515;GO:0007275;GO:0007399;GO:0030424;GO:0030425;GO:0031410;GO:0031410;GO:0031410;GO:0042995;	-	-	NOG75546	S	NEDD4 binding protein 3 [Source:HGNCSymbol;Acc:HGNC:29852]	23138	O15049
ENSG00000115183	2600	1164	4036	3.46735	1.79384	0.0374276	1	2	158968640	159232659	+	14915	TANC1	GO:0005515;GO:0005515;GO:0005886;GO:0007520;GO:0008542;GO:0014069;GO:0016020;GO:0030054;GO:0030425;GO:0043025;GO:0043679;GO:0045202;GO:0045211;GO:0097062;	-	-	COG0666	R	tetratricopeptide repeat, ankyrin repeat andcoiled-coil containing 1 [Source:HGNCSymbol;Acc:HGNC:29364]	85461	Q9C0D5;B9EK39
ENSG00000163694	1042.5	1651	434	0.262871	-1.92757	0.0375744	1	4	40423267	40630875	-	8544	RBM47	GO:0003676;GO:0003676;GO:0003723;GO:0003723;GO:0003723;GO:0003723;GO:0003729;GO:0005634;GO:0005634;GO:0016554;GO:0016554;GO:0003676;GO:0003676;GO:0003723;GO:0003723;GO:0003723;GO:0003723;GO:0003729;GO:0005634;GO:0005634;GO:0016554;GO:0016554;GO:0002244;GO:0003676;GO:0003676;GO:0003723;GO:0003723;GO:0003723;GO:0003723;GO:0003723;GO:0003729;GO:0005634;GO:0005634;GO:0005634;GO:0016554;GO:0016554;GO:…	-	-	NOG258596	-	RNA binding motif protein 47 [Source:HGNCSymbol;Acc:HGNC:30358]	54502	A0AV96
ENSG00000196850	2114	937	3291	3.51227	1.81241	0.0376897	1	12	110533245	110583318	-	5685	PPTC7	GO:0003824;GO:0003824;GO:0004721;GO:0005739;GO:0006470;GO:0016787;GO:0046872;	K17508	EC:3.1.3.16	COG0631	T	PTC7 protein phosphatase homolog [Source:HGNCSymbol;Acc:HGNC:30695]	160760	Q8NI37
ENSG00000077264	80	152	8	0.0526316	-4.24793	0.0376937	1	X	110944285	111227361	+	10446	PAK3	GO:0000165;GO:0000166;GO:0000187;GO:0002223;GO:0003824;GO:0004672;GO:0004672;GO:0004674;GO:0004674;GO:0004674;GO:0004674;GO:0004674;GO:0004708;GO:0005515;GO:0005524;GO:0005524;GO:0005524;GO:0005737;GO:0005737;GO:0005829;GO:0005886;GO:0006468;GO:0006468;GO:0007275;GO:0007409;GO:0008152;GO:0016301;GO:0016310;GO:0016358;GO:0016477;GO:0016740;GO:0017124;GO:0023014;GO:0030833;GO:0031098;GO:0031295;GO:…	K05733	EC:2.7.11.1	COG0515	T	p21 (RAC1) activated kinase 3 [Source:HGNCSymbol;Acc:HGNC:8592]	5063	O75914
ENSG00000121039	1185	1869	501	0.268058	-1.89938	0.0377161	1	8	73294602	73325281	+	5331	RDH10	GO:0001523;GO:0001656;GO:0001701;GO:0002138;GO:0002138;GO:0002138;GO:0004745;GO:0004745;GO:0004745;GO:0005737;GO:0005783;GO:0005789;GO:0005789;GO:0005811;GO:0007601;GO:0008406;GO:0009887;GO:0014032;GO:0016020;GO:0016020;GO:0016021;GO:0016491;GO:0016491;GO:0016491;GO:0031076;GO:0031090;GO:0035115;GO:0042572;GO:0042572;GO:0042574;GO:0043231;GO:0043231;GO:0043583;GO:0043584;GO:0048568;GO:0048703;GO:…	K11151	EC:1.1.1.-	COG1028	IQ	retinol dehydrogenase 10 [Source:HGNCSymbol;Acc:HGNC:19975]	157506	Q8IZV5;A0A024R7X6
ENSG00000065325	661	1065	257	0.241315	-2.05101	0.0377411	1	17	9822206	9892099	+	5696	GLP2R	GO:0004888;GO:0004888;GO:0004930;GO:0004930;GO:0007166;GO:0007166;GO:0007186;GO:0007186;GO:0016020;GO:0016021;GO:0016021;GO:0016021;GO:0004930;GO:0007186;GO:0004888;GO:0004888;GO:0004930;GO:0004930;GO:0004930;GO:0004930;GO:0004967;GO:0004967;GO:0005886;GO:0005886;GO:0005886;GO:0007165;GO:0007166;GO:0007166;GO:0007186;GO:0007186;GO:0007186;GO:0007186;GO:0007188;GO:0007188;GO:0008284;GO:0008528;GO:…	K04582	-	NOG267068	-	glucagon like peptide 2 receptor [Source:HGNCSymbol;Acc:HGNC:4325]	9340	O95838;A0A384MTS7;B2RAN4
ENSG00000151892	38	76	0	0	-Inf	0.0378756	1	10	116056925	116273467	-	9678	GFRA1	GO:0000165;GO:0005102;GO:0005886;GO:0005886;GO:0007166;GO:0007399;GO:0007411;GO:0009897;GO:0016020;GO:0016167;GO:0019898;GO:0031225;GO:0035860;GO:0038023;GO:0038023;GO:0043235;GO:0070062;GO:0000165;GO:0005102;GO:0005886;GO:0005886;GO:0007166;GO:0007399;GO:0007411;GO:0009897;GO:0016020;GO:0016167;GO:0019898;GO:0031225;GO:0035860;GO:0038023;GO:0038023;GO:0043235;GO:0070062;GO:0000165;GO:0005102;GO:…	K19895	-	NOG79078	M	GDNF family receptor alpha 1 [Source:HGNCSymbol;Acc:HGNC:4243]	2674	P56159
ENSG00000141956	1128	475	1781	3.74947	1.90669	0.0379591	1	21	41798225	41879482	-	13004	PRDM15	GO:0003676;GO:0005654;GO:0016604;GO:0000978;GO:0000981;GO:0003676;GO:0003676;GO:0003677;GO:0005515;GO:0005634;GO:0005654;GO:0007275;GO:0008168;GO:0016604;GO:0016740;GO:0032259;GO:0043409;GO:0045944;GO:0046872;GO:0090263;GO:1990841;GO:2000035;GO:0003676;GO:0000978;GO:0000981;GO:0003676;GO:0003677;GO:0005634;GO:0005654;GO:0007275;GO:0008168;GO:0016604;GO:0016740;GO:0032259;GO:0043409;GO:0045944;GO:…	-	-	COG5048	R	PR/SET domain 15 [Source:HGNCSymbol;Acc:HGNC:13999]	63977	P57071
ENSG00000148498	2313.5	3594	1033	0.287423	-1.79875	0.0380827	1	10	34109560	34815325	-	6513	PARD3	GO:0000226;GO:0005515;GO:0005515;GO:0005515;GO:0005546;GO:0005547;GO:0005737;GO:0005737;GO:0005829;GO:0005856;GO:0005886;GO:0005886;GO:0005911;GO:0005912;GO:0005912;GO:0005913;GO:0005923;GO:0005923;GO:0005923;GO:0005938;GO:0005938;GO:0006612;GO:0007049;GO:0007155;GO:0007163;GO:0007163;GO:0007179;GO:0007205;GO:0007409;GO:0008104;GO:0008289;GO:0008356;GO:0010801;GO:0012505;GO:0016020;GO:0016324;GO:…	K04237	-	NOG268288	-	par-3 family cell polarity regulator [Source:HGNCSymbol;Acc:HGNC:16051]	56288	Q8TEW0
ENSG00000167767	4647	2136	7158	3.35112	1.74464	0.0382702	1	12	52168996	52192014	-	4364	KRT80	GO:0005198;GO:0005198;GO:0005515;GO:0005829;GO:0005882;GO:0005882;GO:0005882;GO:0031424;GO:0045095;GO:0045095;GO:0045111;GO:0070268;GO:0005198;GO:0005198;GO:0005515;GO:0005829;GO:0005882;GO:0005882;GO:0005882;GO:0031424;GO:0045095;GO:0045095;GO:0045111;GO:0070268;	K07605	-	NOG147372	S	keratin 80 [Source:HGNC Symbol;Acc:HGNC:27056]"	144501	Q6KB66
ENSG00000179598	221	60	382	6.36667	2.67054	0.0383855	1	17	17200995	17206333	-	2578	PLD6	GO:0003824;GO:0003824;GO:0004518;GO:0004519;GO:0005515;GO:0005739;GO:0005741;GO:0005741;GO:0005741;GO:0005741;GO:0006629;GO:0006654;GO:0007283;GO:0007286;GO:0007286;GO:0008053;GO:0010636;GO:0016020;GO:0016021;GO:0016042;GO:0016787;GO:0030154;GO:0030719;GO:0030719;GO:0034587;GO:0034587;GO:0034587;GO:0035755;GO:0042803;GO:0043046;GO:0043046;GO:0046872;GO:0051321;GO:0051321;GO:0090305;	K16862	EC:3.1.4.-	COG1502	I	phospholipase D family member 6 [Source:HGNCSymbol;Acc:HGNC:30447]	201164	Q8N2A8
ENSG00000156976	7027.5	3264	10791	3.30607	1.72512	0.0384574	1	3	186783205	186789897	+	6130	EIF4A2	GO:0003743;GO:0003743;GO:0004004;GO:0004004;GO:0006413;GO:0003676;GO:0003676;GO:0003743;GO:0003743;GO:0004004;GO:0004004;GO:0005524;GO:0005524;GO:0006413;GO:0003743;GO:0004004;GO:0006413;GO:0000166;GO:0003676;GO:0003676;GO:0003723;GO:0003743;GO:0003743;GO:0003743;GO:0003743;GO:0004004;GO:0004004;GO:0004386;GO:0004386;GO:0005515;GO:0005515;GO:0005524;GO:0005524;GO:0005524;GO:0005829;GO:0006412;GO:…	K03257	-	COG0513	L	eukaryotic translation initiation factor 4A2[Source:HGNC Symbol;Acc:HGNC:3284]	1974	Q14240
ENSG00000109819	1058.5	444	1673	3.76802	1.91381	0.0385546	1	4	23755041	23904089	-	10870	PPARGC1A	GO:0000302;GO:0000422;GO:0001659;GO:0001666;GO:0001678;GO:0001933;GO:0002021;GO:0002931;GO:0003676;GO:0003676;GO:0003677;GO:0003677;GO:0003682;GO:0003712;GO:0003712;GO:0003712;GO:0003712;GO:0003713;GO:0003713;GO:0003713;GO:0003713;GO:0003723;GO:0005102;GO:0005102;GO:0005515;GO:0005634;GO:0005634;GO:0005634;GO:0005634;GO:0005654;GO:0005654;GO:0005719;GO:0005737;GO:0005737;GO:0005829;GO:0006012;GO:…	K07202	-	NOG78353	S	PPARG coactivator 1 alpha [Source:HGNCSymbol;Acc:HGNC:9237]	10891	Q9UBK2;A0A024R9Q9
ENSG00000163584	579.5	221	938	4.24434	2.08554	0.0388139	1	3	170864875	170870208	-	2051	RPL22L1	GO:0003723;GO:0003735;GO:0003735;GO:0005622;GO:0005840;GO:0005840;GO:0005840;GO:0006412;GO:0006412;GO:0022625;GO:0003735;GO:0005840;GO:0006412;GO:0003735;GO:0003735;GO:0005622;GO:0005840;GO:0005840;GO:0006412;GO:0006412;GO:0003735;GO:0005840;GO:0006412;GO:0003735;GO:0003735;GO:0005622;GO:0005840;GO:0005840;GO:0006412;GO:0006412;	K02891	-	NOG326860	-	ribosomal protein L22 like 1 [Source:HGNCSymbol;Acc:HGNC:27610]	200916	Q6P5R6
ENSG00000118257	2026.5	3151	902	0.286258	-1.80461	0.0389659	1	2	205681990	205798133	+	13896	NRP2	GO:0001525;GO:0001525;GO:0001525;GO:0001755;GO:0001764;GO:0001938;GO:0002116;GO:0003148;GO:0003148;GO:0005021;GO:0005021;GO:0005021;GO:0005021;GO:0005021;GO:0005515;GO:0005576;GO:0005886;GO:0007155;GO:0007275;GO:0007399;GO:0007411;GO:0007411;GO:0007411;GO:0007411;GO:0007411;GO:0007411;GO:0007507;GO:0008201;GO:0010595;GO:0016020;GO:0016020;GO:0016020;GO:0016020;GO:0016021;GO:0016032;GO:0017154;GO:…	K06819	-	NOG150152	S	neuropilin 2 [Source:HGNC Symbol;Acc:HGNC:8005]"	8828	O60462;Q7Z3T9
ENSG00000179715	639	1029	249	0.241983	-2.04703	0.0391037	1	12	47079603	47236662	+	2618	PCED1B	GO:0005515;GO:0005515;	-	-	NOG83787	-	PC-esterase domain containing 1B [Source:HGNCSymbol;Acc:HGNC:28255]	91523	Q96HM7;A0A024R115
ENSG00000078401	651.5	1048	255	0.243321	-2.03907	0.0392241	1	6	12290361	12297194	+	2035	EDN1	GO:0000122;GO:0001501;GO:0001516;GO:0001569;GO:0001666;GO:0001666;GO:0001701;GO:0001821;GO:0003100;GO:0005102;GO:0005125;GO:0005179;GO:0005515;GO:0005576;GO:0005576;GO:0005576;GO:0005576;GO:0005615;GO:0005615;GO:0005615;GO:0005737;GO:0006885;GO:0007166;GO:0007186;GO:0007186;GO:0007193;GO:0007204;GO:0007204;GO:0007205;GO:0007267;GO:0007507;GO:0007585;GO:0007589;GO:0008217;GO:0008217;GO:0008284;GO:…	K16366	-	NOG46593	S	endothelin 1 [Source:HGNC Symbol;Acc:HGNC:3176]"	1906	P05305;Q6FH53
ENSG00000164114	114.5	210	19	0.0904762	-3.46632	0.0393651	1	4	155342658	155376970	-	8857	MAP9	GO:0000235;GO:0000235;GO:0000281;GO:0000281;GO:0005737;GO:0005818;GO:0005819;GO:0005856;GO:0005874;GO:0007049;GO:0008017;GO:0015630;GO:0030424;GO:0030424;GO:0046602;GO:0051225;GO:0051225;GO:0051233;GO:0051301;GO:0060236;GO:0072686;GO:0072686;GO:0090307;GO:0090307;GO:1902412;GO:1990023;GO:0000281;GO:0051225;GO:0000281;GO:0000281;GO:0051225;GO:0051225;GO:0000281;GO:0051225;GO:0000281;GO:0000281;GO:…	K10434	-	NOG43544	-	microtubule associated protein 9 [Source:HGNCSymbol;Acc:HGNC:26118]	79884	Q49MG5;Q05CN5
ENSG00000135048	2515.5	3895	1136	0.291656	-1.77766	0.0394019	1	9	71683366	71816690	-	9254	CEMIP2	GO:0001525;GO:0004415;GO:0005509;GO:0005886;GO:0005887;GO:0007275;GO:0008152;GO:0016020;GO:0016021;GO:0016021;GO:0016787;GO:0016798;GO:0030214;GO:0045296;GO:0070062;GO:1903670;GO:0001525;GO:0004415;GO:0005509;GO:0005886;GO:0005887;GO:0007275;GO:0008152;GO:0016020;GO:0016021;GO:0016021;GO:0016787;GO:0016798;GO:0030214;GO:0045296;GO:0070062;GO:1903670;GO:0016020;GO:0016021;GO:0016021;	K22144	EC:3.2.1.35	NOG12793	-	cell migration inducing hyaluronidase 2[Source:HGNC Symbol;Acc:HGNC:11869]	23670	Q9UHN6;A0A024R229
ENSG00000105088	108.5	200	17	0.085	-3.55639	0.0394727	1	19	9853718	9936552	-	2500	OLFM2	GO:0005515;GO:0005576;GO:0005576;GO:0005634;GO:0005654;GO:0005737;GO:0007601;GO:0007626;GO:0009306;GO:0016020;GO:0030054;GO:0032281;GO:0032281;GO:0045202;GO:0051152;GO:0097060;GO:0098978;GO:0099243;GO:1905174;GO:1905174;GO:0005654;	-	-	NOG274487	-	olfactomedin 2 [Source:NCBI gene;Acc:93145]"	93145	O95897
ENSG00000064393	1199.5	1886	513	0.272004	-1.8783	0.0395258	1	7	139561570	139777998	-	15622	HIPK2	GO:0000122;GO:0000166;GO:0001102;GO:0001102;GO:0001654;GO:0001934;GO:0003713;GO:0003713;GO:0003714;GO:0003714;GO:0003714;GO:0004672;GO:0004672;GO:0004672;GO:0004672;GO:0004672;GO:0004674;GO:0004674;GO:0004674;GO:0004674;GO:0005515;GO:0005515;GO:0005515;GO:0005515;GO:0005524;GO:0005524;GO:0005524;GO:0005634;GO:0005634;GO:0005634;GO:0005634;GO:0005654;GO:0005737;GO:0005737;GO:0006468;GO:0006468;GO:…	K08826	EC:2.7.11.1	COG0515	T	homeodomain interacting protein kinase 2[Source:HGNC Symbol;Acc:HGNC:14402]	28996	Q9H2X6
ENSG00000134215	207.5	360	55	0.152778	-2.71049	0.039554	1	1	107571161	107965180	-	7306	VAV3	GO:0001525;GO:0005070;GO:0005085;GO:0005085;GO:0005085;GO:0005085;GO:0005085;GO:0005089;GO:0005089;GO:0005089;GO:0005096;GO:0005154;GO:0005515;GO:0005515;GO:0005737;GO:0005829;GO:0005886;GO:0006906;GO:0006974;GO:0007186;GO:0007229;GO:0007264;GO:0007264;GO:0008361;GO:0009967;GO:0016477;GO:0030031;GO:0030032;GO:0030168;GO:0030593;GO:0030676;GO:0030890;GO:0035023;GO:0035023;GO:0035556;GO:0035556;GO:…	K05730	-	NOG326494	-	vav guanine nucleotide exchange factor 3[Source:HGNC Symbol;Acc:HGNC:12659]	10451	Q9UKW4
ENSG00000090339	338.5	112	565	5.04464	2.33475	0.0397015	1	19	10271093	10286615	+	3448	ICAM1	GO:0016020;GO:0016021;GO:0001541;GO:0001618;GO:0001666;GO:0001772;GO:0001910;GO:0001975;GO:0002291;GO:0002438;GO:0002457;GO:0002693;GO:0004888;GO:0005178;GO:0005178;GO:0005178;GO:0005178;GO:0005515;GO:0005515;GO:0005515;GO:0005615;GO:0005615;GO:0005886;GO:0005886;GO:0005886;GO:0005887;GO:0005887;GO:0005925;GO:0007155;GO:0007155;GO:0007155;GO:0007155;GO:0007157;GO:0007159;GO:0007159;GO:0007569;GO:…	K06490	-	NOG146347	S	intercellular adhesion molecule 1 [Source:HGNCSymbol;Acc:HGNC:5344]	3383	P05362;A0A384MEK5
ENSG00000186088	111	204	18	0.0882353	-3.5025	0.0401303	1	7	77310751	77416349	-	8950	GSAP	GO:0001540;GO:0005515;GO:0005794;GO:0005802;GO:0030162;GO:1902004;GO:1902004;	-	-	NOG128840	R	gamma-secretase activating protein [Source:HGNCSymbol;Acc:HGNC:28042]	54103	A4D1B5
ENSG00000170558	736	1176	296	0.251701	-1.99022	0.0401358	1	18	27950966	28177130	-	4634	CDH2	GO:0000902;GO:0005509;GO:0005509;GO:0005509;GO:0005509;GO:0005509;GO:0005515;GO:0005515;GO:0005737;GO:0005737;GO:0005788;GO:0005886;GO:0005886;GO:0005886;GO:0005886;GO:0005886;GO:0005886;GO:0005887;GO:0005887;GO:0005911;GO:0005911;GO:0005912;GO:0005913;GO:0005913;GO:0005913;GO:0005916;GO:0005925;GO:0007043;GO:0007155;GO:0007155;GO:0007155;GO:0007155;GO:0007155;GO:0007156;GO:0007156;GO:0007156;GO:…	K06736	-	NOG251747	-	cadherin 2 [Source:HGNC Symbol;Acc:HGNC:1759]"	1000	P19022;A0A024RC42
ENSG00000069020	251.5	429	74	0.172494	-2.53538	0.0401413	1	5	66596361	67169595	+	14675	MAST4	GO:0000166;GO:0000287;GO:0000287;GO:0004672;GO:0004672;GO:0004674;GO:0004674;GO:0004674;GO:0004674;GO:0005515;GO:0005524;GO:0005524;GO:0005524;GO:0005737;GO:0006468;GO:0006468;GO:0007010;GO:0016301;GO:0016310;GO:0016740;GO:0018105;GO:0035556;GO:0046872;GO:0000166;GO:0000287;GO:0004672;GO:0004674;GO:0004674;GO:0004674;GO:0005524;GO:0005524;GO:0005737;GO:0006468;GO:0007010;GO:0016301;GO:0016310;GO:…	K08789	EC:2.7.11.1	COG0515	T	microtubule associated serine/threonine kinasefamily member 4 [Source:HGNC Symbol;Acc:HGNC:19037]	375449	O15021
ENSG00000105376	713.5	286	1141	3.98951	1.99621	0.0404594	1	19	10289952	10296778	+	3935	ICAM5	GO:0005178;GO:0005515;GO:0005886;GO:0005886;GO:0005886;GO:0005887;GO:0005887;GO:0006909;GO:0007155;GO:0007155;GO:0016020;GO:0016020;GO:0016020;GO:0016021;GO:0030198;GO:0050776;GO:0098609;GO:0098609;GO:0016020;GO:0016020;GO:0098609;GO:0098609;	K06769	-	NOG146347	S	intercellular adhesion molecule 5 [Source:HGNCSymbol;Acc:HGNC:5348]	7087	Q9UMF0;Q8N6I2
ENSG00000131746	1460	2280	640	0.280702	-1.83289	0.0406542	1	17	40475828	40501623	-	4873	TNS4	GO:0003779;GO:0005515;GO:0005515;GO:0005737;GO:0005829;GO:0005856;GO:0005925;GO:0006915;GO:0008104;GO:0030054;	K18080	-	NOG254290	-	tensin 4 [Source:HGNC Symbol;Acc:HGNC:24352]"	84951	Q8IZW8;Q6PJP3
ENSG00000101076	208.5	361	56	0.155125	-2.6885	0.0406961	1	20	44355700	44434596	+	7311	HNF4A	GO:0000981;GO:0001102;GO:0001228;GO:0003323;GO:0003323;GO:0003677;GO:0003677;GO:0003677;GO:0003677;GO:0003677;GO:0003700;GO:0003700;GO:0003700;GO:0003700;GO:0003707;GO:0003707;GO:0005102;GO:0005504;GO:0005515;GO:0005515;GO:0005515;GO:0005634;GO:0005634;GO:0005634;GO:0005634;GO:0005634;GO:0005654;GO:0005654;GO:0005737;GO:0006355;GO:0006355;GO:0006357;GO:0006367;GO:0006591;GO:0006805;GO:0007596;GO:…	K07292	-	NOG241134	-	hepatocyte nuclear factor 4 alpha [Source:HGNCSymbol;Acc:HGNC:5024]	3172	P41235;F1D8T1
ENSG00000103449	66.5	128	5	0.0390625	-4.67807	0.0408195	1	16	51135975	51151367	-	5660	SALL1	GO:0000122;GO:0000122;GO:0000792;GO:0000978;GO:0000981;GO:0001227;GO:0001657;GO:0001658;GO:0001822;GO:0003281;GO:0003337;GO:0003676;GO:0003676;GO:0003677;GO:0003700;GO:0005515;GO:0005634;GO:0005634;GO:0005654;GO:0005737;GO:0006355;GO:0007507;GO:0008013;GO:0008406;GO:0010369;GO:0021553;GO:0021889;GO:0021983;GO:0030177;GO:0030325;GO:0031129;GO:0035019;GO:0042473;GO:0042733;GO:0045892;GO:0045893;GO:…	K19871	-	NOG293478	-	spalt like transcription factor 1 [Source:HGNCSymbol;Acc:HGNC:10524]	6299	Q9NSC2
ENSG00000204569	1001	1579	423	0.267891	-1.90028	0.0410744	1	6	30600413	30618612	-	5202	PPP1R10	GO:0000784;GO:0000785;GO:0000785;GO:0003677;GO:0003723;GO:0004864;GO:0005515;GO:0005634;GO:0005634;GO:0005634;GO:0005634;GO:0005654;GO:0006606;GO:0010667;GO:0016604;GO:0032206;GO:0032515;GO:0046872;GO:0046872;GO:0046872;GO:0072357;GO:0072357;GO:1904290;	K17552	-	NOG69306	S	protein phosphatase 1 regulatory subunit 10[Source:HGNC Symbol;Acc:HGNC:9284]	5514	Q96QC0;Q2L6I0
ENSG00000197122	3268	5030	1506	0.299404	-1.73984	0.0411319	1	20	37344685	37406050	+	6468	SRC	GO:0000166;GO:0001545;GO:0002102;GO:0002223;GO:0002376;GO:0004672;GO:0004672;GO:0004672;GO:0004672;GO:0004672;GO:0004713;GO:0004713;GO:0004713;GO:0004713;GO:0004713;GO:0004713;GO:0004713;GO:0004713;GO:0004713;GO:0004715;GO:0004715;GO:0004715;GO:0004715;GO:0005070;GO:0005080;GO:0005102;GO:0005102;GO:0005102;GO:0005158;GO:0005178;GO:0005178;GO:0005515;GO:0005515;GO:0005515;GO:0005515;GO:0005524;GO:…	K05704	EC:2.7.10.2	COG0515	T	SRC proto-oncogene, non-receptor tyrosine kinase[Source:HGNC Symbol;Acc:HGNC:11283]	6714	P12931
ENSG00000106853	2786	4295	1277	0.297322	-1.7499	0.0414017	1	9	111549722	111599893	-	3770	PTGR1	GO:0005737;GO:0005737;GO:0005737;GO:0006691;GO:0006693;GO:0016491;GO:0016491;GO:0016491;GO:0032440;GO:0032440;GO:0032440;GO:0036132;GO:0047522;GO:0047522;GO:0047522;GO:0055114;GO:0055114;GO:0055114;GO:0070062;GO:0005737;GO:0005737;GO:0005737;GO:0006691;GO:0006693;GO:0016491;GO:0016491;GO:0016491;GO:0032440;GO:0032440;GO:0032440;GO:0036132;GO:0047522;GO:0047522;GO:0047522;GO:0055114;GO:0055114;GO:…	K13948	-	COG2130	R	prostaglandin reductase 1 [Source:HGNCSymbol;Acc:HGNC:18429]	22949	Q14914
ENSG00000142634	6980	3288	10672	3.24574	1.69855	0.0414083	1	1	15409888	15430339	+	2534	EFHD2	GO:0005509;GO:0005509;GO:0016020;GO:0045121;GO:0045296;GO:0046872;GO:0005509;GO:0005509;	-	-	NOG259396	-	EF-hand domain family member D2 [Source:HGNCSymbol;Acc:HGNC:28670]	79180	Q96C19;A0A024QZ77
ENSG00000118482	3288.5	1518	5059	3.33267	1.73668	0.0414311	1	6	63635820	63779336	+	10378	PHF3	GO:0006351;GO:0006351;GO:0046872;GO:0046872;GO:0006351;GO:0006351;GO:0046872;GO:0046872;GO:0003674;GO:0005575;GO:0006351;GO:0006351;GO:0007275;GO:0046872;GO:0003674;GO:0005575;GO:0006351;GO:0006351;GO:0007275;GO:0046872;	-	-	NOG255142	-	PHD finger protein 3 [Source:HGNCSymbol;Acc:HGNC:8921]	23469	Q92576
ENSG00000164690	66	127	5	0.0393701	-4.66676	0.04191	1	7	155799980	155812463	-	5234	SHH	GO:0000122;GO:0000122;GO:0001525;GO:0001569;GO:0001569;GO:0001570;GO:0001570;GO:0001656;GO:0001656;GO:0001658;GO:0001658;GO:0001708;GO:0001708;GO:0001755;GO:0001755;GO:0001822;GO:0001942;GO:0001944;GO:0001947;GO:0001947;GO:0002052;GO:0002053;GO:0002076;GO:0002320;GO:0002320;GO:0003140;GO:0003140;GO:0005113;GO:0005113;GO:0005509;GO:0005515;GO:0005515;GO:0005539;GO:0005576;GO:0005615;GO:0005615;GO:…	K11988	-	NOG250647	-	sonic hedgehog signaling molecule [Source:HGNCSymbol;Acc:HGNC:10848]	6469	Q15465
ENSG00000197415	109	18	200	11.1111	3.47393	0.0430009	1	3	157259742	157533619	-	6543	VEPH1	GO:0005515;GO:0005886;GO:0016020;GO:0030512;GO:0060392;GO:0005515;GO:0005886;GO:0016020;GO:0030512;GO:0060392;GO:0005515;GO:0005886;GO:0016020;GO:0030512;GO:0060392;GO:0005515;GO:0005886;GO:0016020;GO:0030512;GO:0060392;GO:0005515;GO:0005886;GO:0016020;GO:0030512;GO:0060392;GO:0005515;GO:0005886;GO:0016020;GO:0030512;GO:0060392;	-	-	NOG257151	-	ventricular zone expressed PH domain containing 1[Source:HGNC Symbol;Acc:HGNC:25735]	79674	Q14D04
ENSG00000146674	4187	6410	1964	0.306396	-1.70653	0.0431036	1	7	45912245	45921874	-	4571	IGFBP3	GO:0005520;GO:0005520;GO:0005576;GO:0005576;GO:0001558;GO:0001649;GO:0001933;GO:0001968;GO:0001968;GO:0005515;GO:0005515;GO:0005520;GO:0005520;GO:0005520;GO:0005520;GO:0005576;GO:0005576;GO:0005576;GO:0005576;GO:0005615;GO:0005615;GO:0005615;GO:0005634;GO:0005788;GO:0006468;GO:0006915;GO:0008160;GO:0008285;GO:0009968;GO:0010906;GO:0014912;GO:0016942;GO:0019838;GO:0031994;GO:0031994;GO:0031995;GO:…	K10138	-	NOG38980	S	insulin like growth factor binding protein 3[Source:HGNC Symbol;Acc:HGNC:5472]	3486	P17936;B3KPF0
ENSG00000106105	5783.5	2740	8827	3.22153	1.68775	0.0434791	1	7	30594838	30634033	+	3995	GARS	GO:0000166;GO:0000166;GO:0000166;GO:0004081;GO:0004812;GO:0004812;GO:0004812;GO:0004820;GO:0004820;GO:0004820;GO:0004820;GO:0004820;GO:0005515;GO:0005524;GO:0005524;GO:0005524;GO:0005576;GO:0005737;GO:0005737;GO:0005737;GO:0005737;GO:0005737;GO:0005739;GO:0005759;GO:0005829;GO:0005829;GO:0006412;GO:0006418;GO:0006418;GO:0006418;GO:0006418;GO:0006426;GO:0006426;GO:0006426;GO:0006426;GO:0015966;GO:…	K01880	EC:6.1.1.14	COG0423	J	glycyl-tRNA synthetase [Source:HGNCSymbol;Acc:HGNC:4162]	2617	P41250
ENSG00000184992	576.5	927	226	0.243797	-2.03625	0.0434853	1	12	124993645	125031231	+	6703	BRI3BP	GO:0005739;GO:0005739;GO:0005739;GO:0005739;GO:0005741;GO:0016020;GO:0016021;	-	-	NOG44989	R	BRI3 binding protein [Source:HGNCSymbol;Acc:HGNC:14251]	140707	Q8WY22
ENSG00000222009	202.5	350	55	0.157143	-2.66985	0.0438298	1	1	44808482	44815585	+	3520	BTBD19	GO:0005515;GO:0005515;	-	-	NOG331045	-	BTB domain containing 19 [Source:HGNCSymbol;Acc:HGNC:27145]	149478	C9JJ37
ENSG00000036672	331	112	550	4.91071	2.29593	0.0439226	1	11	119355215	119381711	-	4523	USP2	GO:0000122;GO:0004197;GO:0004843;GO:0004843;GO:0005515;GO:0005515;GO:0005634;GO:0005654;GO:0005737;GO:0005737;GO:0006508;GO:0006511;GO:0006511;GO:0007049;GO:0007517;GO:0008233;GO:0008234;GO:0016020;GO:0016579;GO:0016579;GO:0016579;GO:0016579;GO:0016579;GO:0016787;GO:0030332;GO:0031625;GO:0032922;GO:0036459;GO:0036459;GO:0036459;GO:0036459;GO:0043153;GO:0045475;GO:0045931;GO:0046872;GO:0048471;GO:…	K11833	EC:3.4.19.12	COG5533	O	ubiquitin specific peptidase 2 [Source:HGNCSymbol;Acc:HGNC:12618]	9099	O75604
ENSG00000139278	376.5	620	133	0.214516	-2.22084	0.044061	1	12	75480753	75503863	+	6210	GLIPR1	GO:0005576;GO:0005576;GO:0005615;GO:0005886;GO:0016020;GO:0016021;GO:0019216;GO:0035577;GO:0043312;	-	-	COG2340	S	GLI pathogenesis related 1 [Source:HGNCSymbol;Acc:HGNC:17001]	11010	P48060
ENSG00000116833	114	208	20	0.0961538	-3.37851	0.0440641	1	1	200027614	200177420	+	7543	NR5A2	GO:0000976;GO:0000980;GO:0000981;GO:0000981;GO:0003677;GO:0003677;GO:0003677;GO:0003682;GO:0003682;GO:0003700;GO:0003700;GO:0003700;GO:0003700;GO:0003707;GO:0003707;GO:0004879;GO:0004879;GO:0005515;GO:0005515;GO:0005515;GO:0005543;GO:0005634;GO:0005634;GO:0005634;GO:0005634;GO:0005654;GO:0005737;GO:0006355;GO:0006355;GO:0006355;GO:0006367;GO:0008270;GO:0008270;GO:0008289;GO:0009755;GO:0009792;GO:…	K08027	-	NOG240365	-	nuclear receptor subfamily 5 group A member 2[Source:HGNC Symbol;Acc:HGNC:7984]	2494	O00482
ENSG00000140479	234.5	400	69	0.1725	-2.53533	0.0442469	1	15	101297142	101525202	-	13238	PCSK6	GO:0004252;GO:0004252;GO:0006508;GO:0006508;GO:0004175;GO:0004252;GO:0004252;GO:0004252;GO:0004252;GO:0005515;GO:0005576;GO:0005576;GO:0005615;GO:0005615;GO:0005783;GO:0005796;GO:0005886;GO:0006508;GO:0006508;GO:0006508;GO:0007354;GO:0007368;GO:0008201;GO:0008233;GO:0008233;GO:0008233;GO:0008236;GO:0009100;GO:0009986;GO:0009986;GO:0012505;GO:0016020;GO:0016020;GO:0016485;GO:0016485;GO:0016485;GO:…	K08672	EC:3.4.21.-	COG4935	O	proprotein convertase subtilisin/kexin type 6[Source:HGNC Symbol;Acc:HGNC:8569]	5046	P29122;A2RQD9
ENSG00000147592	216	371	61	0.16442	-2.60454	0.0442994	1	8	70635318	70669185	-	1932	LACTB2	GO:0003723;GO:0003727;GO:0003727;GO:0004518;GO:0004519;GO:0004521;GO:0004521;GO:0005515;GO:0005739;GO:0005759;GO:0005759;GO:0008270;GO:0016787;GO:0046872;GO:0090502;GO:0003723;GO:0003727;GO:0003727;GO:0004518;GO:0004519;GO:0004521;GO:0004521;GO:0005515;GO:0005739;GO:0005759;GO:0005759;GO:0008270;GO:0016787;GO:0046872;GO:0090502;	K16639	EC:3.1.27.-	COG0491	R	lactamase beta 2 [Source:HGNCSymbol;Acc:HGNC:18512]	51110	Q53H82;A0A024R811
ENSG00000138600	915	1441	389	0.269951	-1.88923	0.0443527	1	15	50702266	50765709	-	8045	SPPL2A	GO:0004190;GO:0004190;GO:0005515;GO:0005515;GO:0005764;GO:0005765;GO:0005765;GO:0005765;GO:0005768;GO:0005770;GO:0005886;GO:0005886;GO:0006508;GO:0006509;GO:0008233;GO:0010803;GO:0016020;GO:0016021;GO:0016021;GO:0016021;GO:0016787;GO:0030660;GO:0030660;GO:0031293;GO:0031293;GO:0031293;GO:0031902;GO:0031902;GO:0033619;GO:0033619;GO:0042500;GO:0042500;GO:0042500;GO:0042500;GO:0042803;GO:0043231;GO:…	K09596	EC:3.4.23.-	NOG250196	-	signal peptide peptidase like 2A [Source:HGNCSymbol;Acc:HGNC:30227]	84888	Q8TCT8
ENSG00000101187	1552.5	697	2408	3.45481	1.7886	0.0444213	1	20	62642503	62685785	+	3991	SLCO4A1	GO:0005215;GO:0005215;GO:0005515;GO:0005886;GO:0005886;GO:0005887;GO:0006811;GO:0015347;GO:0015349;GO:0016020;GO:0016020;GO:0016020;GO:0016021;GO:0043252;GO:0043252;GO:0055085;GO:0055085;GO:0070327;GO:0005215;GO:0005886;GO:0006811;GO:0016020;GO:0016020;GO:0016021;GO:0055085;GO:0005215;GO:0005215;GO:0005515;GO:0005886;GO:0005886;GO:0005887;GO:0006811;GO:0015347;GO:0015349;GO:0016020;GO:0016020;GO:…	K14354	-	NOG320775	-	solute carrier organic anion transporter familymember 4A1 [Source:HGNC Symbol;Acc:HGNC:10953]	28231	Q96BD0
ENSG00000213064	1134	1773	495	0.279188	-1.84069	0.044559	1	1	168225938	168253021	+	11217	SFT2D2	GO:0015031;GO:0016020;GO:0016021;GO:0016021;GO:0016021;GO:0016192;GO:0016192;GO:0003674;GO:0008150;GO:0015031;GO:0016020;GO:0016021;GO:0016021;GO:0016021;GO:0016192;GO:0016192;GO:0070062;GO:0015031;GO:0016020;GO:0016021;GO:0016021;GO:0016021;GO:0016192;GO:0016192;	-	-	NOG263508	-	SFT2 domain containing 2 [Source:HGNCSymbol;Acc:HGNC:25140]	375035	O95562
ENSG00000176595	93	173	13	0.0751445	-3.73419	0.0445692	1	8	1973677	2006936	+	6911	KBTBD11	GO:0005515;	K10476	-	NOG284393	-	kelch repeat and BTB domain containing 11[Source:HGNC Symbol;Acc:HGNC:29104]	9920	O94819
ENSG00000173918	892.5	1406	379	0.269559	-1.89133	0.0447691	1	17	79022814	79049788	+	4755	C1QTNF1	GO:0005515;GO:0005576;GO:0005581;GO:0005515;GO:0005515;GO:0005515;GO:0005518;GO:0005576;GO:0005581;GO:0005615;GO:0005887;GO:0007204;GO:0010544;GO:0010628;GO:0090331;GO:2000860;GO:0005515;GO:0005515;GO:0005515;GO:0005518;GO:0005576;GO:0005581;GO:0005615;GO:0005887;GO:0007204;GO:0010544;GO:0010628;GO:0090331;GO:2000860;GO:0005515;GO:0005515;GO:0005515;GO:0005518;GO:0005576;GO:0005581;GO:0005615;GO:…	-	-	NOG44388	-	C1q and TNF related 1 [Source:HGNCSymbol;Acc:HGNC:14324]	114897	Q9BXJ1
ENSG00000077063	50.5	99	2	0.020202	-5.62936	0.0448383	1	7	117710651	117874139	-	6969	CTTNBP2	GO:0005515;GO:0005737;GO:0005938;GO:0007420;GO:0008021;GO:0017124;GO:0042995;GO:0043197;GO:0050807;GO:0098871;GO:0098978;GO:0098978;GO:1905274;GO:0005515;	-	-	COG0666	R	cortactin binding protein 2 [Source:HGNCSymbol;Acc:HGNC:15679]	83992	Q8WZ74;Q20BG9
ENSG00000197822	153	271	35	0.129151	-2.95287	0.0448763	1	5	69492292	69558104	+	6761	OCLN	GO:0005515;GO:0005515;GO:0005886;GO:0005886;GO:0005886;GO:0005886;GO:0005886;GO:0005911;GO:0005911;GO:0005923;GO:0005923;GO:0005923;GO:0005923;GO:0005923;GO:0005923;GO:0016020;GO:0016020;GO:0016020;GO:0016021;GO:0016021;GO:0016021;GO:0016324;GO:0016324;GO:0016327;GO:0016328;GO:0019904;GO:0030054;GO:0030054;GO:0030054;GO:0030054;GO:0030139;GO:0031410;GO:0045216;GO:0065003;GO:0070673;GO:0070830;GO:…	K06088	-	NOG71745	R	occludin [Source:HGNC Symbol;Acc:HGNC:8104]"	100506658	Q16625;A8K3T2
ENSG00000164713	974.5	419	1530	3.65155	1.86851	0.0450008	1	7	98252379	98310441	+	5139	BRI3	GO:0005764;GO:0005765;GO:0005886;GO:0016020;GO:0016021;GO:0035577;GO:0042802;GO:0043312;	-	-	NOG331987	-	brain protein I3 [Source:HGNCSymbol;Acc:HGNC:1109]	25798	O95415
ENSG00000136490	83	156	10	0.0641026	-3.96347	0.0451361	1	17	63695888	63701172	-	4751	LIMD2	GO:0005515;GO:0005634;GO:0005737;GO:0046872;GO:0005515;GO:0005634;GO:0005737;GO:0046872;GO:0046872;GO:0046872;GO:0005515;GO:0005634;GO:0005737;GO:0046872;GO:0046872;GO:0046872;	-	-	NOG236702	-	LIM domain containing 2 [Source:HGNCSymbol;Acc:HGNC:28142]	80774	Q9BT23;A0A140VJN0
ENSG00000225614	170	298	42	0.14094	-2.82685	0.0452068	1	16	88427471	88440757	+	13287	ZNF469	GO:0003676;GO:0003676;GO:0000981;GO:0003676;GO:0003676;GO:0003677;GO:0005634;GO:0006357;GO:0046872;	-	-	NOG12793	-	zinc finger protein 469 [Source:HGNCSymbol;Acc:HGNC:23216]	84627	-
ENSG00000110619	1976	906	3046	3.36203	1.74933	0.0453279	1	11	3000922	3057613	-	10037	CARS	GO:0000049;GO:0000166;GO:0000166;GO:0000166;GO:0004812;GO:0004812;GO:0004812;GO:0004817;GO:0004817;GO:0004817;GO:0004817;GO:0005515;GO:0005524;GO:0005524;GO:0005524;GO:0005524;GO:0005737;GO:0005737;GO:0005829;GO:0005829;GO:0006412;GO:0006418;GO:0006418;GO:0006418;GO:0006423;GO:0006423;GO:0006423;GO:0006423;GO:0016874;GO:0042803;GO:0046872;GO:0000049;GO:0000166;GO:0000166;GO:0000166;GO:0004812;GO:…	K01883	EC:6.1.1.16	COG0215	J	cysteinyl-tRNA synthetase [Source:HGNCSymbol;Acc:HGNC:1493]	833	P49589;A0A024RCG3
ENSG00000183098	79.5	150	9	0.06	-4.05889	0.0453351	1	13	93226807	94408020	+	7122	GPC6	GO:0001523;GO:0005515;GO:0005576;GO:0005615;GO:0005634;GO:0005796;GO:0005886;GO:0005886;GO:0006024;GO:0006027;GO:0009966;GO:0009966;GO:0016020;GO:0016477;GO:0031225;GO:0043202;GO:0046658;GO:0046658;GO:0060071;GO:0062023;GO:0062023;GO:0098696;GO:0098978;GO:1904929;GO:0005886;GO:0009966;GO:0009966;GO:0016020;GO:0031225;GO:0046658;GO:0046658;GO:0062023;GO:0062023;	K08112	-	NOG235988	-	glypican 6 [Source:HGNC Symbol;Acc:HGNC:4454]"	10082	Q9Y625
ENSG00000204174	79.5	150	9	0.06	-4.05889	0.0453351	1	10	46461099	46465881	-	1956	NPY4R	GO:0001602;GO:0004930;GO:0004930;GO:0004930;GO:0004930;GO:0004983;GO:0004983;GO:0005886;GO:0005886;GO:0005887;GO:0007165;GO:0007186;GO:0007186;GO:0007186;GO:0007186;GO:0007186;GO:0007218;GO:0016020;GO:0016020;GO:0016021;GO:0016021;GO:0016021;GO:0017046;GO:0001602;GO:0004930;GO:0004930;GO:0004930;GO:0004930;GO:0004983;GO:0004983;GO:0005886;GO:0005886;GO:0005887;GO:0007165;GO:0007186;GO:0007186;GO:…	K04206	-	NOG261951	-	neuropeptide Y receptor Y4 [Source:HGNCSymbol;Acc:HGNC:9329]	5540	P50391
ENSG00000136826	1026.5	445	1608	3.61348	1.85339	0.0454025	1	9	107484852	107490482	-	3662	KLF4	GO:0000122;GO:0000785;GO:0000790;GO:0000978;GO:0000981;GO:0000981;GO:0000987;GO:0001010;GO:0001010;GO:0001085;GO:0001085;GO:0001221;GO:0001228;GO:0001228;GO:0001228;GO:0003676;GO:0003676;GO:0003677;GO:0003690;GO:0003700;GO:0003700;GO:0003700;GO:0003700;GO:0005515;GO:0005634;GO:0005634;GO:0005634;GO:0005634;GO:0005654;GO:0005654;GO:0005667;GO:0005719;GO:0005737;GO:0006351;GO:0006357;GO:0006357;GO:…	K17846	-	COG5048	R	Kruppel like factor 4 [Source:HGNCSymbol;Acc:HGNC:6348]	9314	O43474
ENSG00000181634	68.5	131	6	0.0458015	-4.44846	0.0454096	1	9	114784652	114806039	-	7785	TNFSF15	GO:0005102;GO:0005125;GO:0005164;GO:0005164;GO:0005515;GO:0005576;GO:0005576;GO:0005576;GO:0005615;GO:0005886;GO:0005886;GO:0005887;GO:0006915;GO:0006915;GO:0006919;GO:0006955;GO:0006955;GO:0007165;GO:0007165;GO:0007165;GO:0007250;GO:0010469;GO:0016020;GO:0016020;GO:0016020;GO:0016021;GO:0033209;GO:0042107;GO:0005125;GO:0005164;GO:0005164;GO:0005515;GO:0005576;GO:0005576;GO:0005615;GO:0006915;GO:…	K05478	-	NOG40368	S	TNF superfamily member 15 [Source:HGNCSymbol;Acc:HGNC:11931]	9966	O95150;A0A0U5JA19
ENSG00000088538	113	206	20	0.0970874	-3.36457	0.0455522	1	3	50674927	51384198	+	9069	DOCK3	GO:0005085;GO:0005085;GO:0005085;GO:0005515;GO:0005515;GO:0005737;GO:0005829;GO:0005829;GO:0007264;GO:0007264;GO:0017124;GO:0030676;GO:1903997;	K05727	-	NOG289808	-	dedicator of cytokinesis 3 [Source:HGNCSymbol;Acc:HGNC:2989]	1795	Q8IZD9
ENSG00000120708	10488.5	15913	5064	0.31823	-1.65186	0.0456119	1	5	136028988	136063818	+	7717	TGFBI	GO:0001525;GO:0002062;GO:0005178;GO:0005178;GO:0005178;GO:0005201;GO:0005515;GO:0005515;GO:0005515;GO:0005518;GO:0005518;GO:0005518;GO:0005576;GO:0005576;GO:0005576;GO:0005604;GO:0005615;GO:0005615;GO:0005615;GO:0005615;GO:0005802;GO:0005886;GO:0007155;GO:0007155;GO:0007155;GO:0007155;GO:0007155;GO:0007162;GO:0007601;GO:0007601;GO:0008283;GO:0008283;GO:0008283;GO:0030198;GO:0030198;GO:0031012;GO:…	K19519	-	COG2335	M	transforming growth factor beta induced[Source:HGNC Symbol;Acc:HGNC:11771]	7045	Q15582;A0A0S2Z4Q2
ENSG00000175130	820	1294	346	0.267388	-1.90299	0.0458178	1	1	32333839	32336233	-	1546	MARCKSL1	GO:0003779;GO:0005515;GO:0005516;GO:0005516;GO:0005516;GO:0005737;GO:0005856;GO:0005886;GO:0005886;GO:0008284;GO:0016020;GO:0070062;	K13536	-	NOG38974	S	MARCKS like 1 [Source:HGNC Symbol;Acc:HGNC:7142]"	65108	P49006
ENSG00000063176	221	378	64	0.169312	-2.56224	0.0459644	1	19	48619291	48630717	+	6009	SPHK2	GO:0000166;GO:0001568;GO:0003376;GO:0003951;GO:0003951;GO:0005515;GO:0005524;GO:0005634;GO:0005737;GO:0005764;GO:0005765;GO:0005829;GO:0005829;GO:0005829;GO:0006669;GO:0006670;GO:0007420;GO:0007565;GO:0008283;GO:0008284;GO:0008481;GO:0016020;GO:0016020;GO:0016301;GO:0016301;GO:0016301;GO:0016310;GO:0016740;GO:0017016;GO:0017050;GO:0030148;GO:0038036;GO:0043066;GO:0043231;GO:0046512;GO:0046834;GO:…	K04718	EC:2.7.1.91	COG1597	I	sphingosine kinase 2 [Source:HGNCSymbol;Acc:HGNC:18859]	56848	Q9NRA0;A0A024QZH5
ENSG00000175445	115.5	21	210	10	3.32193	0.0459746	1	8	19901717	19967259	+	4131	LPL	GO:0004465;GO:0004465;GO:0005576;GO:0006629;GO:0006629;GO:0052689;GO:0052689;GO:0004465;GO:0004465;GO:0005576;GO:0006629;GO:0006629;GO:0052689;GO:0052689;GO:0004465;GO:0004465;GO:0005576;GO:0006629;GO:0006629;GO:0052689;GO:0052689;GO:0001523;GO:0004465;GO:0004465;GO:0004465;GO:0004465;GO:0004620;GO:0004806;GO:0005102;GO:0005509;GO:0005515;GO:0005515;GO:0005515;GO:0005576;GO:0005576;GO:0005615;GO:…	K01059	EC:3.1.1.34	NOG40923	-	lipoprotein lipase [Source:HGNCSymbol;Acc:HGNC:6677]	4023	P06858;A0A1B1RVA9
ENSG00000143819	2558	3923	1193	0.304104	-1.71736	0.0459987	1	1	225810092	225845563	+	2508	EPHX1	GO:0003824;GO:0003824;GO:0004301;GO:0004301;GO:0005783;GO:0005789;GO:0005789;GO:0006805;GO:0009636;GO:0016020;GO:0016021;GO:0016787;GO:0019439;GO:0031090;GO:0033961;GO:0033961;GO:0033961;GO:0033961;GO:0043231;GO:0097176;GO:0003824;GO:0003824;GO:0004301;GO:0004301;GO:0005783;GO:0005789;GO:0005789;GO:0006725;GO:0006805;GO:0009636;GO:0014070;GO:0016020;GO:0016021;GO:0016787;GO:0019439;GO:0031090;GO:…	K01253	EC:3.3.2.9	COG0596	R	epoxide hydrolase 1 [Source:HGNCSymbol;Acc:HGNC:3401]	2052	P07099;R4SBI6
ENSG00000185585	537.5	864	211	0.244213	-2.03379	0.0463095	1	9	124777133	124814885	+	6771	OLFML2A	GO:0005576;GO:0030198;GO:0031012;GO:0042803;GO:0050840;GO:0005576;	-	-	NOG290478	-	olfactomedin like 2A [Source:HGNCSymbol;Acc:HGNC:27270]	169611	Q68BL7
ENSG00000156510	398	651	145	0.222734	-2.1666	0.0463401	1	10	69220332	69267552	+	4223	HKDC1	GO:0000166;GO:0001678;GO:0001678;GO:0001678;GO:0004340;GO:0004396;GO:0004396;GO:0004396;GO:0005524;GO:0005524;GO:0005524;GO:0005536;GO:0005536;GO:0005739;GO:0005829;GO:0005975;GO:0005975;GO:0006096;GO:0006096;GO:0006096;GO:0006096;GO:0008865;GO:0016301;GO:0016310;GO:0016740;GO:0016773;GO:0016773;GO:0019158;GO:0019318;GO:0046835;GO:0051156;	K00844	EC:2.7.1.1	COG5026	G	hexokinase domain containing 1 [Source:HGNCSymbol;Acc:HGNC:23302]	80201	Q2TB90;B3KT70
ENSG00000125657	1373.5	616	2131	3.45942	1.79053	0.0463472	1	19	6531026	6535924	+	1634	TNFSF9	GO:0005102;GO:0005125;GO:0005164;GO:0005164;GO:0005515;GO:0005615;GO:0005886;GO:0005886;GO:0006915;GO:0006955;GO:0006955;GO:0007165;GO:0007267;GO:0008283;GO:0010469;GO:0016020;GO:0016020;GO:0016020;GO:0016021;GO:0032813;GO:0033209;GO:0042104;GO:0045585;	K05472	-	NOG41045	S	TNF superfamily member 9 [Source:HGNCSymbol;Acc:HGNC:11939]	8744	P41273;A0A0U5J8I0
ENSG00000167766	650	265	1035	3.90566	1.96557	0.0463966	1	19	52594060	52690496	-	8028	ZNF83	GO:0003676;GO:0003676;GO:0005622;GO:0006355;GO:0006355;GO:0003676;GO:0003676;GO:0005622;GO:0006355;GO:0006355;GO:0000981;GO:0003676;GO:0003676;GO:0003677;GO:0005515;GO:0005634;GO:0006357;GO:0046872;GO:0000981;GO:0003676;GO:0003676;GO:0003677;GO:0005515;GO:0005634;GO:0006357;GO:0046872;GO:0000981;GO:0003676;GO:0003676;GO:0003677;GO:0005515;GO:0005634;GO:0006357;GO:0046872;GO:0000981;GO:0003676;GO:…	K09228	-	COG5048	R	zinc finger protein 83 [Source:HGNCSymbol;Acc:HGNC:13158]	55769	P51522;A0A024R4L3
ENSG00000126226	1967	906	3028	3.34216	1.74078	0.046397	1	13	113177539	113208715	-	6243	PCID2	GO:0000973;GO:0003690;GO:0003723;GO:0005515;GO:0005515;GO:0005575;GO:0005634;GO:0005737;GO:0006368;GO:0016973;GO:0035327;GO:0043066;GO:0043066;GO:0043488;GO:0044615;GO:0045579;GO:0045893;GO:0045893;GO:0048536;GO:0048536;GO:0070390;GO:0070390;GO:0071033;GO:0090267;GO:0090267;GO:2000117;GO:0000973;GO:0003690;GO:0003723;GO:0005515;GO:0005515;GO:0005575;GO:0005634;GO:0005737;GO:0006368;GO:0016973;GO:…	-	-	COG5600	L	PCI domain containing 2 [Source:HGNCSymbol;Acc:HGNC:25653]	55795	Q5JVF3
ENSG00000168955	280	469	91	0.19403	-2.36565	0.0471501	1	2	227362156	227381995	-	2757	TM4SF20	GO:0005783;GO:0005789;GO:0005886;GO:0005925;GO:0016020;GO:0016021;GO:0016021;GO:0016021;GO:0045861;	-	-	NOG43780	-	transmembrane 4 L six family member 20 [Source:HGNCSymbol;Acc:HGNC:26230]	79853	Q53R12
ENSG00000137801	1902	878	2926	3.33257	1.73664	0.0473642	1	15	39581079	39599466	+	9158	THBS1	GO:0005615;GO:0005615;GO:0006954;GO:0006954;GO:0008201;GO:0008201;GO:0016525;GO:0016525;GO:0050840;GO:0050840;GO:0000187;GO:0001666;GO:0001786;GO:0001937;GO:0001937;GO:0001953;GO:0001953;GO:0001968;GO:0002040;GO:0002544;GO:0002576;GO:0002581;GO:0002605;GO:0005178;GO:0005201;GO:0005509;GO:0005509;GO:0005509;GO:0005515;GO:0005515;GO:0005515;GO:0005515;GO:0005515;GO:0005576;GO:0005576;GO:0005576;GO:…	K16857	-	NOG12793	-	thrombospondin 1 [Source:HGNCSymbol;Acc:HGNC:11785]	7057	P07996
ENSG00000171612	434	163	705	4.32515	2.11275	0.0474687	1	1	9539465	9585173	+	3865	SLC25A33	GO:0000002;GO:0002082;GO:0005739;GO:0005743;GO:0006390;GO:0006864;GO:0007005;GO:0008284;GO:0015218;GO:0015218;GO:0016020;GO:0016021;GO:0022857;GO:0022857;GO:0030307;GO:0030307;GO:0031930;GO:0031930;GO:0031966;GO:0031966;GO:0032869;GO:0034551;GO:0051881;GO:0071156;GO:1903426;GO:1990314;GO:1990519;GO:1990519;GO:1990519;	K15116	-	NOG301650	-	solute carrier family 25 member 33 [Source:HGNCSymbol;Acc:HGNC:29681]	84275	Q9BSK2
ENSG00000151116	448.5	727	170	0.233838	-2.09642	0.0475942	1	11	18529609	18588747	-	5515	UEVLD	GO:0003674;GO:0003824;GO:0003824;GO:0005975;GO:0005975;GO:0006464;GO:0006464;GO:0008150;GO:0015031;GO:0015031;GO:0016491;GO:0016491;GO:0016616;GO:0016616;GO:0019752;GO:0019752;GO:0055114;GO:0055114;GO:0070062;GO:0003674;GO:0003824;GO:0003824;GO:0005975;GO:0005975;GO:0006464;GO:0006464;GO:0008150;GO:0015031;GO:0015031;GO:0016491;GO:0016491;GO:0016616;GO:0016616;GO:0019752;GO:0019752;GO:0055114;GO:…	-	-	COG0039	C	UEV and lactate/malate dehyrogenase domains[Source:HGNC Symbol;Acc:HGNC:30866]	55293	Q8IX04
ENSG00000090924	1386.5	2147	626	0.29157	-1.77809	0.047622	1	19	39412669	39428415	+	9116	PLEKHG2	GO:0005085;GO:0005089;GO:0005089;GO:0005829;GO:0007186;GO:0030833;GO:0035023;GO:0035023;GO:0043065;GO:0051056;GO:0005089;GO:0005089;GO:0035023;GO:0035023;GO:0005089;GO:0005089;GO:0035023;GO:0035023;GO:0005085;GO:0005089;GO:0005089;GO:0005829;GO:0007186;GO:0030833;GO:0035023;GO:0035023;GO:0043065;GO:0051056;GO:0005089;GO:0005089;GO:0035023;GO:0035023;GO:0005089;GO:0005089;GO:0035023;GO:0035023;	-	-	NOG77237	-	pleckstrin homology and RhoGEF domain containing G2[Source:HGNC Symbol;Acc:HGNC:29515]	64857	Q9H7P9
ENSG00000115561	484	781	187	0.239437	-2.06228	0.0476874	1	2	86503430	86563479	-	7019	CHMP3	GO:0000815;GO:0000815;GO:0000815;GO:0005515;GO:0005515;GO:0005737;GO:0005768;GO:0005770;GO:0005771;GO:0005829;GO:0005829;GO:0005886;GO:0006915;GO:0007034;GO:0007034;GO:0007049;GO:0010824;GO:0015031;GO:0015031;GO:0016020;GO:0016197;GO:0016236;GO:0019058;GO:0031210;GO:0031410;GO:0031902;GO:0032509;GO:0036258;GO:0039702;GO:0039702;GO:0042803;GO:0045324;GO:0050792;GO:0051258;GO:0051291;GO:0051301;GO:…	K12193	-	COG5491	N	charged multivesicular body protein 3 [Source:HGNCSymbol;Acc:HGNC:29865]	51652	Q9Y3E7
ENSG00000101871	2200.5	3375	1026	0.304	-1.71786	0.0476936	1	X	10445310	10833654	-	9295	MID1	GO:0000226;GO:0005515;GO:0005515;GO:0005622;GO:0005737;GO:0005819;GO:0005829;GO:0005856;GO:0005874;GO:0005875;GO:0005881;GO:0007389;GO:0008017;GO:0008270;GO:0008270;GO:0016740;GO:0031625;GO:0032874;GO:0035372;GO:0042802;GO:0042803;GO:0046872;GO:0046982;GO:0051219;GO:0060333;GO:0000226;GO:0005515;GO:0005515;GO:0005622;GO:0005737;GO:0005737;GO:0005819;GO:0005829;GO:0005856;GO:0005874;GO:0005875;GO:…	K08285	EC:2.3.2.27	NOG253961	-	midline 1 [Source:HGNC Symbol;Acc:HGNC:7095]"	4281	O15344;A0A024RBV4
ENSG00000118276	106	194	18	0.0927835	-3.42999	0.0477143	1	18	31622247	31685836	-	5306	B4GALT6	GO:0000139;GO:0001572;GO:0005794;GO:0005975;GO:0005975;GO:0006486;GO:0006629;GO:0006665;GO:0008378;GO:0008378;GO:0008489;GO:0008489;GO:0010706;GO:0010706;GO:0016020;GO:0016021;GO:0016740;GO:0016757;GO:0016757;GO:0016757;GO:0018146;GO:0021955;GO:0021955;GO:0022010;GO:0022010;GO:0032580;GO:0042551;GO:0042551;GO:0046872;GO:0005975;GO:0005975;GO:0016740;GO:0016757;GO:0016757;GO:0016757;GO:0000139;GO:…	K07553	EC:2.4.1.274	NOG327897	-	beta-1,4-galactosyltransferase 6 [Source:HGNCSymbol;Acc:HGNC:929]	9331	Q9UBX8
ENSG00000175592	546.5	217	876	4.03687	2.01324	0.0477512	1	11	65892049	65900573	-	1887	FOSL1	GO:0000978;GO:0000978;GO:0000981;GO:0003677;GO:0003677;GO:0003677;GO:0003700;GO:0003700;GO:0003700;GO:0005515;GO:0005634;GO:0005634;GO:0005634;GO:0005634;GO:0005634;GO:0005654;GO:0006355;GO:0006357;GO:0006357;GO:0006357;GO:0006366;GO:0006935;GO:0006968;GO:0008284;GO:0009615;GO:0061614;GO:2000144;GO:0000977;GO:0000978;GO:0000978;GO:0000978;GO:0000981;GO:0001228;GO:0001701;GO:0003677;GO:0003677;GO:…	-	-	NOG252534	-	FOS like 1, AP-1 transcription factor subunit[Source:HGNC Symbol;Acc:HGNC:13718]	-	-
ENSG00000183778	63.5	122	5	0.0409836	-4.60881	0.0478337	1	21	39556442	39673137	+	14319	B3GALT5	GO:0000139;GO:0005783;GO:0005783;GO:0005794;GO:0005794;GO:0006486;GO:0006486;GO:0006486;GO:0006486;GO:0006486;GO:0006487;GO:0008376;GO:0008378;GO:0008378;GO:0008499;GO:0008499;GO:0009312;GO:0016020;GO:0016020;GO:0016020;GO:0016021;GO:0016740;GO:0016757;GO:0000139;GO:0005783;GO:0005783;GO:0005794;GO:0005794;GO:0006486;GO:0006486;GO:0006486;GO:0006486;GO:0006486;GO:0006487;GO:0008376;GO:0008378;GO:…	K03877	EC:2.4.1.-	NOG293774	-	beta-1,3-galactosyltransferase 5 [Source:HGNCSymbol;Acc:HGNC:920]	10317	Q9Y2C3
ENSG00000128567	5058.5	2436	7681	3.15312	1.65678	0.0480067	1	7	131500262	131558217	-	6893	PODXL	GO:0016477;GO:0022407;GO:0001726;GO:0005515;GO:0005615;GO:0005730;GO:0005737;GO:0005815;GO:0005886;GO:0005886;GO:0005887;GO:0005902;GO:0007155;GO:0007162;GO:0016020;GO:0016021;GO:0016324;GO:0016477;GO:0016477;GO:0016477;GO:0022407;GO:0022407;GO:0022408;GO:0030027;GO:0030175;GO:0030335;GO:0031528;GO:0032534;GO:0033634;GO:0036057;GO:0042995;GO:0043231;GO:0045121;GO:0070062;GO:0072015;GO:0072175;GO:…	K06817	-	NOG47672	-	podocalyxin like [Source:HGNCSymbol;Acc:HGNC:9171]	5420	O00592;Q96N83
ENSG00000163083	315.5	523	108	0.206501	-2.27578	0.0482177	1	2	120346136	120351803	+	3206	INHBB	GO:0001541;GO:0005125;GO:0005125;GO:0005160;GO:0005179;GO:0005179;GO:0005179;GO:0005515;GO:0005576;GO:0005576;GO:0005576;GO:0005576;GO:0005576;GO:0005615;GO:0006952;GO:0008083;GO:0008083;GO:0008083;GO:0009267;GO:0009267;GO:0009611;GO:0010469;GO:0010862;GO:0030154;GO:0032869;GO:0032869;GO:0032924;GO:0042803;GO:0042981;GO:0043408;GO:0044320;GO:0044650;GO:0045444;GO:0045444;GO:0046676;GO:0046676;GO:…	K22687	-	NOG278663	-	inhibin subunit beta B [Source:HGNCSymbol;Acc:HGNC:6067]	3625	P09529
ENSG00000115221	35	70	0	0	-Inf	0.0488381	1	2	160099667	160200313	-	5785	ITGB6	GO:0005178;GO:0005178;GO:0005654;GO:0005813;GO:0007155;GO:0007155;GO:0007155;GO:0007160;GO:0007160;GO:0007229;GO:0007229;GO:0007229;GO:0008305;GO:0008305;GO:0016020;GO:0016021;GO:0030054;GO:0038023;GO:0038023;GO:0001618;GO:0005178;GO:0005178;GO:0005178;GO:0005178;GO:0005515;GO:0005515;GO:0005654;GO:0005813;GO:0005886;GO:0005925;GO:0005925;GO:0006954;GO:0007155;GO:0007155;GO:0007155;GO:0007155;GO:…	K06589	-	NOG145803	S	integrin subunit beta 6 [Source:HGNCSymbol;Acc:HGNC:6161]	3694	P18564
ENSG00000013016	87.5	163	12	0.0736196	-3.76377	0.0489905	1	2	31234152	31269451	+	4825	EHD3	GO:0000166;GO:0001881;GO:0003676;GO:0005509;GO:0005509;GO:0005515;GO:0005515;GO:0005515;GO:0005524;GO:0005525;GO:0005525;GO:0005634;GO:0005737;GO:0005737;GO:0005768;GO:0005829;GO:0005886;GO:0005925;GO:0005929;GO:0007596;GO:0010008;GO:0015031;GO:0016020;GO:0020018;GO:0030030;GO:0030139;GO:0032456;GO:0032456;GO:0032456;GO:0034498;GO:0042995;GO:0046872;GO:0048471;GO:0051260;GO:0055038;GO:0055117;GO:…	K12476	-	NOG136252	T	EH domain containing 3 [Source:HGNCSymbol;Acc:HGNC:3244]	30845	Q9NZN3
ENSG00000135519	87.5	163	12	0.0736196	-3.76377	0.0489905	1	12	49539030	49558337	+	4496	KCNH3	GO:0005216;GO:0005216;GO:0005244;GO:0005249;GO:0005249;GO:0005249;GO:0005249;GO:0005267;GO:0005515;GO:0005886;GO:0005887;GO:0006811;GO:0006811;GO:0006811;GO:0006813;GO:0006813;GO:0006813;GO:0016020;GO:0016020;GO:0016020;GO:0016021;GO:0034765;GO:0042391;GO:0055085;GO:0055085;GO:0071805;GO:0071805;	K04906	-	COG2202	T	potassium voltage-gated channel subfamily H member3 [Source:HGNC Symbol;Acc:HGNC:6252]	23416	Q9ULD8
ENSG00000155850	213	364	62	0.17033	-2.5536	0.049103	1	5	149960737	149993455	+	8606	SLC26A2	GO:0001503;GO:0001503;GO:0001503;GO:0005886;GO:0005886;GO:0005887;GO:0005887;GO:0005887;GO:0006811;GO:0006811;GO:0006811;GO:0008271;GO:0008271;GO:0008272;GO:0008272;GO:0008272;GO:0015106;GO:0015108;GO:0015116;GO:0015116;GO:0015116;GO:0015116;GO:0015116;GO:0015116;GO:0015301;GO:0015701;GO:0016020;GO:0016020;GO:0016020;GO:0016020;GO:0016021;GO:0016021;GO:0016021;GO:0016324;GO:0019531;GO:0019532;GO:…	K14701	-	COG0659	P	solute carrier family 26 member 2 [Source:HGNCSymbol;Acc:HGNC:10994]	1836	P50443
ENSG00000112139	90.5	168	13	0.077381	-3.69188	0.049167	1	6	37630679	37699306	-	14080	MDGA1	GO:0001764;GO:0003674;GO:0005515;GO:0005576;GO:0005615;GO:0005886;GO:0005886;GO:0007275;GO:0007399;GO:0007420;GO:0016020;GO:0016020;GO:0016020;GO:0021527;GO:0030154;GO:0031225;GO:0046658;GO:0046658;GO:0098982;GO:0099179;GO:1905606;GO:0005515;GO:0016020;GO:0016020;GO:0001764;GO:0003674;GO:0005515;GO:0005576;GO:0005615;GO:0005886;GO:0005886;GO:0007275;GO:0007399;GO:0007420;GO:0016020;GO:0016020;GO:…	-	-	NOG126204	S	MAM domain containing glycosylphosphatidylinositolanchor 1 [Source:HGNC Symbol;Acc:HGNC:19267]	266727	Q8NFP4
ENSG00000006118	2789	4254	1324	0.311236	-1.68392	0.0492338	1	11	60924463	60937159	+	7271	TMEM132A	GO:0000139;GO:0003674;GO:0005783;GO:0005783;GO:0005788;GO:0005789;GO:0005794;GO:0005794;GO:0008150;GO:0016020;GO:0016021;GO:0043687;GO:0044267;GO:0070062;GO:0000139;GO:0003674;GO:0005783;GO:0005783;GO:0005788;GO:0005789;GO:0005794;GO:0005794;GO:0008150;GO:0016020;GO:0016021;GO:0043687;GO:0044267;GO:0070062;	K17599	-	NOG253956	-	transmembrane protein 132A [Source:HGNCSymbol;Acc:HGNC:31092]	54972	Q24JP5
ENSG00000106948	507.5	200	815	4.075	2.0268	0.0493256	1	9	114334156	114394405	-	10601	AKNA	GO:0000978;GO:0000981;GO:0001228;GO:0001650;GO:0003677;GO:0005634;GO:0005654;GO:0005813;GO:0005829;GO:0016020;GO:0043231;GO:0045944;GO:0000978;GO:0000981;GO:0001228;GO:0001650;GO:0003677;GO:0005634;GO:0005654;GO:0005813;GO:0005829;GO:0016020;GO:0043231;GO:0045944;GO:0000978;GO:0000981;GO:0001228;GO:0001650;GO:0003677;GO:0005634;GO:0005654;GO:0005813;GO:0005829;GO:0016020;GO:0043231;GO:0045944;GO:…	K21404	-	NOG73466	S	AT-hook transcription factor [Source:HGNCSymbol;Acc:HGNC:24108]	80709	Q7Z591;Q64FY1
ENSG00000196814	105	192	18	0.09375	-3.41504	0.0494023	1	9	126326829	126507041	+	7904	MVB12B	GO:0000813;GO:0000813;GO:0000813;GO:0005515;GO:0005515;GO:0005634;GO:0005768;GO:0005769;GO:0005770;GO:0005829;GO:0005886;GO:0008289;GO:0010008;GO:0015031;GO:0016020;GO:0016197;GO:0019058;GO:0019075;GO:0031902;GO:0031982;GO:0042058;GO:0043162;GO:0043657;GO:0046755;GO:0070062;GO:0075733;GO:0000813;GO:0000813;GO:0000813;GO:0005515;GO:0005515;GO:0005634;GO:0005768;GO:0005769;GO:0005770;GO:0005829;GO:…	K12186	-	NOG300679	-	multivesicular body subunit 12B [Source:HGNCSymbol;Acc:HGNC:23368]	89853	Q9H7P6;A0A024R8B8
ENSG00000129595	129	231	27	0.116883	-3.09686	0.0496478	1	5	112142441	112419313	-	8579	EPB41L4A	GO:0003674;GO:0005575;GO:0005737;GO:0005856;GO:0005856;GO:0005856;GO:0008092;GO:0008092;GO:0008150;GO:0031032;GO:0003674;GO:0005575;GO:0005737;GO:0005856;GO:0005856;GO:0005856;GO:0008092;GO:0008092;GO:0008150;GO:0031032;	-	-	NOG325263	-	erythrocyte membrane protein band 4.1 like 4A[Source:HGNC Symbol;Acc:HGNC:13278]	64097	Q9HCS5;Q8NEH8;Q8N8X1
ENSG00000174327	189.5	327	52	0.159021	-2.65271	0.0496997	1	17	7036075	7040121	+	2087	SLC16A13	GO:0000139;GO:0005794;GO:0005794;GO:0005886;GO:0005887;GO:0008028;GO:0015293;GO:0015718;GO:0016020;GO:0016021;GO:0016021;GO:0016021;GO:0055085;GO:0055085;	K08189	-	NOG317540	-	solute carrier family 16 member 13 [Source:HGNCSymbol;Acc:HGNC:31037]	201232	Q7RTY0
ENSG00000122642	1823	2798	848	0.303074	-1.72226	0.0497643	1	7	32957404	33006930	+	5169	FKBP9	GO:0000413;GO:0003755;GO:0005509;GO:0005509;GO:0005509;GO:0005509;GO:0005783;GO:0005783;GO:0006457;GO:0006457;GO:0016853;GO:0046872;GO:0000413;GO:0003755;GO:0005509;GO:0005509;GO:0005509;GO:0005783;GO:0006457;GO:0016853;GO:0046872;GO:0000413;GO:0003755;GO:0016853;GO:0000413;GO:0003755;GO:0005509;GO:0005509;GO:0005509;GO:0005783;GO:0006457;GO:0016853;GO:0046872;	K09575	EC:5.2.1.8	-	-	FKBP prolyl isomerase 9 [Source:HGNCSymbol;Acc:HGNC:3725]	11328	O95302;A7YQ73
ENSG00000162738	54	105	3	0.0285714	-5.12928	0.0497665	1	1	160400564	160428670	+	5354	VANGL2	GO:0001725;GO:0001736;GO:0001736;GO:0001843;GO:0001843;GO:0001942;GO:0001947;GO:0001947;GO:0003149;GO:0003150;GO:0003402;GO:0005515;GO:0005515;GO:0005886;GO:0005886;GO:0005886;GO:0005911;GO:0005911;GO:0007266;GO:0007275;GO:0007275;GO:0007275;GO:0009952;GO:0015012;GO:0016020;GO:0016021;GO:0016021;GO:0016021;GO:0016323;GO:0016324;GO:0016324;GO:0016328;GO:0016328;GO:0022007;GO:0030111;GO:0030134;GO:…	K04510	-	NOG268286	-	VANGL planar cell polarity protein 2 [Source:HGNCSymbol;Acc:HGNC:15511]	57216	Q9ULK5;A8K4L6
ENSG00000179335	1697.5	787	2608	3.31385	1.72851	0.0501069	1	15	74598500	74645414	+	20443	CLK3	GO:0000166;GO:0001669;GO:0003723;GO:0004672;GO:0004672;GO:0004674;GO:0004674;GO:0004712;GO:0004713;GO:0005515;GO:0005524;GO:0005524;GO:0005524;GO:0005634;GO:0005654;GO:0005737;GO:0006468;GO:0006468;GO:0006468;GO:0016020;GO:0016301;GO:0016310;GO:0016607;GO:0016740;GO:0031410;GO:0042802;GO:0043484;GO:0045111;GO:0000166;GO:0001669;GO:0003723;GO:0004672;GO:0004674;GO:0004674;GO:0004712;GO:0004713;GO:…	K08823	EC:2.7.12.1	COG0515	T	CDC like kinase 3 [Source:HGNCSymbol;Acc:HGNC:2071]	1198	P49761;B3KRI8
ENSG00000189060	4995	2427	7563	3.11619	1.63978	0.0503078	1	22	37805093	37807436	+	2344	H1F0	GO:0000122;GO:0000786;GO:0000786;GO:0000790;GO:0000790;GO:0003677;GO:0003677;GO:0003677;GO:0003680;GO:0003690;GO:0003690;GO:0003723;GO:0005515;GO:0005515;GO:0005634;GO:0005634;GO:0005634;GO:0005634;GO:0005634;GO:0005634;GO:0005654;GO:0005694;GO:0005719;GO:0005719;GO:0005794;GO:0006309;GO:0006334;GO:0006334;GO:0006342;GO:0006355;GO:0015629;GO:0016584;GO:0016604;GO:0016604;GO:0017053;GO:0030261;GO:…	K11275	-	NOG126832	S	H1 histone family member 0 [Source:HGNCSymbol;Acc:HGNC:4714]	3005	P07305
ENSG00000176407	1711	795	2627	3.3044	1.72439	0.0504975	1	2	84971093	85059472	+	7968	KCMF1	GO:0003676;GO:0003676;GO:0005576;GO:0005829;GO:0008270;GO:0008270;GO:0016567;GO:0016740;GO:0043312;GO:0046872;GO:0061630;GO:0061630;GO:1904813;GO:0016567;GO:0061630;GO:0061630;GO:0003676;GO:0003676;GO:0016567;GO:0061630;GO:0061630;	K22376	EC:2.3.2.27	NOG291083	-	potassium channel modulatory factor 1 [Source:HGNCSymbol;Acc:HGNC:20589]	56888	Q9P0J7
ENSG00000134684	3477.5	1674	5281	3.15472	1.65751	0.0505852	1	1	32775237	32818153	-	8212	YARS	GO:0000049;GO:0000049;GO:0000049;GO:0000049;GO:0000166;GO:0000166;GO:0000166;GO:0003723;GO:0004812;GO:0004812;GO:0004812;GO:0004831;GO:0004831;GO:0004831;GO:0004831;GO:0004831;GO:0005153;GO:0005515;GO:0005515;GO:0005524;GO:0005524;GO:0005524;GO:0005615;GO:0005737;GO:0005737;GO:0005737;GO:0005737;GO:0005829;GO:0005829;GO:0006412;GO:0006418;GO:0006418;GO:0006418;GO:0006418;GO:0006437;GO:0006437;GO:…	K01866	EC:6.1.1.1	COG0162	J	tyrosyl-tRNA synthetase [Source:HGNCSymbol;Acc:HGNC:12840]	8565	P54577;A0A0S2Z4R1
ENSG00000009709	70	133	7	0.0526316	-4.24793	0.0507578	1	1	18630846	18748866	+	6473	PAX7	GO:0000981;GO:0003677;GO:0003677;GO:0003677;GO:0003700;GO:0005634;GO:0006355;GO:0006355;GO:0007275;GO:0007517;GO:0009653;GO:0043066;GO:0043565;GO:0043565;GO:0000981;GO:0000981;GO:0003677;GO:0003677;GO:0003677;GO:0003700;GO:0005634;GO:0005634;GO:0006338;GO:0006355;GO:0006355;GO:0007275;GO:0007517;GO:0007519;GO:0009653;GO:0010453;GO:0010468;GO:0014813;GO:0021527;GO:0021904;GO:0031062;GO:0043066;GO:…	K09381	-	NOG326044	-	paired box 7 [Source:HGNC Symbol;Acc:HGNC:8621]"	5081	P23759
ENSG00000182871	2221.5	3392	1051	0.309847	-1.69037	0.051051	1	21	45405137	45513720	+	8492	COL18A1	GO:0005198;GO:0005198;GO:0005201;GO:0005576;GO:0005576;GO:0005576;GO:0005581;GO:0005581;GO:0005604;GO:0005604;GO:0005604;GO:0005615;GO:0005615;GO:0005788;GO:0007155;GO:0007601;GO:0008285;GO:0009887;GO:0030020;GO:0030198;GO:0030198;GO:0031012;GO:0046872;GO:0062023;GO:0062023;GO:0070062;GO:0005198;GO:0005604;GO:0005198;GO:0005198;GO:0005201;GO:0005576;GO:0005576;GO:0005576;GO:0005581;GO:0005581;GO:…	K06823	-	NOG12793	-	collagen type XVIII alpha 1 chain [Source:HGNCSymbol;Acc:HGNC:2195]	80781	P39060
ENSG00000146678	560.5	893	228	0.255319	-1.96963	0.0514075	1	7	45888360	45893660	+	1642	IGFBP1	GO:0005520;GO:0005520;GO:0005576;GO:0005576;GO:0005794;GO:0005102;GO:0005515;GO:0005520;GO:0005520;GO:0005520;GO:0005520;GO:0005576;GO:0005576;GO:0005576;GO:0005576;GO:0005615;GO:0005615;GO:0005615;GO:0005615;GO:0005788;GO:0005794;GO:0007165;GO:0007568;GO:0008286;GO:0019838;GO:0030307;GO:0031994;GO:0031994;GO:0031995;GO:0031995;GO:0036499;GO:0042246;GO:0043567;GO:0043687;GO:0044267;GO:0090090;GO:…	-	-	NOG44381	-	insulin like growth factor binding protein 1[Source:HGNC Symbol;Acc:HGNC:5469]	3484	P08833
ENSG00000164300	823	1289	357	0.276959	-1.85226	0.0514232	1	5	80111651	80256048	-	9539	SERINC5	GO:0002376;GO:0005737;GO:0005886;GO:0005886;GO:0006564;GO:0006629;GO:0006658;GO:0006658;GO:0006658;GO:0006665;GO:0006665;GO:0008654;GO:0009597;GO:0016020;GO:0016020;GO:0016020;GO:0016021;GO:0016032;GO:0042552;GO:0042552;GO:0045087;GO:0048471;GO:0051607;GO:0070062;GO:1904219;GO:1904222;GO:0006658;GO:0006665;GO:0016020;GO:0016020;GO:0016021;GO:0042552;GO:0002376;GO:0005737;GO:0005886;GO:0005886;GO:…	-	-	NOG247442	-	serine incorporator 5 [Source:HGNCSymbol;Acc:HGNC:18825]	256987	Q86VE9
ENSG00000009950	691	292	1090	3.73288	1.90029	0.0514538	1	7	73593194	73624543	-	4815	MLXIPL	GO:0000981;GO:0003677;GO:0003677;GO:0003700;GO:0003700;GO:0005634;GO:0005634;GO:0005634;GO:0005634;GO:0005654;GO:0005667;GO:0005737;GO:0005829;GO:0005829;GO:0006355;GO:0006357;GO:0008134;GO:0008284;GO:0009653;GO:0010255;GO:0033137;GO:0035538;GO:0035556;GO:0042593;GO:0045723;GO:0045821;GO:0045892;GO:0045893;GO:0045944;GO:0046889;GO:0046982;GO:0046983;GO:0055089;GO:0070328;GO:0071157;GO:0090324;GO:…	K09113	-	NOG276702	-	MLX interacting protein like [Source:HGNCSymbol;Acc:HGNC:12744]	51085	Q9NP71
ENSG00000168615	5044.5	7626	2463	0.322974	-1.63051	0.0514996	1	8	38996869	39105261	+	7030	ADAM9	GO:0000186;GO:0004222;GO:0004222;GO:0004222;GO:0005080;GO:0005178;GO:0005515;GO:0005515;GO:0005518;GO:0005576;GO:0005615;GO:0005886;GO:0005925;GO:0006508;GO:0006508;GO:0006508;GO:0006509;GO:0007155;GO:0007160;GO:0007179;GO:0007229;GO:0008233;GO:0008237;GO:0008237;GO:0008237;GO:0008237;GO:0009986;GO:0009986;GO:0010042;GO:0016020;GO:0016021;GO:0016323;GO:0016477;GO:0016787;GO:0017124;GO:0030216;GO:…	K06834	EC:3.4.24.-	NOG294463	-	ADAM metallopeptidase domain 9 [Source:HGNCSymbol;Acc:HGNC:216]	8754	Q13443
ENSG00000154678	76.5	144	9	0.0625	-4	0.0518248	1	7	31751179	32299329	-	13821	PDE1C	GO:0004114;GO:0004114;GO:0004117;GO:0005516;GO:0005829;GO:0007165;GO:0007165;GO:0008081;GO:0008081;GO:0016787;GO:0043025;GO:0046872;GO:0047555;GO:0048101;GO:0004114;GO:0004114;GO:0004117;GO:0005516;GO:0005829;GO:0007165;GO:0007165;GO:0008081;GO:0008081;GO:0016787;GO:0043025;GO:0046872;GO:0047555;GO:0048101;GO:0004114;GO:0004114;GO:0005929;GO:0007165;GO:0007165;GO:0007608;GO:0008081;GO:0008081;GO:…	K13755	EC:3.1.4.17	NOG139098	S	phosphodiesterase 1C [Source:HGNCSymbol;Acc:HGNC:8776]	5137	Q14123
ENSG00000166483	1758	823	2693	3.27217	1.71025	0.051872	1	11	9573670	9593457	+	9251	WEE1	GO:0000086;GO:0000166;GO:0000226;GO:0000278;GO:0000278;GO:0000287;GO:0000287;GO:0004672;GO:0004672;GO:0004672;GO:0004672;GO:0004713;GO:0004713;GO:0004713;GO:0004715;GO:0004715;GO:0004715;GO:0005515;GO:0005524;GO:0005524;GO:0005524;GO:0005634;GO:0005634;GO:0005634;GO:0005634;GO:0005634;GO:0005654;GO:0005730;GO:0005737;GO:0006468;GO:0006468;GO:0006468;GO:0007049;GO:0007093;GO:0016301;GO:0016301;GO:…	K06632	EC:2.7.11.1	COG0515	T	WEE1 G2 checkpoint kinase [Source:HGNCSymbol;Acc:HGNC:12761]	7465	P30291;Q86V29
ENSG00000113734	280	94	466	4.95745	2.3096	0.0521261	1	5	173144442	173164387	+	2440	BNIP1	GO:0005484;GO:0005515;GO:0005515;GO:0005635;GO:0005737;GO:0005739;GO:0005783;GO:0005783;GO:0005783;GO:0005789;GO:0005789;GO:0006890;GO:0006915;GO:0006915;GO:0006915;GO:0007029;GO:0016020;GO:0016021;GO:0016192;GO:0016320;GO:0030176;GO:0031201;GO:0031966;GO:0043066;GO:0043231;GO:0097194;GO:0005484;GO:0005515;GO:0005515;GO:0005635;GO:0005737;GO:0005739;GO:0005783;GO:0005783;GO:0005783;GO:0005789;GO:…	K08497	-	NOG73997	-	BCL2 interacting protein 1 [Source:HGNCSymbol;Acc:HGNC:1082]	662	Q12981
ENSG00000104356	260.5	436	85	0.194954	-2.35879	0.0521848	1	8	98117293	98159835	+	4857	POP1	GO:0000171;GO:0000171;GO:0000172;GO:0000172;GO:0000172;GO:0000172;GO:0000172;GO:0001682;GO:0001682;GO:0001682;GO:0001682;GO:0001682;GO:0003723;GO:0004526;GO:0004526;GO:0004526;GO:0005515;GO:0005615;GO:0005634;GO:0005654;GO:0005655;GO:0005655;GO:0005655;GO:0005655;GO:0005730;GO:0005730;GO:0008033;GO:0008033;GO:0016078;GO:0016787;GO:0030681;GO:0030681;GO:0033204;GO:0090501;GO:0090502;GO:0000172;GO:…	K01164	EC:3.1.26.5	NOG297409	-	POP1 homolog, ribonuclease P/MRP subunit[Source:HGNC Symbol;Acc:HGNC:30129]	10940	Q99575
ENSG00000185291	119.5	215	24	0.111628	-3.16323	0.052289	1	X	1336616	1382689	+	1710	IL3RA	GO:0000165;GO:0004896;GO:0004896;GO:0004896;GO:0004912;GO:0005515;GO:0005886;GO:0009897;GO:0016020;GO:0016020;GO:0016020;GO:0016021;GO:0019221;GO:0019955;GO:0036016;GO:0038156;GO:0043235;GO:0000165;GO:0004896;GO:0004896;GO:0004896;GO:0004912;GO:0005515;GO:0005886;GO:0009897;GO:0016020;GO:0016020;GO:0016020;GO:0016021;GO:0019221;GO:0019955;GO:0036016;GO:0038156;GO:0043235;GO:0004896;GO:0004896;GO:…	K04737	-	NOG44788	U	interleukin 3 receptor subunit alpha [Source:HGNCSymbol;Acc:HGNC:6012]	3563	P26951
ENSG00000141750	284	96	472	4.91667	2.29768	0.0523589	1	17	39210541	39225945	-	3430	STAC2	GO:0005515;GO:0005515;GO:0005737;GO:0005829;GO:0005886;GO:0016020;GO:0031234;GO:0031234;GO:0035556;GO:0035556;GO:0042383;GO:0046872;GO:1901387;GO:1901387;GO:1903078;GO:1903078;	-	-	NOG82046	S	SH3 and cysteine rich domain 2 [Source:HGNCSymbol;Acc:HGNC:23990]	342667	Q6ZMT1;D0IN09
ENSG00000108963	906.5	400	1413	3.5325	1.82069	0.0523945	1	17	2030110	2043430	+	5757	DPH1	GO:0005515;GO:0005634;GO:0005654;GO:0005737;GO:0005829;GO:0008283;GO:0016740;GO:0017183;GO:0017183;GO:0017183;GO:0017183;GO:0017183;GO:0030054;GO:0005654;GO:0017183;GO:0017183;GO:0017183;GO:0030054;GO:0005515;GO:0005634;GO:0005654;GO:0005737;GO:0005829;GO:0016740;GO:0017183;GO:0017183;GO:0017183;GO:0017183;GO:0017183;GO:0030054;GO:0017183;GO:0017183;	K07561	EC:2.5.1.108	COG1736	J	diphthamide biosynthesis 1 [Source:HGNCSymbol;Acc:HGNC:3003]	1801	Q9BZG8
ENSG00000136279	1331.5	2051	612	0.298391	-1.74472	0.0525302	1	7	44044640	44069456	+	12587	DBNL	GO:0000139;GO:0001726;GO:0002102;GO:0002250;GO:0002376;GO:0003779;GO:0003779;GO:0003779;GO:0005515;GO:0005515;GO:0005576;GO:0005622;GO:0005737;GO:0005737;GO:0005768;GO:0005769;GO:0005794;GO:0005829;GO:0005829;GO:0005856;GO:0005886;GO:0005938;GO:0006897;GO:0006898;GO:0006898;GO:0007257;GO:0007416;GO:0007416;GO:0007416;GO:0008047;GO:0016020;GO:0016601;GO:0030027;GO:0030054;GO:0030665;GO:0031410;GO:…	K20520	-	NOG265859	-	drebrin like [Source:HGNC Symbol;Acc:HGNC:2696]"	28988	Q9UJU6
ENSG00000103196	156.5	39	274	7.02564	2.81263	0.0526337	1	16	84819985	84920768	+	7962	CRISPLD2	GO:0005539;GO:0005539;GO:0005576;GO:0005576;GO:0005576;GO:0005576;GO:0005615;GO:0008201;GO:0030133;GO:0030198;GO:0030324;GO:0031012;GO:0034774;GO:0043312;GO:0060325;GO:0070062;GO:1904813;GO:0005576;GO:0005576;GO:0005539;GO:0005576;GO:0005576;GO:0005576;GO:0005576;GO:0005615;GO:0030133;GO:0034774;GO:0043312;GO:0060325;GO:0070062;GO:1904813;GO:0005539;GO:0005576;GO:0005576;GO:0005576;GO:0005615;GO:…	-	-	COG2340	S	cysteine rich secretory protein LCCL domaincontaining 2 [Source:HGNC Symbol;Acc:HGNC:25248]	83716	Q9H0B8;A0A140VK80
ENSG00000142910	533	216	850	3.93519	1.97643	0.0527125	1	1	31576485	31587686	+	5281	TINAGL1	GO:0005044;GO:0005044;GO:0005201;GO:0005201;GO:0005515;GO:0005576;GO:0005615;GO:0005615;GO:0006508;GO:0006508;GO:0006898;GO:0006955;GO:0006955;GO:0007155;GO:0008234;GO:0008234;GO:0016197;GO:0030247;GO:0030247;GO:0062023;GO:0070062;GO:0005044;GO:0005044;GO:0005201;GO:0005201;GO:0005515;GO:0005576;GO:0005615;GO:0005615;GO:0005737;GO:0006508;GO:0006508;GO:0006898;GO:0006955;GO:0006955;GO:0007155;GO:…	-	-	NOG310046	-	tubulointerstitial nephritis antigen like 1[Source:HGNC Symbol;Acc:HGNC:19168]	64129	Q9GZM7
ENSG00000187840	1961.5	928	2995	3.22737	1.69036	0.0527877	1	8	38030534	38060365	+	880	EIF4EBP1	GO:0000082;GO:0002192;GO:0002931;GO:0005515;GO:0005515;GO:0005634;GO:0005737;GO:0005737;GO:0005829;GO:0005829;GO:0006417;GO:0008190;GO:0008190;GO:0008190;GO:0008190;GO:0008190;GO:0008190;GO:0008286;GO:0017148;GO:0030324;GO:0030371;GO:0031333;GO:0031369;GO:0031929;GO:0032991;GO:0045471;GO:0045931;GO:0045947;GO:0045947;GO:0045947;GO:0045947;GO:0045947;GO:0045947;GO:0051721;GO:0071456;GO:0071549;GO:…	K07205	-	NOG78084	C	eukaryotic translation initiation factor 4E bindingprotein 1 [Source:HGNC Symbol;Acc:HGNC:3288]	1978	Q13541
ENSG00000132821	82.5	154	11	0.0714286	-3.80735	0.0529013	1	20	37903111	37945350	+	1952	VSTM2L	GO:0005515;GO:0005515;GO:0005576;GO:0005737;GO:0005886;GO:0007156;GO:0007411;GO:0030424;GO:0043524;GO:0070593;GO:0098632;GO:0005515;GO:0005515;GO:0005576;GO:0005576;GO:0005737;GO:0005737;GO:0005886;GO:0007156;GO:0007411;GO:0030424;GO:0043524;GO:0043524;GO:0070593;GO:0098632;GO:0005515;GO:0005515;GO:0005576;GO:0005737;GO:0005886;GO:0007156;GO:0007411;GO:0030424;GO:0043524;GO:0070593;GO:0098632;	-	-	NOG18017	S	V-set and transmembrane domain containing 2 like[Source:HGNC Symbol;Acc:HGNC:16096]	128434	Q96N03
ENSG00000182827	1951.5	924	2979	3.22403	1.68886	0.0530635	1	1	226144679	226186741	-	3589	ACBD3	GO:0000062;GO:0000062;GO:0000139;GO:0000139;GO:0005515;GO:0005515;GO:0005739;GO:0005794;GO:0005794;GO:0006629;GO:0006694;GO:0016020;GO:0034237;	-	-	NOG287879	-	acyl-CoA binding domain containing 3 [Source:HGNCSymbol;Acc:HGNC:15453]	64746	Q9H3P7;A0A024R3P9
ENSG00000197063	3173.5	1538	4809	3.12679	1.64468	0.0531529	1	17	81918270	81927735	-	5241	MAFG	GO:0000978;GO:0000978;GO:0000981;GO:0001228;GO:0001701;GO:0003677;GO:0003677;GO:0003677;GO:0003677;GO:0003700;GO:0003700;GO:0003700;GO:0003700;GO:0005515;GO:0005515;GO:0005634;GO:0005634;GO:0005634;GO:0005634;GO:0005654;GO:0006355;GO:0006355;GO:0007596;GO:0010628;GO:0030534;GO:0030641;GO:0042127;GO:0043565;GO:0045604;GO:0045604;GO:0045944;GO:0046982;GO:0046982;GO:0000978;GO:0000981;GO:0003677;GO:…	K09037	-	NOG236209	-	MAF bZIP transcription factor G [Source:HGNCSymbol;Acc:HGNC:6781]	4097	O15525;A0A024R8X1
ENSG00000170049	61.5	118	5	0.0423729	-4.56071	0.0531939	1	17	7921859	7929803	-	4580	KCNAB3	GO:0005244;GO:0005249;GO:0005249;GO:0005737;GO:0005737;GO:0005737;GO:0005886;GO:0006811;GO:0006813;GO:0006813;GO:0006813;GO:0006813;GO:0015459;GO:0016021;GO:0016021;GO:0034220;GO:0034765;GO:0071805;	K04884	-	COG0667	C	potassium voltage-gated channel subfamily Aregulatory beta subunit 3 [Source:HGNCSymbol;Acc:HGNC:6230]	9196	O43448
ENSG00000158856	495	792	198	0.25	-2	0.0532842	1	8	22048995	22082527	+	4473	DMTN	GO:0003779;GO:0003779;GO:0003779;GO:0005102;GO:0005515;GO:0005515;GO:0005737;GO:0005829;GO:0005829;GO:0005856;GO:0005884;GO:0005886;GO:0005886;GO:0007010;GO:0007010;GO:0007010;GO:0008360;GO:0010591;GO:0010763;GO:0010801;GO:0010812;GO:0012505;GO:0014731;GO:0015629;GO:0015629;GO:0016020;GO:0030032;GO:0030036;GO:0030194;GO:0030507;GO:0031095;GO:0031253;GO:0031410;GO:0032956;GO:0033137;GO:0035584;GO:…	-	-	NOG253396	-	dematin actin binding protein [Source:HGNCSymbol;Acc:HGNC:3382]	2039	Q08495
ENSG00000171557	141.5	250	33	0.132	-2.92139	0.0533368	1	4	154604134	154612967	-	3600	FGG	GO:0002224;GO:0002576;GO:0005102;GO:0005102;GO:0005102;GO:0005198;GO:0005201;GO:0005515;GO:0005515;GO:0005515;GO:0005576;GO:0005576;GO:0005577;GO:0005577;GO:0005577;GO:0005577;GO:0005577;GO:0005615;GO:0005615;GO:0005788;GO:0005886;GO:0007160;GO:0007596;GO:0007596;GO:0007596;GO:0007596;GO:0007599;GO:0009306;GO:0009897;GO:0009986;GO:0030168;GO:0030168;GO:0030198;GO:0031091;GO:0031093;GO:0031639;GO:…	K03905	-	NOG269667	-	fibrinogen gamma chain [Source:HGNCSymbol;Acc:HGNC:3694]	2266	P02679
ENSG00000187720	1734	2652	816	0.307692	-1.70044	0.0533891	1	15	71096952	71783383	+	15837	THSD4	GO:0001527;GO:0005201;GO:0005576;GO:0006508;GO:0008233;GO:0008233;GO:0016787;GO:0031012;GO:0048251;GO:0062023;GO:0070062;GO:0005201;GO:0005576;GO:0006508;GO:0008233;GO:0008233;GO:0016787;GO:0062023;GO:0070062;GO:0005201;GO:0005576;GO:0006508;GO:0008233;GO:0016787;GO:0062023;GO:0070062;	-	-	NOG242665	-	thrombospondin type 1 domain containing 4[Source:HGNC Symbol;Acc:HGNC:25835]	79875	Q6ZMP0
ENSG00000156475	235	74	396	5.35135	2.4199	0.0535763	1	5	146581146	147084784	-	13206	PPP2R2B	GO:0000159;GO:0000159;GO:0000159;GO:0000278;GO:0004722;GO:0005515;GO:0005515;GO:0005515;GO:0005737;GO:0005739;GO:0005741;GO:0005829;GO:0005856;GO:0006915;GO:0016020;GO:0019888;GO:0019888;GO:0019888;GO:0043666;GO:0070262;GO:0000159;GO:0000159;GO:0000159;GO:0000278;GO:0004722;GO:0005515;GO:0005515;GO:0005515;GO:0005737;GO:0005739;GO:0005741;GO:0005829;GO:0005856;GO:0006915;GO:0016020;GO:0019888;GO:…	K04354	-	COG5170	T	protein phosphatase 2 regulatory subunit Bbeta[Source:HGNC Symbol;Acc:HGNC:9305]	5521	Q00005
ENSG00000236287	1322	2034	610	0.299902	-1.73744	0.053622	1	11	10812074	10858796	-	9029	ZBED5	GO:0000981;GO:0003677;GO:0003677;GO:0005654;GO:0006357;GO:0046872;GO:0000981;GO:0003677;GO:0003677;GO:0005654;GO:0006357;GO:0046872;	-	-	NOG45135	S	zinc finger BED-type containing 5 [Source:HGNCSymbol;Acc:HGNC:30803]	58486	Q49AG3
ENSG00000196352	16870.5	8448	25293	2.99396	1.58206	0.0538832	1	1	207321376	207386804	+	5908	CD55	GO:0000139;GO:0001618;GO:0002376;GO:0005515;GO:0005576;GO:0005576;GO:0005886;GO:0005886;GO:0006888;GO:0006958;GO:0007204;GO:0008289;GO:0009986;GO:0016020;GO:0016032;GO:0030133;GO:0030449;GO:0030667;GO:0031225;GO:0031664;GO:0033116;GO:0035743;GO:0043312;GO:0045087;GO:0045121;GO:0045730;GO:0045916;GO:0046718;GO:0070062;GO:0101003;GO:2000516;GO:2000563;GO:0000139;GO:0001618;GO:0002376;GO:0005515;GO:…	K04006	-	NOG150769	S	CD55 molecule (Cromer blood group) [Source:HGNCSymbol;Acc:HGNC:2665]	1604	P08174
ENSG00000117593	754	1181	327	0.276884	-1.85265	0.054151	1	1	173824568	173858808	+	7438	DARS2	GO:0000049;GO:0000166;GO:0000166;GO:0000166;GO:0003676;GO:0003676;GO:0004812;GO:0004812;GO:0004812;GO:0004815;GO:0005515;GO:0005515;GO:0005524;GO:0005524;GO:0005524;GO:0005524;GO:0005634;GO:0005737;GO:0005737;GO:0005739;GO:0005739;GO:0005739;GO:0005759;GO:0005759;GO:0006412;GO:0006418;GO:0006418;GO:0006418;GO:0016874;GO:0016874;GO:0016874;GO:0042803;GO:0042803;GO:0043039;GO:0050560;GO:0070145;GO:…	K01876	EC:6.1.1.12	COG0173	J	aspartyl-tRNA synthetase 2, mitochondrial[Source:HGNC Symbol;Acc:HGNC:25538]	55157	Q6PI48;A0A024R8Z9;Q9H9J7
ENSG00000071575	150.5	264	37	0.140152	-2.83494	0.054279	1	2	12716889	12742734	+	4588	TRIB2	GO:0004672;GO:0004860;GO:0005524;GO:0005634;GO:0005737;GO:0005856;GO:0006468;GO:0006468;GO:0006469;GO:0008134;GO:0008134;GO:0031434;GO:0031625;GO:0031625;GO:0032436;GO:0032436;GO:0032436;GO:0043405;GO:0043405;GO:0045081;GO:0045599;GO:0045599;GO:0055106;GO:0055106;GO:0004672;GO:0004672;GO:0005524;GO:0005524;GO:0006468;GO:0006468;GO:0004672;GO:0004672;GO:0005524;GO:0005524;GO:0006468;GO:0006468;	K08814	-	COG0515	T	tribbles pseudokinase 2 [Source:HGNCSymbol;Acc:HGNC:30809]	28951	Q92519
ENSG00000169715	113	22	204	9.27273	3.21299	0.0544035	1	16	56625475	56627112	+	1052	MT1E	GO:0005634;GO:0005634;GO:0005737;GO:0005737;GO:0006882;GO:0008270;GO:0010273;GO:0045926;GO:0046872;GO:0046872;GO:0046872;GO:0046872;GO:0048471;GO:0071276;GO:0071276;GO:0071280;GO:0071294;GO:0071294;GO:0046872;GO:0046872;GO:0046872;GO:0005634;GO:0005634;GO:0005737;GO:0005737;GO:0006882;GO:0008270;GO:0010273;GO:0045926;GO:0046872;GO:0046872;GO:0046872;GO:0046872;GO:0048471;GO:0071276;GO:0071276;GO:…	K14739	-	NOG138665	K	metallothionein 1E [Source:HGNCSymbol;Acc:HGNC:7397]	4493	P04732
ENSG00000006704	2091.5	1000	3183	3.183	1.67039	0.0545538	1	7	74453790	74602604	+	6498	GTF2IRD1	GO:0000981;GO:0003677;GO:0003700;GO:0003700;GO:0003700;GO:0005515;GO:0005634;GO:0005654;GO:0005829;GO:0006355;GO:0006357;GO:0006366;GO:0006366;GO:0007275;GO:0000981;GO:0003677;GO:0003700;GO:0003700;GO:0003700;GO:0003700;GO:0005515;GO:0005634;GO:0005634;GO:0005654;GO:0005829;GO:0006355;GO:0006357;GO:0006366;GO:0006366;GO:0007275;GO:0014886;GO:0000981;GO:0003677;GO:0003700;GO:0003700;GO:0003700;GO:…	K03121	-	NOG29608	-	GTF2I repeat domain containing 1 [Source:HGNCSymbol;Acc:HGNC:4661]	9569	Q9UHL9
ENSG00000159792	350.5	572	129	0.225524	-2.14864	0.0546475	1	16	67893254	67929676	+	3993	PSKH1	GO:0000166;GO:0004672;GO:0004672;GO:0004672;GO:0004674;GO:0005515;GO:0005524;GO:0005524;GO:0005524;GO:0005634;GO:0005654;GO:0005737;GO:0005783;GO:0005789;GO:0005794;GO:0005815;GO:0005856;GO:0005886;GO:0006468;GO:0006468;GO:0006468;GO:0007368;GO:0007507;GO:0016020;GO:0016301;GO:0016310;GO:0016607;GO:0016740;GO:0000166;GO:0004672;GO:0004672;GO:0004674;GO:0005524;GO:0005524;GO:0005524;GO:0006468;GO:…	K08808	EC:2.7.11.1	COG0515	T	protein serine kinase H1 [Source:HGNCSymbol;Acc:HGNC:9529]	5681	P11801
ENSG00000135116	123	26	220	8.46154	3.08092	0.0549829	1	12	116856144	116881441	-	6853	HRK	GO:0005515;GO:0005739;GO:0005739;GO:0006915;GO:0016020;GO:0016021;GO:0032464;GO:0042981;GO:0042981;GO:0043065;GO:0043065;GO:0090200;	K02512	-	NOG41778	S	harakiri, BCL2 interacting protein [Source:HGNCSymbol;Acc:HGNC:5185]	8739	O00198
ENSG00000121895	216	366	66	0.180328	-2.47131	0.0550146	1	4	38966744	39032922	-	2562	TMEM156	GO:0016020;GO:0016021;GO:0016020;GO:0016021;	-	-	NOG28044	-	transmembrane protein 156 [Source:HGNCSymbol;Acc:HGNC:26260]	80008	Q8N614;A0A024R9T9
ENSG00000181026	2494	1206	3782	3.13599	1.64892	0.0551975	1	15	88621337	88632281	+	5976	AEN	GO:0003676;GO:0003676;GO:0004518;GO:0004527;GO:0005515;GO:0005634;GO:0005634;GO:0005654;GO:0005730;GO:0005730;GO:0006915;GO:0006974;GO:0010212;GO:0016787;GO:0031965;GO:0042771;GO:0090305;GO:0003676;GO:0003676;GO:0005634;GO:0005730;GO:0031965;	K18340	EC:3.1.-.-	COG0847	L	apoptosis enhancing nuclease [Source:HGNCSymbol;Acc:HGNC:25722]	64782	Q8WTP8
ENSG00000006756	168.5	292	45	0.15411	-2.69797	0.0553194	1	X	2903972	2929349	-	7026	ARSD	GO:0003824;GO:0003824;GO:0004065;GO:0005764;GO:0005788;GO:0008484;GO:0008484;GO:0016020;GO:0016021;GO:0016787;GO:0046872;GO:0003824;GO:0003824;GO:0003824;	K12374	EC:3.1.6.-	COG3119	P	arylsulfatase D [Source:HGNC Symbol;Acc:HGNC:717]"	414	P51689;A0A140VK06
ENSG00000144891	33.5	67	0	0	-Inf	0.0555299	1	3	148697784	148743008	+	3478	AGTR1	GO:0001558;GO:0001596;GO:0001596;GO:0001822;GO:0002018;GO:0002034;GO:0003081;GO:0004930;GO:0004930;GO:0004930;GO:0004930;GO:0004945;GO:0004945;GO:0004945;GO:0004945;GO:0005515;GO:0005515;GO:0005515;GO:0005886;GO:0005886;GO:0005886;GO:0005887;GO:0006954;GO:0007165;GO:0007186;GO:0007186;GO:0007186;GO:0007186;GO:0007186;GO:0007200;GO:0007200;GO:0007204;GO:0007204;GO:0007266;GO:0010744;GO:0010873;GO:…	K04166	-	NOG256015	-	angiotensin II receptor type 1 [Source:HGNCSymbol;Acc:HGNC:336]	185	P30556;Q53YY0
ENSG00000166886	971	438	1504	3.43379	1.7798	0.0556147	1	12	57089043	57095476	+	2861	NAB2	GO:0003714;GO:0005515;GO:0005634;GO:0005634;GO:0005634;GO:0005634;GO:0006355;GO:0006355;GO:0006355;GO:0007399;GO:0008283;GO:0016480;GO:0042802;GO:0045892;GO:0045892;GO:0140110;GO:1902949;GO:0001958;GO:0003714;GO:0005515;GO:0005634;GO:0005634;GO:0005634;GO:0005634;GO:0005634;GO:0006355;GO:0006355;GO:0006355;GO:0006355;GO:0007399;GO:0008134;GO:0008283;GO:0014037;GO:0016480;GO:0042552;GO:0042802;GO:…	K22388	-	NOG307377	-	NGFI-A binding protein 2 [Source:HGNCSymbol;Acc:HGNC:7627]	4665	Q15742
ENSG00000123838	96	176	16	0.0909091	-3.45943	0.055707	1	1	207104233	207144972	+	2470	C4BPA	GO:0002376;GO:0003723;GO:0005515;GO:0005515;GO:0005576;GO:0005615;GO:0005615;GO:0005886;GO:0006958;GO:0030449;GO:0044216;GO:0045087;GO:0045732;GO:0045959;GO:0072562;GO:1903027;	K04002	-	NOG150577	S	complement component 4 binding protein alpha[Source:HGNC Symbol;Acc:HGNC:1325]	722	P04003
ENSG00000181274	881	393	1369	3.48346	1.80052	0.0557523	1	10	97332497	97334709	-	2213	FRAT2	GO:0003674;GO:0005575;GO:0005737;GO:0005829;GO:0007275;GO:0008283;GO:0016055;GO:0016055;GO:0016055;GO:0016055;GO:1904886;	K03096	-	NOG45851	S	FRAT2, WNT signaling pathway regulator [Source:HGNCSymbol;Acc:HGNC:16048]	23401	O75474
ENSG00000125746	2165.5	1043	3288	3.15244	1.65647	0.0559983	1	19	45606994	45645629	-	8224	EML2	GO:0005515;GO:0016020;GO:0016021;GO:0016020;GO:0016021;GO:0005515;GO:0005515;GO:0005737;GO:0005819;GO:0005856;GO:0005874;GO:0005875;GO:0007601;GO:0007605;GO:0008017;GO:0008017;GO:0010968;GO:0015630;GO:0015631;GO:0031115;GO:0072686;GO:0005515;GO:0005515;GO:0005737;GO:0005819;GO:0005856;GO:0005874;GO:0005875;GO:0007601;GO:0007605;GO:0008017;GO:0008017;GO:0010968;GO:0015630;GO:0015631;GO:0031115;GO:…	K18595	-	COG2319	R	EMAP like 2 [Source:HGNC Symbol;Acc:HGNC:18035]"	24139	O95834
ENSG00000100505	144.5	254	35	0.137795	-2.8594	0.0560082	1	14	50975262	51096061	-	8945	TRIM9	GO:0000149;GO:0004842;GO:0004842;GO:0004842;GO:0005515;GO:0005515;GO:0005622;GO:0005737;GO:0005829;GO:0005856;GO:0005856;GO:0008021;GO:0008021;GO:0008270;GO:0008270;GO:0016079;GO:0016567;GO:0016740;GO:0019904;GO:0030054;GO:0030425;GO:0031410;GO:0035544;GO:0035544;GO:0035544;GO:0042803;GO:0042995;GO:0043161;GO:0045202;GO:0045955;GO:0046872;GO:0099523;GO:0004842;GO:0004842;GO:0004842;GO:0005515;GO:…	K10649	-	NOG260378	-	tripartite motif containing 9 [Source:HGNCSymbol;Acc:HGNC:16288]	114088	Q9C026
ENSG00000091583	52	101	3	0.029703	-5.07325	0.0561364	1	17	66212033	66256525	-	1332	APOH	GO:0001937;GO:0002576;GO:0005515;GO:0005515;GO:0005543;GO:0005576;GO:0005576;GO:0005576;GO:0005615;GO:0005615;GO:0005615;GO:0006641;GO:0007597;GO:0008201;GO:0008289;GO:0009986;GO:0010596;GO:0016525;GO:0030193;GO:0030194;GO:0030195;GO:0031089;GO:0031639;GO:0033033;GO:0034197;GO:0034361;GO:0034364;GO:0034392;GO:0042627;GO:0042802;GO:0051006;GO:0051917;GO:0051918;GO:0060230;GO:0062023;GO:0070062;	K17305	-	NOG323950	-	apolipoprotein H [Source:HGNC Symbol;Acc:HGNC:616]"	350	P02749;A0A384NKM6
ENSG00000168772	52	101	3	0.029703	-5.07325	0.0561364	1	4	104468308	104494901	-	5823	CXXC4	GO:0003677;GO:0003677;GO:0008270;GO:0008270;	K03344	-	NOG78018	S	CXXC finger protein 4 [Source:HGNCSymbol;Acc:HGNC:24593]	80319	J9JIF5
ENSG00000028310	3073.5	1505	4642	3.08439	1.62498	0.0562516	1	5	850291	892801	-	9549	BRD9	GO:0003676;GO:0005515;GO:0005515;GO:0006325;GO:0008150;GO:0016514;GO:0070577;GO:0003676;GO:0005515;GO:0005515;GO:0006325;GO:0008150;GO:0016514;GO:0070577;GO:0005515;	K22184	-	COG5076	BK	bromodomain containing 9 [Source:HGNCSymbol;Acc:HGNC:25818]	65980	Q9H8M2
ENSG00000003249	258	430	86	0.2	-2.32193	0.0562753	1	16	90004865	90020128	-	4791	DBNDD1	GO:0005737;GO:0005737;GO:0005737;GO:0005737;GO:0005737;GO:0005737;GO:0005737;GO:0005737;	-	-	NOG83737	S	dysbindin domain containing 1 [Source:HGNCSymbol;Acc:HGNC:28455]	79007	Q9H9R9
ENSG00000102158	1573	2402	744	0.309742	-1.69086	0.056417	1	X	77826364	77895593	-	4862	MAGT1	GO:0016020;GO:0016021;GO:0016020;GO:0016021;GO:0004579;GO:0005783;GO:0005789;GO:0005886;GO:0005886;GO:0005887;GO:0006486;GO:0006487;GO:0008250;GO:0008250;GO:0008250;GO:0015095;GO:0015095;GO:0015693;GO:0016020;GO:0016021;GO:0018279;GO:0018279;GO:0018279;GO:0035577;GO:0043312;GO:0050890;GO:0055085;GO:1903830;GO:0004579;GO:0005783;GO:0005789;GO:0005886;GO:0005886;GO:0005887;GO:0006486;GO:0006487;GO:…	K19478	-	NOG311972	-	magnesium transporter 1 [Source:HGNCSymbol;Acc:HGNC:28880]	84061	Q9H0U3;A0A087WU53
ENSG00000135604	203.5	61	346	5.67213	2.50389	0.0566042	1	6	144150526	144188370	+	1926	STX11	GO:0000149;GO:0005484;GO:0005484;GO:0005484;GO:0005484;GO:0005515;GO:0005515;GO:0005794;GO:0005794;GO:0005794;GO:0005886;GO:0006886;GO:0006886;GO:0006886;GO:0006887;GO:0006906;GO:0008021;GO:0012505;GO:0015031;GO:0016020;GO:0016020;GO:0016020;GO:0016021;GO:0016192;GO:0016192;GO:0031201;GO:0031629;GO:0042734;GO:0048278;GO:0048787;GO:0061025;	K08487	-	NOG306476	-	syntaxin 11 [Source:HGNC Symbol;Acc:HGNC:11429]"	8676	O75558
ENSG00000205060	991	1532	450	0.293734	-1.76742	0.0566725	1	7	134289332	134316930	-	6988	SLC35B4	GO:0000139;GO:0000139;GO:0005462;GO:0005462;GO:0005462;GO:0005464;GO:0005464;GO:0005464;GO:0005515;GO:0005783;GO:0005794;GO:0006111;GO:0008643;GO:0015790;GO:0016020;GO:0016021;GO:0022857;GO:0030173;GO:0030176;GO:0055085;GO:0055085;GO:1990569;GO:0016020;GO:0016021;GO:0055085;GO:0000139;GO:0000139;GO:0005462;GO:0005462;GO:0005462;GO:0005464;GO:0005464;GO:0005464;GO:0005515;GO:0005783;GO:0005794;GO:…	K15278	-	NOG250393	-	solute carrier family 35 member B4 [Source:HGNCSymbol;Acc:HGNC:20584]	84912	Q969S0
ENSG00000188610	372	141	603	4.2766	2.09646	0.0568868	1	1	121167646	121185539	-	3033	FAM72B	GO:0005829;GO:0005829;GO:0016020;GO:0043231;GO:0005829;GO:0005829;GO:0016020;GO:0043231;GO:0005829;GO:0043231;	-	-	NOG42824	-	family with sequence similarity 72 member B[Source:HGNC Symbol;Acc:HGNC:24805]	653820	Q86X60
ENSG00000071082	6285.5	3145	9426	2.99714	1.58359	0.0569545	1	2	101002229	101024032	+	5277	RPL31	GO:0003735;GO:0003735;GO:0005622;GO:0005840;GO:0005840;GO:0006412;GO:0006412;GO:0000184;GO:0002181;GO:0002181;GO:0003723;GO:0003723;GO:0003735;GO:0003735;GO:0003735;GO:0003735;GO:0003735;GO:0005515;GO:0005622;GO:0005829;GO:0005840;GO:0005840;GO:0005840;GO:0005925;GO:0006412;GO:0006412;GO:0006412;GO:0006412;GO:0006413;GO:0006614;GO:0016020;GO:0019083;GO:0022625;GO:0022625;GO:0022625;GO:0042788;GO:…	K02910	-	COG2097	J	ribosomal protein L31 [Source:HGNCSymbol;Acc:HGNC:10334]	6160	P62899
ENSG00000129422	4750.5	7138	2363	0.331045	-1.5949	0.0569616	1	8	17643795	17800917	-	12010	MTUS1	GO:0005615;GO:0005634;GO:0005634;GO:0005730;GO:0005737;GO:0005737;GO:0005739;GO:0005794;GO:0005815;GO:0005819;GO:0005856;GO:0005874;GO:0005886;GO:0008017;GO:0010758;GO:0015630;GO:0015630;GO:0016020;GO:0005615;GO:0005634;GO:0005634;GO:0005730;GO:0005737;GO:0005737;GO:0005739;GO:0005794;GO:0005815;GO:0005819;GO:0005856;GO:0005874;GO:0005886;GO:0008017;GO:0010758;GO:0015630;GO:0015630;GO:0016020;GO:…	-	-	NOG117251	S	microtubule associated scaffold protein 1[Source:HGNC Symbol;Acc:HGNC:29789]	57509	Q9ULD2
ENSG00000196821	4522	2248	6796	3.02313	1.59604	0.0571399	1	6	34587288	34696859	-	4551	C6orf106	GO:0000407;GO:0003674;GO:0005515;GO:0005575;GO:0005776;GO:0008150;GO:0016236;GO:0043130;GO:0000407;GO:0003674;GO:0005515;GO:0005575;GO:0005776;GO:0008150;GO:0016236;GO:0043130;	-	-	NOG304920	-	chromosome 6 open reading frame 106 [Source:HGNCSymbol;Acc:HGNC:21215]	64771	Q9H6K1;A0A024RCW2
ENSG00000120925	257	428	86	0.200935	-2.3152	0.0571952	1	8	42849637	42897290	-	6055	RNF170	GO:0005515;GO:0005783;GO:0005789;GO:0016020;GO:0016021;GO:0016567;GO:0016740;GO:0046872;GO:0046872;GO:0046872;GO:0061630;GO:0061630;GO:0005515;GO:0005783;GO:0005789;GO:0016020;GO:0016021;GO:0016567;GO:0016740;GO:0046872;GO:0046872;GO:0046872;GO:0061630;GO:0061630;GO:0005515;GO:0005783;GO:0005789;GO:0016020;GO:0016021;GO:0016567;GO:0016740;GO:0046872;GO:0046872;GO:0046872;GO:0061630;GO:0061630;GO:…	K15707	EC:2.3.2.27	NOG294660	-	ring finger protein 170 [Source:HGNCSymbol;Acc:HGNC:25358]	81790	Q96K19
ENSG00000163638	114	205	23	0.112195	-3.15592	0.057267	1	3	64515654	64688000	-	10680	ADAMTS9	GO:0003179;GO:0003179;GO:0003229;GO:0003229;GO:0004175;GO:0004222;GO:0004222;GO:0005576;GO:0005615;GO:0005783;GO:0005783;GO:0006508;GO:0006508;GO:0006508;GO:0006508;GO:0006508;GO:0006516;GO:0007275;GO:0008233;GO:0008237;GO:0008237;GO:0008237;GO:0008237;GO:0008237;GO:0008270;GO:0008270;GO:0009617;GO:0009986;GO:0010596;GO:0010596;GO:0015031;GO:0016192;GO:0016787;GO:0030198;GO:0030198;GO:0031012;GO:…	K08624	EC:3.4.24.-	NOG237764	-	ADAM metallopeptidase with thrombospondin type 1motif 9 [Source:HGNC Symbol;Acc:HGNC:13202]	56999	Q9P2N4
ENSG00000178172	119	213	25	0.117371	-3.09085	0.0574708	1	5	148202794	148215137	+	606	SPINK6	GO:0004867;GO:0004867;GO:0005515;GO:0005576;GO:0005576;GO:0005576;GO:0010466;GO:0030414;GO:0070268;GO:1900004;GO:0004867;GO:0005515;GO:0005576;GO:0005576;GO:0010466;GO:0030414;GO:0070268;	-	-	NOG245500	-	serine peptidase inhibitor, Kazal type 6[Source:HGNC Symbol;Acc:HGNC:29486]	404203	Q6UWN8
ENSG00000177283	218	368	68	0.184783	-2.4361	0.0575186	1	10	35638249	35642278	-	4030	FZD8	GO:0000122;GO:0001525;GO:0001934;GO:0004888;GO:0004888;GO:0004930;GO:0005102;GO:0005515;GO:0005515;GO:0005794;GO:0005886;GO:0005886;GO:0005886;GO:0007165;GO:0007166;GO:0007166;GO:0007186;GO:0007275;GO:0016020;GO:0016020;GO:0016020;GO:0016021;GO:0016021;GO:0016021;GO:0016055;GO:0016055;GO:0017147;GO:0017147;GO:0030165;GO:0030165;GO:0030182;GO:0031625;GO:0033077;GO:0035567;GO:0042813;GO:0042813;GO:…	K02375	-	NOG257258	-	frizzled class receptor 8 [Source:HGNCSymbol;Acc:HGNC:4046]	8325	Q9H461
ENSG00000263528	138.5	244	33	0.135246	-2.88634	0.0578242	1	1	206470476	206496889	+	3791	IKBKE	GO:0000166;GO:0004672;GO:0004672;GO:0004672;GO:0004674;GO:0004674;GO:0004704;GO:0005515;GO:0005515;GO:0005524;GO:0005524;GO:0005524;GO:0005634;GO:0005654;GO:0005737;GO:0005829;GO:0006468;GO:0006468;GO:0006468;GO:0006955;GO:0006974;GO:0007252;GO:0008384;GO:0008384;GO:0008630;GO:0010008;GO:0010884;GO:0010884;GO:0016032;GO:0016301;GO:0016310;GO:0016605;GO:0016740;GO:0018105;GO:0019903;GO:0031625;GO:…	K07211	EC:2.7.11.10	COG0515	T	inhibitor of nuclear factor kappa B kinase subunitepsilon [Source:HGNC Symbol;Acc:HGNC:14552]	9641	Q14164
ENSG00000051108	3180	1570	4790	3.05096	1.60926	0.0582101	1	16	56932142	56944864	+	5062	HERPUD1	GO:0003674;GO:0005515;GO:0005515;GO:0005783;GO:0005783;GO:0005783;GO:0005783;GO:0005789;GO:0005789;GO:0005789;GO:0006511;GO:0006874;GO:0006986;GO:0016020;GO:0016021;GO:0016021;GO:0030968;GO:0030968;GO:0030970;GO:0031396;GO:0032092;GO:0032469;GO:0032469;GO:0034704;GO:0034704;GO:0034976;GO:0034976;GO:0034976;GO:0036499;GO:0043154;GO:0044325;GO:0044325;GO:1902235;GO:1902236;GO:1902236;GO:1903069;GO:…	K14027	-	NOG259558	-	homocysteine inducible ER protein with ubiquitinlike domain 1 [Source:HGNC Symbol;Acc:HGNC:13744]	9709	Q15011;Q53FP9
ENSG00000148120	910.5	1409	412	0.292406	-1.77396	0.0582464	1	9	94726701	95087218	+	10742	C9orf3	GO:0002003;GO:0004177;GO:0004177;GO:0004177;GO:0005730;GO:0005730;GO:0005730;GO:0005730;GO:0005737;GO:0005829;GO:0006508;GO:0006508;GO:0006508;GO:0006508;GO:0008233;GO:0008237;GO:0008237;GO:0008237;GO:0008237;GO:0008270;GO:0008270;GO:0016787;GO:0046872;GO:0070006;GO:0070006;GO:0002003;GO:0004177;GO:0004177;GO:0004177;GO:0005730;GO:0005730;GO:0005730;GO:0005730;GO:0005737;GO:0005829;GO:0006508;GO:…	K09606	EC:3.4.11.-	NOG122535	R	chromosome 9 open reading frame 3 [Source:HGNCSymbol;Acc:HGNC:1361]	84909	Q8N6M6
ENSG00000177125	1077.5	497	1658	3.33602	1.73813	0.0583612	1	9	126860665	126885878	+	6606	ZBTB34	GO:0003676;GO:0003676;GO:0005515;GO:0005654;GO:0000981;GO:0003676;GO:0003676;GO:0003677;GO:0005515;GO:0005634;GO:0005654;GO:0006357;GO:0046872;	K10508	-	COG5048	R	zinc finger and BTB domain containing 34[Source:HGNC Symbol;Acc:HGNC:31446]	403341	Q8NCN2
ENSG00000135919	1169.5	1795	544	0.303064	-1.72231	0.0584569	1	2	223975045	224039318	-	8957	SERPINE2	GO:0004867;GO:0004867;GO:0004867;GO:0004867;GO:0005102;GO:0005515;GO:0005515;GO:0005515;GO:0005539;GO:0005576;GO:0005576;GO:0005576;GO:0005576;GO:0005615;GO:0005615;GO:0005615;GO:0005615;GO:0005829;GO:0007275;GO:0007399;GO:0007596;GO:0008201;GO:0008201;GO:0010466;GO:0010757;GO:0010951;GO:0010955;GO:0030154;GO:0030195;GO:0030334;GO:0030414;GO:0031091;GO:0031091;GO:0031232;GO:0031594;GO:0045861;GO:…	K16643	-	COG4826	O	serpin family E member 2 [Source:HGNCSymbol;Acc:HGNC:8951]	5270	P07093;A0A024R451
ENSG00000162086	77	144	10	0.0694444	-3.848	0.0584786	1	16	3305406	3318852	+	8063	ZNF75A	GO:0000981;GO:0003674;GO:0003676;GO:0003676;GO:0003677;GO:0005622;GO:0005634;GO:0005634;GO:0006355;GO:0006355;GO:0006357;GO:0008150;GO:0046872;GO:0003700;GO:0003700;GO:0005634;GO:0006355;GO:0006355;GO:0003676;GO:0003676;GO:0005622;GO:0006355;GO:0006355;GO:0000981;GO:0003674;GO:0003676;GO:0003676;GO:0003677;GO:0005622;GO:0005634;GO:0005634;GO:0006355;GO:0006355;GO:0006357;GO:0008150;GO:0046872;	K09229	-	COG5048	R	zinc finger protein 75a [Source:HGNCSymbol;Acc:HGNC:13146]	7627	Q96N20;Q68CU0
ENSG00000143515	440.5	705	176	0.249645	-2.00205	0.0586021	1	1	154325553	154351304	+	7622	ATP8B2	GO:0000166;GO:0000166;GO:0000287;GO:0000287;GO:0004012;GO:0004012;GO:0004012;GO:0005524;GO:0005524;GO:0005524;GO:0005783;GO:0005789;GO:0005794;GO:0005794;GO:0005886;GO:0005886;GO:0005886;GO:0006869;GO:0007030;GO:0015914;GO:0015914;GO:0016020;GO:0016021;GO:0016021;GO:0016021;GO:0034220;GO:0045332;GO:0046872;GO:0000166;GO:0000166;GO:0000166;GO:0000287;GO:0000287;GO:0004012;GO:0004012;GO:0004012;GO:…	K01530	EC:7.6.2.1	COG0474	P	ATPase phospholipid transporting 8B2 [Source:HGNCSymbol;Acc:HGNC:13534]	57198	P98198;Q6P3T1
ENSG00000165389	4003	6012	1994	0.33167	-1.59218	0.0586627	1	14	34432788	34462240	-	2662	SPTSSA	GO:0004758;GO:0004758;GO:0005515;GO:0005783;GO:0005789;GO:0005789;GO:0006629;GO:0006665;GO:0008104;GO:0016020;GO:0016021;GO:0017059;GO:0030148;GO:0030148;GO:0046513;	-	-	NOG39051	S	serine palmitoyltransferase small subunit A[Source:HGNC Symbol;Acc:HGNC:20361]	171546	Q969W0
ENSG00000215717	691.5	302	1081	3.57947	1.83975	0.0588241	1	1	109089803	109096934	+	4574	TMEM167B	GO:0000139;GO:0005794;GO:0016020;GO:0016021;	-	-	NOG305758	-	transmembrane protein 167B [Source:HGNCSymbol;Acc:HGNC:30187]	56900	Q9NRX6;A0A024R096
ENSG00000147180	59.5	114	5	0.0438596	-4.51096	0.0591773	1	X	85244032	85273362	+	5004	ZNF711	GO:0000977;GO:0000981;GO:0003676;GO:0003676;GO:0003677;GO:0003677;GO:0003677;GO:0003700;GO:0005515;GO:0005634;GO:0005634;GO:0005634;GO:0005634;GO:0006355;GO:0006355;GO:0006357;GO:0031490;GO:0043565;GO:0043565;GO:0045893;GO:0045893;GO:0046872;GO:0046872;GO:0046872;GO:0000977;GO:0000981;GO:0003676;GO:0003676;GO:0003677;GO:0003677;GO:0003677;GO:0003700;GO:0005515;GO:0005634;GO:0005634;GO:0005634;GO:…	-	-	COG5048	R	zinc finger protein 711 [Source:HGNCSymbol;Acc:HGNC:13128]	7552	Q9Y462;Q6PK66
ENSG00000106714	338	550	126	0.229091	-2.12601	0.0591856	1	9	39072767	39288315	-	9521	CNTNAP3	GO:0005576;GO:0005886;GO:0007155;GO:0008037;GO:0016020;GO:0016021;GO:0016021;GO:0016021;GO:0016020;GO:0016021;GO:0016021;GO:0016021;GO:0016021;GO:0016021;GO:0016021;GO:0016021;GO:0016021;	-	-	NOG314648	-	contactin associated protein like 3 [Source:HGNCSymbol;Acc:HGNC:13834]	79937	Q9BZ76
ENSG00000090447	840.5	378	1303	3.44709	1.78538	0.0592084	1	16	4257186	4273075	-	7867	TFAP4	GO:0000978;GO:0000981;GO:0000981;GO:0001228;GO:0003677;GO:0003700;GO:0005515;GO:0005515;GO:0005634;GO:0005634;GO:0005634;GO:0005634;GO:0005739;GO:0006357;GO:0006978;GO:0008285;GO:0010629;GO:0017053;GO:0017053;GO:0042803;GO:0042826;GO:0042826;GO:0043065;GO:0043392;GO:0043565;GO:0043922;GO:0043923;GO:0044212;GO:0044212;GO:0045736;GO:0045892;GO:0045892;GO:0045893;GO:0045944;GO:0046983;GO:0046983;GO:…	K09108	-	NOG270566	-	transcription factor AP-4 [Source:HGNCSymbol;Acc:HGNC:11745]	7023	Q01664
ENSG00000067225	31942.5	47542	16343	0.343759	-1.54053	0.0592174	1	15	72199029	72231822	-	8571	PKM	GO:0000166;GO:0000287;GO:0000287;GO:0003723;GO:0003824;GO:0003824;GO:0003824;GO:0004743;GO:0004743;GO:0004743;GO:0004743;GO:0004743;GO:0005515;GO:0005515;GO:0005524;GO:0005576;GO:0005634;GO:0005737;GO:0005737;GO:0005737;GO:0005739;GO:0005829;GO:0005829;GO:0005829;GO:0006096;GO:0006096;GO:0006096;GO:0006096;GO:0008152;GO:0012501;GO:0016301;GO:0016310;GO:0016740;GO:0023026;GO:0030955;GO:0030955;GO:…	K00873	EC:2.7.1.40	COG0469	G	pyruvate kinase M1/2 [Source:HGNCSymbol;Acc:HGNC:9021]	5315	P14618;V9HWB8
ENSG00000139112	3744.5	1867	5622	3.01125	1.59036	0.0595104	1	12	10212458	10223128	+	4053	GABARAPL1	GO:0005737;GO:0006914;GO:0005737;GO:0006914;GO:0005737;GO:0006914;GO:0000045;GO:0000421;GO:0000421;GO:0000422;GO:0005515;GO:0005515;GO:0005515;GO:0005515;GO:0005622;GO:0005737;GO:0005739;GO:0005776;GO:0005776;GO:0005783;GO:0005783;GO:0005794;GO:0005794;GO:0005829;GO:0005829;GO:0005856;GO:0005874;GO:0006914;GO:0006995;GO:0016020;GO:0016236;GO:0030659;GO:0030957;GO:0031410;GO:0031625;GO:0032590;GO:…	K08341	-	NOG281408	-	GABA type A receptor associated protein like 1[Source:HGNC Symbol;Acc:HGNC:4068]	23710	Q9H0R8;A0A024RAP5
ENSG00000111816	192	327	57	0.174312	-2.52026	0.0597425	1	6	115931149	116060891	-	13363	FRK	GO:0000122;GO:0000166;GO:0004672;GO:0004672;GO:0004713;GO:0004713;GO:0004713;GO:0004713;GO:0004713;GO:0004715;GO:0004715;GO:0004715;GO:0005102;GO:0005515;GO:0005515;GO:0005515;GO:0005524;GO:0005524;GO:0005524;GO:0005576;GO:0005622;GO:0005634;GO:0005634;GO:0005634;GO:0005737;GO:0005829;GO:0005829;GO:0005886;GO:0006468;GO:0006468;GO:0006468;GO:0007169;GO:0008285;GO:0016301;GO:0016310;GO:0016740;GO:…	K08892	EC:2.7.10.2	COG0515	T	fyn related Src family tyrosine kinase [Source:HGNCSymbol;Acc:HGNC:3955]	2444	P42685
ENSG00000152926	70	132	8	0.0606061	-4.04439	0.0598624	1	7	64971776	65006684	-	10691	ZNF117	GO:0000981;GO:0003676;GO:0003676;GO:0003677;GO:0003700;GO:0005634;GO:0006355;GO:0006357;GO:0008270;GO:0046872;GO:0000981;GO:0003676;GO:0003676;GO:0003677;GO:0003700;GO:0005634;GO:0006355;GO:0006357;GO:0008270;GO:0046872;GO:0003676;GO:0003676;	-	-	COG5048	R	zinc finger protein 117 [Source:HGNCSymbol;Acc:HGNC:12897]	109504726	Q03924
ENSG00000167550	189.5	56	323	5.76786	2.52804	0.0601101	1	12	49064676	49070025	-	1299	RHEBL1	GO:0000166;GO:0003924;GO:0003924;GO:0005515;GO:0005525;GO:0005525;GO:0005525;GO:0005737;GO:0007165;GO:0007165;GO:0012505;GO:0016020;GO:0016020;GO:0016020;GO:0031929;GO:0046872;GO:0051092;GO:0003924;GO:0005525;GO:0007165;GO:0016020;GO:0000166;GO:0003924;GO:0005515;GO:0005525;GO:0005525;GO:0005737;GO:0007165;GO:0012505;GO:0016020;GO:0016020;GO:0031929;GO:0046872;GO:0051092;GO:0003924;GO:0003924;GO:…	K07849	-	COG1100	R	RHEB like 1 [Source:HGNC Symbol;Acc:HGNC:21166]"	121268	Q8TAI7
ENSG00000058866	46	90	2	0.0222222	-5.49185	0.0601539	1	3	186105668	186362234	-	10975	DGKG	GO:0000166;GO:0003951;GO:0003951;GO:0004143;GO:0004143;GO:0004143;GO:0004143;GO:0004143;GO:0004143;GO:0004143;GO:0005509;GO:0005509;GO:0005524;GO:0005737;GO:0005886;GO:0005886;GO:0007165;GO:0007165;GO:0007165;GO:0007205;GO:0007205;GO:0016020;GO:0016301;GO:0016301;GO:0016301;GO:0016310;GO:0016740;GO:0030168;GO:0035556;GO:0035556;GO:0035556;GO:0046339;GO:0046486;GO:0046486;GO:0046834;GO:0046834;GO:…	K00901	EC:2.7.1.107	NOG47311	-	diacylglycerol kinase gamma [Source:HGNCSymbol;Acc:HGNC:2853]	1608	P49619
ENSG00000171368	810	364	1256	3.45055	1.78683	0.060231	1	5	659862	693352	-	5979	TPPP	GO:0001578;GO:0001578;GO:0001578;GO:0001578;GO:0001578;GO:0005515;GO:0005515;GO:0005634;GO:0005634;GO:0005737;GO:0005737;GO:0005739;GO:0005829;GO:0005856;GO:0005874;GO:0005874;GO:0005874;GO:0008017;GO:0015631;GO:0015631;GO:0015631;GO:0015631;GO:0015631;GO:0031334;GO:0032273;GO:0032273;GO:0046785;GO:0046785;GO:0046785;GO:0046785;GO:0046785;GO:0046785;GO:0048471;GO:0097427;	-	-	NOG271804	-	tubulin polymerization promoting protein[Source:HGNC Symbol;Acc:HGNC:24164]	11076	O94811;Q4L233
ENSG00000113594	3690.5	1844	5537	3.00271	1.58627	0.0602703	1	5	38474668	38608354	-	12159	LIFR	GO:0001959;GO:0004896;GO:0004896;GO:0004896;GO:0004897;GO:0004923;GO:0004923;GO:0004923;GO:0004923;GO:0004924;GO:0004924;GO:0005127;GO:0005127;GO:0005515;GO:0005515;GO:0005576;GO:0005886;GO:0005886;GO:0005887;GO:0007166;GO:0008284;GO:0008284;GO:0008284;GO:0008284;GO:0009897;GO:0016020;GO:0016020;GO:0016020;GO:0016021;GO:0019221;GO:0019221;GO:0019838;GO:0019955;GO:0034097;GO:0038165;GO:0043235;GO:…	K05058	-	NOG147644	S	LIF receptor alpha [Source:HGNCSymbol;Acc:HGNC:6597]	3977	P42702;A8K1Z4
ENSG00000125740	1043	1603	483	0.30131	-1.73068	0.0602716	1	19	45467995	45475179	+	5553	FOSB	GO:0000122;GO:0000978;GO:0000981;GO:0003677;GO:0003677;GO:0003677;GO:0003677;GO:0003700;GO:0003700;GO:0005634;GO:0005634;GO:0005634;GO:0005634;GO:0005634;GO:0005654;GO:0005654;GO:0006355;GO:0006357;GO:0006357;GO:0008134;GO:0043231;GO:0000122;GO:0000978;GO:0000981;GO:0003677;GO:0003677;GO:0003677;GO:0003677;GO:0003700;GO:0003700;GO:0005634;GO:0005634;GO:0005634;GO:0005634;GO:0005634;GO:0005654;GO:…	K09029	-	NOG257871	-	FosB proto-oncogene, AP-1 transcription factorsubunit [Source:HGNC Symbol;Acc:HGNC:3797]	2354	P53539;A0A024R0P6
ENSG00000163993	1820.5	882	2759	3.12812	1.64529	0.060327	1	4	6693878	6697170	+	471	S100P	GO:0000287;GO:0005509;GO:0005509;GO:0005509;GO:0005515;GO:0005515;GO:0005576;GO:0005634;GO:0005634;GO:0005737;GO:0005737;GO:0005737;GO:0005886;GO:0010033;GO:0016020;GO:0016604;GO:0031528;GO:0034774;GO:0042803;GO:0042995;GO:0043312;GO:0043542;GO:0045296;GO:0046872;GO:0046914;GO:0046914;GO:0048306;GO:0050786;GO:0050786;GO:0070062;	-	-	NOG78209	-	S100 calcium binding protein P [Source:HGNCSymbol;Acc:HGNC:10504]	6286	P25815
ENSG00000167513	2046	998	3094	3.1002	1.63236	0.060347	1	16	88803789	88809258	+	2760	CDT1	GO:0000076;GO:0000076;GO:0000076;GO:0000082;GO:0000083;GO:0000278;GO:0000278;GO:0000281;GO:0000775;GO:0000776;GO:0000776;GO:0000776;GO:0000777;GO:0003677;GO:0003677;GO:0003677;GO:0003682;GO:0005515;GO:0005515;GO:0005515;GO:0005634;GO:0005634;GO:0005634;GO:0005634;GO:0005634;GO:0005654;GO:0005694;GO:0005829;GO:0006260;GO:0006260;GO:0007049;GO:0007059;GO:0016604;GO:0030174;GO:0030174;GO:0031334;GO:…	K10727	-	NOG312810	-	chromatin licensing and DNA replication factor 1[Source:HGNC Symbol;Acc:HGNC:24576]	81620	Q9H211
ENSG00000125633	1608	773	2443	3.16041	1.66011	0.0603926	1	2	117915478	118014133	-	8065	CCDC93	GO:0043231;GO:0005515;GO:0005768;GO:0005769;GO:0006893;GO:0006893;GO:0015031;GO:0032456;GO:0043231;GO:1990126;	-	-	NOG327195	-	coiled-coil domain containing 93 [Source:HGNCSymbol;Acc:HGNC:25611]	54520	Q567U6
ENSG00000152409	1438.5	686	2191	3.19388	1.67531	0.0604101	1	5	79236131	79327211	+	9096	JMY	GO:0003713;GO:0003713;GO:0003713;GO:0003713;GO:0003779;GO:0003779;GO:0003779;GO:0005515;GO:0005515;GO:0005634;GO:0005634;GO:0005654;GO:0005737;GO:0005737;GO:0005856;GO:0006281;GO:0006357;GO:0006357;GO:0006357;GO:0006974;GO:0007050;GO:0007050;GO:0031252;GO:0034314;GO:0034314;GO:0034314;GO:0034314;GO:0043065;GO:0043065;GO:0051091;GO:0051091;GO:0070060;GO:0070060;GO:0070060;GO:0070060;GO:0070358;GO:…	-	-	NOG39317	S	junction mediating and regulatory protein, p53cofactor [Source:HGNC Symbol;Acc:HGNC:28916]	133746	Q8N9B5
ENSG00000171858	4177.5	2096	6259	2.98616	1.57829	0.0604473	1	20	62387103	62388520	+	1036	RPS21	GO:0000184;GO:0000447;GO:0000461;GO:0002181;GO:0003723;GO:0003735;GO:0003735;GO:0003735;GO:0005622;GO:0005654;GO:0005737;GO:0005783;GO:0005791;GO:0005829;GO:0005829;GO:0005840;GO:0005840;GO:0005840;GO:0006412;GO:0006412;GO:0006412;GO:0006413;GO:0006614;GO:0015935;GO:0019083;GO:0022627;GO:0022627;GO:0042788;GO:0045202;GO:0047485;GO:0003735;GO:0003735;GO:0005622;GO:0005840;GO:0005840;GO:0005840;GO:…	K02971	-	NOG301320	-	ribosomal protein S21 [Source:HGNCSymbol;Acc:HGNC:10409]	6227	P63220;Q6FGH5
ENSG00000113460	1976	963	2989	3.10384	1.63406	0.0606427	1	5	34915376	34925996	+	5011	BRIX1	GO:0000027;GO:0003723;GO:0005515;GO:0005634;GO:0005634;GO:0005730;GO:0005730;GO:0005730;GO:0042254;	K14820	-	COG5154	J	BRX1, biogenesis of ribosomes [Source:HGNCSymbol;Acc:HGNC:24170]	55299	Q8TDN6
ENSG00000153933	716.5	317	1116	3.5205	1.81578	0.060658	1	17	56834107	56869567	+	10925	DGKE	GO:0000166;GO:0003951;GO:0004143;GO:0004143;GO:0004143;GO:0004143;GO:0004143;GO:0004143;GO:0005524;GO:0005524;GO:0005634;GO:0005737;GO:0005829;GO:0005886;GO:0007165;GO:0007165;GO:0007205;GO:0008654;GO:0016020;GO:0016021;GO:0016301;GO:0016301;GO:0016301;GO:0016310;GO:0016740;GO:0030168;GO:0035556;GO:0035556;GO:0035556;GO:0046339;GO:0046486;GO:0046834;GO:0046834;GO:0046872;GO:0000166;GO:0003951;GO:…	K00901	EC:2.7.1.107	NOG47311	-	diacylglycerol kinase epsilon [Source:HGNCSymbol;Acc:HGNC:2852]	8526	P52429;A1L4Q0
ENSG00000057252	1955	2957	953	0.322286	-1.63359	0.060886	1	1	179293714	179358680	+	7005	SOAT1	GO:0000062;GO:0000062;GO:0004772;GO:0004772;GO:0005515;GO:0005783;GO:0005783;GO:0005783;GO:0005789;GO:0005789;GO:0005789;GO:0005789;GO:0006629;GO:0008202;GO:0008203;GO:0008203;GO:0008203;GO:0008203;GO:0008374;GO:0008374;GO:0010742;GO:0010878;GO:0015485;GO:0015485;GO:0016020;GO:0016020;GO:0016020;GO:0016020;GO:0016021;GO:0016740;GO:0016746;GO:0033344;GO:0033344;GO:0034379;GO:0034383;GO:0034435;GO:…	K00637	EC:2.3.1.26	COG5056	I	sterol O-acyltransferase 1 [Source:HGNCSymbol;Acc:HGNC:11177]	6646	P35610
ENSG00000166900	1118.5	523	1714	3.27725	1.71248	0.0609742	1	11	59713456	59805882	+	7308	STX3	GO:0005484;GO:0005484;GO:0005623;GO:0006886;GO:0006886;GO:0006887;GO:0006887;GO:0016020;GO:0016020;GO:0016020;GO:0016021;GO:0016081;GO:0016081;GO:0016192;GO:0016192;GO:0045202;GO:0061025;GO:0098793;GO:0000149;GO:0005484;GO:0005484;GO:0005484;GO:0005484;GO:0005515;GO:0005515;GO:0005773;GO:0005886;GO:0005886;GO:0005886;GO:0005886;GO:0005911;GO:0006836;GO:0006886;GO:0006886;GO:0006886;GO:0006887;GO:…	K08486	-	COG5074	U	syntaxin 3 [Source:HGNC Symbol;Acc:HGNC:11438]"	6809	Q13277;Q53YE2
ENSG00000171931	85	157	13	0.0828025	-3.59418	0.0610955	1	17	18744024	18779349	+	4390	FBXW10	GO:0000209;GO:0005515;GO:0005829;GO:0043687;GO:0000209;GO:0005515;GO:0005829;GO:0043687;GO:0000209;GO:0005515;GO:0005829;GO:0043687;	K10266	-	COG2319	R	F-box and WD repeat domain containing 10[Source:HGNC Symbol;Acc:HGNC:1211]	10517	Q5XX13
ENSG00000099282	707.5	1102	313	0.284029	-1.81589	0.0611146	1	10	69451465	69507666	+	2651	TSPAN15	GO:0005515;GO:0005768;GO:0005788;GO:0005886;GO:0005886;GO:0005887;GO:0007166;GO:0009986;GO:0016020;GO:0016021;GO:0016021;GO:0016021;GO:0019899;GO:0019899;GO:0031902;GO:0044267;GO:0051604;GO:0051604;GO:0072659;GO:0097197;GO:0016020;GO:0016021;GO:0016021;GO:0016021;	K17297	-	NOG265081	-	tetraspanin 15 [Source:HGNC Symbol;Acc:HGNC:23298]"	23555	O95858
ENSG00000141582	2779	1381	4177	3.02462	1.59675	0.0616006	1	17	79833156	79839440	-	2891	CBX4	GO:0000122;GO:0000122;GO:0003682;GO:0003714;GO:0003727;GO:0005515;GO:0005515;GO:0005634;GO:0005634;GO:0005634;GO:0005634;GO:0005654;GO:0005654;GO:0006325;GO:0016604;GO:0016604;GO:0016607;GO:0016740;GO:0016925;GO:0016925;GO:0019789;GO:0019899;GO:0031519;GO:0032183;GO:0032183;GO:0035064;GO:0035102;GO:0043066;GO:0044212;GO:0045892;GO:0051219;GO:0005634;	K11452	EC:2.3.2.-	NOG281109	-	chromobox 4 [Source:HGNC Symbol;Acc:HGNC:1554]"	8535	O00257;A0A0S2Z5B2
ENSG00000172602	222.5	373	72	0.193029	-2.37311	0.0620149	1	12	48857145	48865870	-	3948	RND1	GO:0003924;GO:0003924;GO:0005525;GO:0005525;GO:0005886;GO:0015629;GO:0043231;GO:0000166;GO:0003924;GO:0003924;GO:0003924;GO:0003924;GO:0005102;GO:0005515;GO:0005525;GO:0005525;GO:0005525;GO:0005525;GO:0005622;GO:0005737;GO:0005737;GO:0005829;GO:0005856;GO:0005886;GO:0005886;GO:0005886;GO:0005912;GO:0005938;GO:0007015;GO:0007015;GO:0007162;GO:0007264;GO:0007264;GO:0007266;GO:0008360;GO:0015629;GO:…	K07531	-	COG1100	R	Rho family GTPase 1 [Source:HGNCSymbol;Acc:HGNC:18314]	27289	Q92730
ENSG00000140961	190	323	57	0.176471	-2.5025	0.0622511	1	16	83948282	83966332	+	3443	OSGIN1	GO:0005515;GO:0005575;GO:0007275;GO:0008083;GO:0008083;GO:0010469;GO:0030154;GO:0030308;GO:0030308;GO:0030308;GO:0030308;GO:0040008;GO:0043065;GO:0043065;GO:0005515;GO:0005575;GO:0007275;GO:0008083;GO:0008083;GO:0010469;GO:0030154;GO:0030308;GO:0030308;GO:0030308;GO:0030308;GO:0040008;GO:0043065;GO:0043065;GO:0030308;GO:0030308;GO:0043065;GO:0043065;GO:0005515;GO:0005575;GO:0007275;GO:0008083;GO:…	-	-	NOG68947	T	oxidative stress induced growth inhibitor 1[Source:HGNC Symbol;Acc:HGNC:30093]	29948	Q9UJX0
ENSG00000213190	190	323	57	0.176471	-2.5025	0.0622511	1	1	151057758	151068497	+	4075	MLLT11	GO:0003674;GO:0005515;GO:0005634;GO:0005654;GO:0005737;GO:0005737;GO:0005815;GO:0005829;GO:0005856;GO:0043065;GO:0045893;GO:0051901;GO:0090200;GO:0097190;GO:0097190;GO:0097191;GO:0097193;	-	-	NOG40082	T	MLLT11, transcription factor 7 cofactor[Source:HGNC Symbol;Acc:HGNC:16997]	10962	Q13015;Q6FGF7
ENSG00000111077	619.5	969	270	0.278638	-1.84354	0.0626767	1	12	53046969	53064372	+	8093	TNS2	GO:0004721;GO:0005515;GO:0005515;GO:0005515;GO:0005886;GO:0005925;GO:0006470;GO:0008285;GO:0016020;GO:0016787;GO:0019900;GO:0030054;GO:0035556;GO:0046872;GO:0001822;GO:0004721;GO:0005515;GO:0005515;GO:0005515;GO:0005886;GO:0005925;GO:0006470;GO:0008285;GO:0014850;GO:0016020;GO:0016787;GO:0019725;GO:0019900;GO:0030054;GO:0032963;GO:0035264;GO:0035556;GO:0035556;GO:0046872;GO:0048871;GO:0004721;GO:…	K18080	-	COG2453	T	tensin 2 [Source:HGNC Symbol;Acc:HGNC:19737]"	23371	Q63HR2
ENSG00000164236	933.5	431	1436	3.33179	1.7363	0.0627074	1	5	10564070	10657816	+	10043	ANKRD33B	GO:0005515;	-	-	COG0666	R	ankyrin repeat domain 33B [Source:HGNCSymbol;Acc:HGNC:35240]	651746	A6NCL7
ENSG00000131791	1111.5	523	1700	3.25048	1.70065	0.0628564	1	1	147155106	147172550	-	5460	PRKAB2	GO:0004679;GO:0004679;GO:0005515;GO:0005515;GO:0005634;GO:0005654;GO:0005737;GO:0005829;GO:0006468;GO:0006629;GO:0006631;GO:0006633;GO:0006853;GO:0007050;GO:0007165;GO:0016236;GO:0016241;GO:0019901;GO:0031588;GO:0031588;GO:0042304;GO:0042802;GO:0050790;GO:0050790;GO:0120162;GO:0120162;GO:1901796;	K07199	-	NOG238368	-	protein kinase AMP-activated non-catalytic subunitbeta 2 [Source:HGNC Symbol;Acc:HGNC:9379]	5565	O43741
ENSG00000125726	994.5	463	1526	3.2959	1.72067	0.0630569	1	19	6583183	6604103	-	1530	CD70	GO:0002020;GO:0005102;GO:0005125;GO:0005164;GO:0005164;GO:0005515;GO:0005515;GO:0005615;GO:0005886;GO:0005886;GO:0005886;GO:0005887;GO:0006955;GO:0006955;GO:0007165;GO:0007267;GO:0008283;GO:0010469;GO:0016020;GO:0016020;GO:0016020;GO:0016021;GO:0033209;GO:0070062;GO:0097191;GO:0002020;GO:0005102;GO:0005125;GO:0005164;GO:0005164;GO:0005515;GO:0005515;GO:0005615;GO:0005886;GO:0005886;GO:0005886;GO:…	K05470	-	NOG46932	-	CD70 molecule [Source:NCBI gene;Acc:970]"	970	P32970;A0A0U5JA32
ENSG00000149256	65.5	124	7	0.0564516	-4.14684	0.0631299	1	11	78652831	79440948	-	16330	TENM4	GO:0001702;GO:0005634;GO:0005634;GO:0005737;GO:0005737;GO:0005886;GO:0005887;GO:0007157;GO:0007165;GO:0007165;GO:0007275;GO:0016020;GO:0016021;GO:0016021;GO:0016021;GO:0030154;GO:0031641;GO:0031643;GO:0031643;GO:0032289;GO:0032289;GO:0042803;GO:0042803;GO:0042803;GO:0042995;GO:0043005;GO:0043005;GO:0043005;GO:0046982;GO:0048666;GO:0048666;GO:0048666;GO:0048666;GO:0048714;GO:0048714;GO:0050839;GO:…	-	-	NOG323120	-	teneurin transmembrane protein 4 [Source:HGNCSymbol;Acc:HGNC:29945]	26011	Q6N022
ENSG00000171004	32	64	0	0	-Inf	0.0631936	1	X	132626016	132961395	-	5002	HS6ST2	GO:0000139;GO:0005654;GO:0006024;GO:0008146;GO:0008146;GO:0015015;GO:0016020;GO:0016021;GO:0016021;GO:0016021;GO:0016740;GO:0017095;GO:0000139;GO:0005654;GO:0006024;GO:0008146;GO:0008146;GO:0015015;GO:0016020;GO:0016021;GO:0016021;GO:0016021;GO:0016740;GO:0017095;GO:0000139;GO:0005654;GO:0006024;GO:0008146;GO:0008146;GO:0015015;GO:0016020;GO:0016021;GO:0016021;GO:0016021;GO:0016740;GO:0017095;GO:…	K08102	EC:2.8.2.-	NOG302961	-	heparan sulfate 6-O-sulfotransferase 2 [Source:HGNCSymbol;Acc:HGNC:19133]	90161	Q96MM7
ENSG00000112039	549.5	235	864	3.6766	1.87837	0.0633056	1	6	35452356	35467103	+	2692	FANCE	GO:0036297;GO:0043240;GO:0003674;GO:0005634;GO:0005654;GO:0006281;GO:0006974;GO:0036297;GO:0036297;GO:0036297;GO:0043240;GO:0043240;GO:0043240;	K10892	-	NOG42377	-	FA complementation group E [Source:HGNCSymbol;Acc:HGNC:3586]	2178	Q9HB96
ENSG00000104369	217	70	364	5.2	2.37851	0.0634426	1	8	74234700	74321540	-	4590	JPH1	GO:0003674;GO:0005634;GO:0005654;GO:0005783;GO:0005783;GO:0005783;GO:0005789;GO:0005789;GO:0005789;GO:0005886;GO:0005886;GO:0005886;GO:0007517;GO:0008307;GO:0014701;GO:0014701;GO:0015278;GO:0016020;GO:0016021;GO:0016529;GO:0016529;GO:0016529;GO:0030018;GO:0030314;GO:0030314;GO:0030314;GO:0030314;GO:0030314;GO:0033017;GO:0051209;GO:0060314;GO:0060402;	K19530	-	NOG324165	-	junctophilin 1 [Source:HGNC Symbol;Acc:HGNC:14201]"	56704	Q9HDC5;Q7Z682
ENSG00000233276	3694	1866	5522	2.95927	1.56524	0.0635875	1	3	49357176	49358358	-	1183	GPX1	GO:0000302;GO:0001659;GO:0001885;GO:0002862;GO:0004601;GO:0004601;GO:0004602;GO:0004602;GO:0004602;GO:0004602;GO:0004602;GO:0004602;GO:0005737;GO:0005737;GO:0005739;GO:0005739;GO:0005739;GO:0005759;GO:0005829;GO:0005829;GO:0005829;GO:0006195;GO:0006629;GO:0006641;GO:0006749;GO:0006749;GO:0006915;GO:0006979;GO:0006979;GO:0006979;GO:0007605;GO:0008283;GO:0008631;GO:0009410;GO:0009609;GO:0009611;GO:…	K00432	EC:1.11.1.9	COG0386	O	glutathione peroxidase 1 [Source:HGNCSymbol;Acc:HGNC:4553]	2876	P07203;Q7L4Q3
ENSG00000100228	89.5	164	15	0.0914634	-3.45066	0.0639213	1	22	23145326	23164350	+	4107	RAB36	GO:0000139;GO:0000139;GO:0000166;GO:0003924;GO:0003924;GO:0003924;GO:0005525;GO:0005525;GO:0005525;GO:0005794;GO:0005794;GO:0006886;GO:0015031;GO:0016020;GO:0032482;GO:0000139;GO:0000139;GO:0000166;GO:0003924;GO:0003924;GO:0003924;GO:0005525;GO:0005525;GO:0005525;GO:0005794;GO:0005794;GO:0006886;GO:0015031;GO:0016020;GO:0032482;GO:0003924;GO:0003924;GO:0005525;GO:0005525;	K07922	-	COG1100	R	RAB36, member RAS oncogene family [Source:HGNCSymbol;Acc:HGNC:9775]	9609	O95755
ENSG00000141504	922	427	1417	3.3185	1.73053	0.0639258	1	17	7626234	7627876	-	1643	SAT2	GO:0004145;GO:0004145;GO:0005515;GO:0005737;GO:0008080;GO:0009447;GO:0016740;GO:0016746;GO:0019809;GO:0032918;GO:0032918;GO:0032919;GO:0032920;GO:0042802;GO:0046204;GO:0070062;	K00657	EC:2.3.1.57	COG0454	K	spermidine/spermine N1-acetyltransferase familymember 2 [Source:HGNC Symbol;Acc:HGNC:23160]	112483	Q96F10
ENSG00000269343	216.5	363	70	0.192837	-2.37454	0.0640292	1	19	57819721	57846238	+	5312	ZNF587B	GO:0003676;GO:0003676;GO:0003676;GO:0000981;GO:0003676;GO:0003676;GO:0005622;GO:0005634;GO:0005634;GO:0006355;GO:0006355;GO:0006357;GO:0046872;GO:0003676;GO:0003676;GO:0005622;GO:0006355;GO:0006355;GO:0046872;	-	-	-	-	zinc finger protein 587B [Source:HGNCSymbol;Acc:HGNC:37142]	100293516	E7ETH6
ENSG00000085662	11533.5	17111	5956	0.34808	-1.52251	0.0641244	1	7	134442356	134459284	-	3654	AKR1B1	GO:0001523;GO:0001758;GO:0001894;GO:0003091;GO:0004032;GO:0004032;GO:0004032;GO:0004032;GO:0004032;GO:0004032;GO:0005615;GO:0005615;GO:0005654;GO:0005737;GO:0005829;GO:0005829;GO:0005829;GO:0005829;GO:0005975;GO:0005996;GO:0006061;GO:0006700;GO:0008106;GO:0009055;GO:0009414;GO:0010033;GO:0016491;GO:0016491;GO:0016491;GO:0016491;GO:0018931;GO:0022900;GO:0031098;GO:0032838;GO:0033010;GO:0035809;GO:…	K00011	EC:1.1.1.21	COG0656	R	aldo-keto reductase family 1 member B [Source:HGNCSymbol;Acc:HGNC:381]	231	P15121;A0A024R7A8
ENSG00000166965	2413	1202	3624	3.01498	1.59215	0.0641453	1	15	90954870	90963125	+	4969	RCCD1	GO:0005694;GO:0005829;GO:0005886;GO:0006325;GO:0005829;GO:0005886;GO:0005694;GO:0005829;GO:0005886;GO:0006325;	-	-	NOG305770	-	RCC1 domain containing 1 [Source:HGNCSymbol;Acc:HGNC:30457]	91433	A6NED2;A0A024RC72
ENSG00000134775	266.5	439	94	0.214123	-2.22349	0.0641566	1	18	36297714	36780055	+	7965	FHOD3	GO:0003779;GO:0005515;GO:0005737;GO:0005856;GO:0007015;GO:0007015;GO:0030018;GO:0003779;GO:0005515;GO:0005737;GO:0005856;GO:0005865;GO:0007015;GO:0007015;GO:0030018;GO:0030837;GO:0045214;GO:0045214;GO:0055003;GO:0003779;GO:0005515;GO:0005737;GO:0005856;GO:0007015;GO:0007015;GO:0030018;GO:0007015;GO:0007015;GO:0007015;GO:0007015;GO:0007015;GO:0007015;GO:0007015;GO:0007015;	-	-	NOG246341	-	formin homology 2 domain containing 3 [Source:HGNCSymbol;Acc:HGNC:26178]	80206	Q2V2M9
ENSG00000198435	553.5	238	869	3.65126	1.86839	0.0642998	1	9	137299631	137302271	-	2641	NRARP	GO:0000122;GO:0001569;GO:0001569;GO:0001938;GO:0001938;GO:0002040;GO:0002043;GO:0002043;GO:0005515;GO:0007219;GO:0007275;GO:0022407;GO:0032525;GO:0045581;GO:0045746;GO:0045746;GO:0045746;GO:0090263;GO:0090263;GO:1902367;	-	-	NOG258278	-	NOTCH regulated ankyrin repeat protein [Source:HGNCSymbol;Acc:HGNC:33843]	441478	Q7Z6K4
ENSG00000116786	2190	1087	3293	3.02944	1.59905	0.0644526	1	1	15684320	15734769	+	4134	PLEKHM2	GO:0005515;GO:0005515;GO:0005515;GO:0005737;GO:0007030;GO:0007030;GO:0010008;GO:0010008;GO:0019894;GO:0019894;GO:0032418;GO:0032418;GO:0032880;GO:0032880;GO:1903527;GO:1903527;	K15348	-	NOG41387	-	pleckstrin homology and RUN domain containing M2[Source:HGNC Symbol;Acc:HGNC:29131]	23207	Q8IWE5
ENSG00000122870	2306.5	3465	1148	0.331313	-1.59373	0.0645324	1	10	58513140	58831437	+	6569	BICC1	GO:0003676;GO:0003676;GO:0003723;GO:0003723;GO:0003723;GO:0005515;GO:0005737;GO:0007275;GO:0007368;GO:0007507;GO:0090090;	K18756	-	NOG259272	-	BicC family RNA binding protein 1 [Source:HGNCSymbol;Acc:HGNC:19351]	80114	Q9H694
ENSG00000149380	115	205	25	0.121951	-3.03562	0.0649585	1	11	74235801	74311640	-	3990	P4HA3	GO:0004656;GO:0004656;GO:0004656;GO:0005506;GO:0005515;GO:0005783;GO:0005783;GO:0005783;GO:0005788;GO:0005788;GO:0016491;GO:0016491;GO:0016702;GO:0016705;GO:0018401;GO:0031418;GO:0031418;GO:0046872;GO:0051213;GO:0055114;GO:0055114;GO:0004656;GO:0004656;GO:0004656;GO:0004656;GO:0005506;GO:0005506;GO:0005515;GO:0005515;GO:0005783;GO:0005783;GO:0005783;GO:0005783;GO:0005788;GO:0005788;GO:0016491;GO:…	K00472	EC:1.14.11.2	NOG289769	-	prolyl 4-hydroxylase subunit alpha 3 [Source:HGNCSymbol;Acc:HGNC:30135]	283208	Q7Z4N8
ENSG00000144655	866.5	400	1333	3.3325	1.7366	0.0650513	1	3	39141855	39154562	-	3230	CSRNP1	GO:0000981;GO:0001228;GO:0003674;GO:0003677;GO:0003700;GO:0003700;GO:0005515;GO:0005634;GO:0005634;GO:0006355;GO:0006915;GO:0009791;GO:0043565;GO:0045944;GO:0045944;GO:0048008;GO:0048705;GO:0060021;GO:0060325;GO:0000981;GO:0003674;GO:0003677;GO:0003700;GO:0005515;GO:0005634;GO:0006915;GO:0045944;	K17494	-	NOG150539	S	cysteine and serine rich nuclear protein 1[Source:HGNC Symbol;Acc:HGNC:14300]	64651	Q96S65;A0A024R2N7
ENSG00000117266	763.5	347	1180	3.40058	1.76578	0.0652537	1	1	205504595	205532793	+	6831	CDK18	GO:0000166;GO:0004672;GO:0004672;GO:0004674;GO:0004674;GO:0004693;GO:0005515;GO:0005524;GO:0005524;GO:0005524;GO:0005575;GO:0005634;GO:0005737;GO:0006468;GO:0006468;GO:0006468;GO:0016301;GO:0016310;GO:0016740;GO:0051726;GO:0000166;GO:0004672;GO:0004672;GO:0004674;GO:0004674;GO:0004693;GO:0005515;GO:0005524;GO:0005524;GO:0005524;GO:0005575;GO:0005634;GO:0005737;GO:0006468;GO:0006468;GO:0006468;GO:…	K15596	EC:2.7.11.22	COG0515	T	cyclin dependent kinase 18 [Source:HGNCSymbol;Acc:HGNC:8751]	5129	Q07002;A0A024R996;Q59G02
ENSG00000163071	49.5	96	3	0.03125	-5	0.065303	1	4	52051304	52097299	+	4975	SPATA18	GO:0005515;GO:0005737;GO:0005739;GO:0005741;GO:0005741;GO:0005741;GO:0005741;GO:0006974;GO:0016020;GO:0035694;GO:0035694;GO:0035694;GO:0035694;GO:0035695;GO:0035695;GO:0043231;GO:0005515;GO:0005737;GO:0005739;GO:0005741;GO:0005741;GO:0005741;GO:0005741;GO:0006974;GO:0016020;GO:0035694;GO:0035694;GO:0035694;GO:0035694;GO:0035695;GO:0035695;GO:0043231;GO:0005741;GO:0035694;GO:0005741;GO:0035694;	K22257	-	NOG76677	V	spermatogenesis associated 18 [Source:HGNCSymbol;Acc:HGNC:29579]	132671	Q8TC71;A0A140VKF4
ENSG00000163430	1373.5	2083	664	0.318771	-1.64941	0.0653293	1	3	120392293	120450993	-	8467	FSTL1	GO:0005509;GO:0005509;GO:0005515;GO:0005515;GO:0005576;GO:0005576;GO:0005615;GO:0005615;GO:0005788;GO:0008201;GO:0008201;GO:0030509;GO:0042594;GO:0043687;GO:0044267;GO:0070062;GO:0005509;GO:0005509;GO:0005515;GO:0005515;GO:0005576;GO:0005576;GO:0005615;GO:0005615;GO:0005788;GO:0008201;GO:0008201;GO:0030509;GO:0043687;GO:0044267;GO:0070062;GO:0005515;	-	-	NOG148907	S	follistatin like 1 [Source:HGNCSymbol;Acc:HGNC:3972]	11167	Q12841
ENSG00000182492	114.5	25	204	8.16	3.02857	0.0659632	1	X	153494980	153509546	+	2404	BGN	GO:0001974;GO:0005201;GO:0005515;GO:0005539;GO:0005576;GO:0005576;GO:0005576;GO:0005796;GO:0008150;GO:0009986;GO:0019800;GO:0030021;GO:0030133;GO:0030198;GO:0030206;GO:0030207;GO:0030208;GO:0031012;GO:0031012;GO:0042383;GO:0043202;GO:0050840;GO:0062023;GO:0070062;GO:0005515;	K08118	-	COG4886	S	biglycan [Source:HGNC Symbol;Acc:HGNC:1044]"	633	P21810;B4DNL4
ENSG00000197958	23845	12447	35243	2.83145	1.50154	0.0660511	1	9	127447674	127451406	-	2453	RPL12	GO:0000027;GO:0000184;GO:0003723;GO:0003735;GO:0003735;GO:0003735;GO:0003735;GO:0005515;GO:0005634;GO:0005730;GO:0005737;GO:0005829;GO:0005840;GO:0005840;GO:0005840;GO:0005925;GO:0006412;GO:0006412;GO:0006412;GO:0006412;GO:0006413;GO:0006614;GO:0014069;GO:0015934;GO:0016020;GO:0019083;GO:0019843;GO:0022625;GO:0022625;GO:0070062;GO:0070180;GO:0000027;GO:0000184;GO:0003723;GO:0003735;GO:0003735;GO:…	K02870	-	COG0080	J	ribosomal protein L12 [Source:HGNCSymbol;Acc:HGNC:10302]	6136	P30050
ENSG00000124216	608.5	268	949	3.54104	1.82418	0.066098	1	20	49982980	49988886	+	1705	SNAI1	GO:0000122;GO:0000122;GO:0000122;GO:0000977;GO:0000977;GO:0000981;GO:0001227;GO:0001227;GO:0001649;GO:0001707;GO:0001707;GO:0001837;GO:0001837;GO:0003180;GO:0003198;GO:0003198;GO:0003676;GO:0003676;GO:0003677;GO:0005515;GO:0005515;GO:0005634;GO:0005634;GO:0005634;GO:0005654;GO:0005721;GO:0005721;GO:0005737;GO:0005737;GO:0005829;GO:0006357;GO:0007275;GO:0007498;GO:0010718;GO:0010718;GO:0010718;GO:…	K05707	-	COG5048	R	snail family transcriptional repressor 1[Source:HGNC Symbol;Acc:HGNC:11128]	6615	O95863
ENSG00000164976	202	340	64	0.188235	-2.40939	0.0661965	1	9	34366666	34376898	-	6447	MYORG	GO:0004553;GO:0004553;GO:0004553;GO:0005634;GO:0005783;GO:0005789;GO:0005789;GO:0005975;GO:0005975;GO:0008152;GO:0016020;GO:0016021;GO:0016139;GO:0016787;GO:0016798;GO:0031965;GO:0031965;GO:0043568;GO:0043568;GO:0043568;GO:0048741;GO:0048741;GO:0048741;GO:0051897;GO:0051897;GO:0051897;GO:0016020;GO:0016021;	-	-	COG1501	G	myogenesis regulating glycosidase (putative)[Source:HGNC Symbol;Acc:HGNC:19918]	57462	Q6NSJ0
ENSG00000156983	2802	1414	4190	2.96322	1.56717	0.0662483	1	3	9731729	9748018	+	5477	BRPF1	GO:0003676;GO:0003676;GO:0003677;GO:0005515;GO:0005515;GO:0005634;GO:0005654;GO:0005737;GO:0005829;GO:0005886;GO:0006325;GO:0043966;GO:0043972;GO:0043994;GO:0045893;GO:0046872;GO:0070776;GO:1901796;GO:0003676;GO:0003676;GO:0003677;GO:0005515;GO:0005515;GO:0005634;GO:0005654;GO:0005737;GO:0005829;GO:0005886;GO:0006325;GO:0043966;GO:0043972;GO:0043994;GO:0045893;GO:0046872;GO:0070776;GO:1901796;GO:…	K11348	-	COG5141	R	bromodomain and PHD finger containing 1[Source:HGNC Symbol;Acc:HGNC:14255]	7862	P55201
ENSG00000114784	1470	717	2223	3.10042	1.63246	0.0664639	1	3	40309707	40312424	+	1889	EIF1B	GO:0003723;GO:0003723;GO:0003743;GO:0003743;GO:0003743;GO:0003743;GO:0005515;GO:0005575;GO:0006412;GO:0006413;GO:0006413;GO:0006413;GO:0006446;GO:0016282;GO:0043024;	K03113	-	COG0023	J	eukaryotic translation initiation factor 1B[Source:HGNC Symbol;Acc:HGNC:30792]	10289	O60739;Q6FG85
ENSG00000137312	5314.5	2734	7895	2.88771	1.52993	0.0665403	1	6	30727709	30742732	-	3185	FLOT1	GO:0001765;GO:0001819;GO:0001931;GO:0001934;GO:0002020;GO:0002020;GO:0002090;GO:0002090;GO:0005515;GO:0005515;GO:0005515;GO:0005765;GO:0005768;GO:0005769;GO:0005815;GO:0005886;GO:0005886;GO:0005901;GO:0005901;GO:0005901;GO:0005901;GO:0005911;GO:0005913;GO:0005925;GO:0007409;GO:0008180;GO:0009897;GO:0016020;GO:0016020;GO:0016323;GO:0016600;GO:0016600;GO:0016600;GO:0022617;GO:0030027;GO:0030864;GO:…	K07192	-	COG2268	S	flotillin 1 [Source:HGNC Symbol;Acc:HGNC:3757]"	10211	O75955;Q5ST80
ENSG00000145476	99	179	19	0.106145	-3.23589	0.0667692	1	4	186191567	186213463	+	9767	CYP4V2	GO:0001523;GO:0004497;GO:0004497;GO:0005506;GO:0005506;GO:0005783;GO:0005789;GO:0005789;GO:0006629;GO:0007601;GO:0010430;GO:0016020;GO:0016021;GO:0016125;GO:0016491;GO:0016705;GO:0016705;GO:0020037;GO:0020037;GO:0046872;GO:0050896;GO:0055114;GO:0055114;GO:0055114;	K07427	EC:1.14.14.79	COG2124	Q	cytochrome P450 family 4 subfamily V member 2[Source:HGNC Symbol;Acc:HGNC:23198]	285440	Q6ZWL3
ENSG00000156398	128.5	226	31	0.137168	-2.86598	0.0667714	1	10	102714538	102743492	+	8034	SFXN2	GO:0006811;GO:0006811;GO:0015075;GO:0015075;GO:0016020;GO:0016020;GO:0034220;GO:0055085;GO:0055085;GO:0006811;GO:0015075;GO:0016020;GO:0034220;GO:0055085;GO:0006811;GO:0015075;GO:0016020;GO:0034220;GO:0055085;GO:0005739;GO:0006811;GO:0006811;GO:0006865;GO:0015075;GO:0015075;GO:0016020;GO:0016020;GO:0016020;GO:0016021;GO:0031966;GO:0034220;GO:0055085;GO:0055085;GO:1990542;GO:0006811;GO:0006811;GO:…	-	-	NOG283056	-	sideroflexin 2 [Source:HGNC Symbol;Acc:HGNC:16086]"	118980	Q96NB2
ENSG00000235162	1181.5	1796	567	0.315702	-1.66337	0.0668739	1	12	105235290	105396097	+	2693	C12orf75	-	-	-	-	-	chromosome 12 open reading frame 75 [Source:HGNCSymbol;Acc:HGNC:35164]	387882	Q8TAD7
ENSG00000175573	497	212	782	3.68868	1.8831	0.0675337	1	11	65916810	65919062	-	1704	C11orf68	GO:0003723;GO:0005515;GO:0003723;GO:0005515;GO:0003723;GO:0005515;	-	-	NOG47475	K	chromosome 11 open reading frame 68 [Source:HGNCSymbol;Acc:HGNC:28801]	83638	Q9H3H3
ENSG00000168792	289.5	472	107	0.226695	-2.14118	0.0676084	1	17	29560547	29567037	-	3492	ABHD15	GO:0005576;GO:0016020;GO:0016787;GO:0044255;	K13707	-	COG0429	R	abhydrolase domain containing 15 [Source:HGNCSymbol;Acc:HGNC:26971]	116236	Q6UXT9
ENSG00000114268	351.5	565	138	0.244248	-2.03358	0.0676456	1	3	48517684	48562015	-	6107	PFKFB4	GO:0000166;GO:0003824;GO:0003824;GO:0003824;GO:0003873;GO:0003873;GO:0003873;GO:0003873;GO:0004331;GO:0004331;GO:0005524;GO:0005524;GO:0005524;GO:0005829;GO:0005829;GO:0006000;GO:0006000;GO:0006003;GO:0006003;GO:0006003;GO:0008152;GO:0016301;GO:0016310;GO:0016311;GO:0016740;GO:0016787;GO:0045821;GO:0046835;GO:0003824;GO:0003824;GO:0003873;GO:0003873;GO:0003873;GO:0004331;GO:0005524;GO:0005524;GO:…	K19030	-	COG0406	G	6-phosphofructo-2-kinase/fructose-2,6-biphosphatase4 [Source:HGNC Symbol;Acc:HGNC:8875]	5210	Q16877
ENSG00000157570	64	121	7	0.0578512	-4.11151	0.0679134	1	11	44726465	44932421	+	5871	TSPAN18	GO:0016020;GO:0016021;GO:0016021;GO:0016021;GO:0016020;GO:0016021;GO:0016021;GO:0016021;GO:0016020;GO:0016021;GO:0016021;GO:0016021;GO:0005887;GO:0007166;GO:0016020;GO:0016021;GO:0016021;GO:0016021;GO:0016020;GO:0016021;GO:0016021;GO:0016021;GO:0005887;GO:0007166;GO:0016020;GO:0016021;GO:0016021;GO:0016021;GO:0016020;GO:0016021;GO:0016021;GO:0016021;GO:0016020;GO:0016021;GO:0016021;GO:0016021;	K17353	-	NOG319748	-	tetraspanin 18 [Source:HGNC Symbol;Acc:HGNC:20660]"	90139	Q96SJ8
ENSG00000178295	363	582	144	0.247423	-2.01495	0.0679678	1	2	17753858	17788946	+	11832	GEN1	GO:0000287;GO:0000400;GO:0000400;GO:0000724;GO:0000724;GO:0003677;GO:0003677;GO:0003824;GO:0003824;GO:0004518;GO:0004518;GO:0004518;GO:0004519;GO:0005634;GO:0005654;GO:0005813;GO:0006281;GO:0006281;GO:0006281;GO:0006974;GO:0008821;GO:0008821;GO:0010824;GO:0016787;GO:0017108;GO:0017108;GO:0031297;GO:0035312;GO:0042803;GO:0046872;GO:0048256;GO:0071139;GO:0071140;GO:0090267;GO:0090305;GO:0000287;GO:…	K15338	EC:3.1.-.-	COG0258	L	GEN1, Holliday junction 5' flap endonuclease[Source:HGNC Symbol;Acc:HGNC:26881]	348654	Q17RS7
ENSG00000128394	60.5	115	6	0.0521739	-4.26053	0.0681051	1	22	39040604	39055972	+	5215	APOBEC3F	GO:0000932;GO:0000932;GO:0002230;GO:0002376;GO:0003723;GO:0003723;GO:0003723;GO:0003824;GO:0004126;GO:0004126;GO:0005515;GO:0005634;GO:0005737;GO:0005737;GO:0008270;GO:0008270;GO:0009972;GO:0010529;GO:0010529;GO:0016553;GO:0016554;GO:0016787;GO:0016787;GO:0030895;GO:0042802;GO:0045071;GO:0045071;GO:0045087;GO:0045087;GO:0045869;GO:0045869;GO:0045869;GO:0046872;GO:0048525;GO:0051607;GO:0051607;GO:…	K18750	EC:3.5.4.-	NOG135704	O	apolipoprotein B mRNA editing enzyme catalyticsubunit 3F [Source:HGNC Symbol;Acc:HGNC:17356]	200316	Q8IUX4
ENSG00000227051	360.5	578	143	0.247405	-2.01505	0.068389	1	14	96039324	96093889	+	7775	C14orf132	GO:0016020;GO:0016021;GO:0016020;GO:0016021;GO:0016020;GO:0016021;GO:0016020;GO:0016021;	-	-	NOG289328	-	chromosome 14 open reading frame 132 [Source:HGNCSymbol;Acc:HGNC:20346]	56967	Q9NPU4
ENSG00000141738	443	185	701	3.78919	1.92189	0.0683939	1	17	39737927	39747291	+	3597	GRB7	GO:0005070;GO:0005070;GO:0007165;GO:0007165;GO:0009967;GO:0003723;GO:0005070;GO:0005070;GO:0005070;GO:0005515;GO:0005737;GO:0005829;GO:0005829;GO:0005886;GO:0005925;GO:0007165;GO:0007165;GO:0007173;GO:0007411;GO:0008289;GO:0009967;GO:0010494;GO:0016020;GO:0017148;GO:0019901;GO:0030054;GO:0030335;GO:0034063;GO:0035091;GO:0038128;GO:0042802;GO:0042995;GO:0050900;GO:0003723;GO:0005070;GO:0005070;GO:…	-	-	NOG307156	-	growth factor receptor bound protein 7 [Source:HGNCSymbol;Acc:HGNC:4567]	2886	Q14451;A0A0S2Z4F6
ENSG00000108256	5718.5	2963	8474	2.85994	1.51598	0.0684621	1	17	29255839	29294148	-	10877	NUFIP2	GO:0003723;GO:0003723;GO:0003723;GO:0003723;GO:0005515;GO:0005515;GO:0005515;GO:0005634;GO:0005634;GO:0005654;GO:0005737;GO:0005737;GO:0005829;GO:0010494;GO:0016020;GO:0016604;GO:0042788;GO:0003723;GO:0003723;GO:0003723;GO:0003723;GO:0005515;GO:0005515;GO:0005515;GO:0005634;GO:0005634;GO:0005654;GO:0005737;GO:0005737;GO:0005829;GO:0010494;GO:0016020;GO:0016604;GO:0042788;	-	-	NOG85203	S	nuclear FMR1 interacting protein 2 [Source:HGNCSymbol;Acc:HGNC:17634]	57532	Q7Z417
ENSG00000156535	1601	2411	791	0.32808	-1.60788	0.0686106	1	6	73695785	73828316	+	9782	CD109	GO:0002576;GO:0004866;GO:0004866;GO:0004867;GO:0005576;GO:0005576;GO:0005576;GO:0005615;GO:0005615;GO:0005886;GO:0005886;GO:0009986;GO:0010466;GO:0010951;GO:0016020;GO:0030414;GO:0030512;GO:0031092;GO:0031225;GO:0050431;GO:0061045;GO:0002576;GO:0004866;GO:0004866;GO:0004867;GO:0005576;GO:0005576;GO:0005576;GO:0005615;GO:0005615;GO:0005886;GO:0005886;GO:0009986;GO:0010466;GO:0010951;GO:0016020;GO:…	K06530	-	COG2373	R	CD109 molecule [Source:HGNC Symbol;Acc:HGNC:21685]"	135228	Q6YHK3
ENSG00000136367	82	151	13	0.0860927	-3.53797	0.0688258	1	14	23520857	23556192	-	10242	ZFHX2	GO:0000122;GO:0000978;GO:0000981;GO:0003676;GO:0003676;GO:0003677;GO:0003677;GO:0003677;GO:0005634;GO:0005634;GO:0005634;GO:0006355;GO:0006355;GO:0008270;GO:0008270;GO:0030534;GO:0043565;GO:0043565;GO:0044212;GO:0045893;GO:0046872;GO:0051930;GO:0051930;GO:0003676;GO:0003676;GO:0003676;GO:0003676;	K09379	-	NOG272646	-	zinc finger homeobox 2 [Source:HGNCSymbol;Acc:HGNC:20152]	85446	Q9C0A1;A0A2P1H683;B7ZM83;B9EK48
ENSG00000151388	31	62	0	0	-Inf	0.068915	1	5	33523535	33892019	-	9605	ADAMTS12	GO:0004222;GO:0004222;GO:0004222;GO:0005515;GO:0005515;GO:0005576;GO:0006508;GO:0006508;GO:0006508;GO:0007160;GO:0008233;GO:0008233;GO:0008233;GO:0008237;GO:0008237;GO:0008237;GO:0016477;GO:0016787;GO:0030167;GO:0032331;GO:0046872;GO:0050727;GO:0051603;GO:0062023;GO:0071347;GO:0071356;GO:0071773;GO:1901509;GO:1902203;GO:1902548;GO:2001113;GO:0004222;GO:0004222;GO:0004222;GO:0005515;GO:0005515;GO:…	K08626	EC:3.4.24.-	NOG237764	-	ADAM metallopeptidase with thrombospondin type 1motif 12 [Source:HGNC Symbol;Acc:HGNC:14605]	81792	P58397
ENSG00000004975	2388	1208	3568	2.95364	1.5625	0.0691851	1	17	7225342	7234517	-	5321	DVL2	GO:0001843;GO:0001843;GO:0001934;GO:0003007;GO:0003151;GO:0003151;GO:0005109;GO:0005109;GO:0005109;GO:0005109;GO:0005515;GO:0005515;GO:0005515;GO:0005515;GO:0005634;GO:0005634;GO:0005654;GO:0005737;GO:0005737;GO:0005737;GO:0005737;GO:0005829;GO:0005829;GO:0005829;GO:0005829;GO:0005886;GO:0005886;GO:0006366;GO:0007275;GO:0007379;GO:0007379;GO:0007507;GO:0007507;GO:0016020;GO:0016055;GO:0016055;GO:…	K02353	-	NOG322275	-	dishevelled segment polarity protein 2 [Source:HGNCSymbol;Acc:HGNC:3086]	1856	O14641
ENSG00000148362	1345	658	2032	3.08815	1.62674	0.0694358	1	9	136992422	136993984	+	1363	PAXX	GO:0005515;GO:0005634;GO:0005634;GO:0006281;GO:0006303;GO:0006303;GO:0006303;GO:0006974;GO:0032947;GO:0035861;GO:0042803;GO:0043564;GO:0051103;GO:0070419;	-	-	NOG46628	C	PAXX, non-homologous end joining factor[Source:HGNC Symbol;Acc:HGNC:27849]	286257	Q9BUH6
ENSG00000134333	13439	19816	7062	0.356379	-1.48852	0.0695738	1	11	18394560	18408425	+	6038	LDHA	GO:0016491;GO:0016491;GO:0016616;GO:0016616;GO:0019752;GO:0019752;GO:0055114;GO:0055114;GO:0016020;GO:0016021;GO:0003824;GO:0003824;GO:0004459;GO:0004459;GO:0004459;GO:0004459;GO:0005515;GO:0005634;GO:0005737;GO:0005737;GO:0005829;GO:0005829;GO:0005975;GO:0005975;GO:0006090;GO:0006096;GO:0016020;GO:0016491;GO:0016491;GO:0016491;GO:0016616;GO:0016616;GO:0019752;GO:0019752;GO:0045296;GO:0055114;GO:…	K00016	EC:1.1.1.27	COG0039	C	lactate dehydrogenase A [Source:HGNCSymbol;Acc:HGNC:6535]	3939	P00338;V9HWB9
ENSG00000013441	1675.5	833	2518	3.02281	1.59589	0.0696676	1	2	200853009	200864744	-	5170	CLK1	GO:0000166;GO:0004672;GO:0004672;GO:0004674;GO:0004674;GO:0004712;GO:0004713;GO:0004715;GO:0005515;GO:0005524;GO:0005524;GO:0005524;GO:0005634;GO:0006468;GO:0006468;GO:0008283;GO:0016301;GO:0016310;GO:0016740;GO:0043484;GO:0000166;GO:0004672;GO:0004672;GO:0004674;GO:0005524;GO:0005524;GO:0005524;GO:0006468;GO:0006468;GO:0000166;GO:0004672;GO:0004674;GO:0004674;GO:0004712;GO:0004713;GO:0004715;GO:…	K08823	EC:2.7.12.1	COG0515	T	CDC like kinase 1 [Source:HGNCSymbol;Acc:HGNC:2068]	1195	P49759
ENSG00000115504	781.5	1201	362	0.301415	-1.73017	0.0696724	1	2	62673851	63046487	+	8219	EHBP1	GO:0005515;GO:0005737;GO:0005768;GO:0005829;GO:0005886;GO:0006897;GO:0015031;GO:0016020;GO:0005829;GO:0005886;GO:0005515;GO:0005737;GO:0005768;GO:0005829;GO:0005886;GO:0006897;GO:0015031;GO:0016020;GO:0005515;GO:0005737;GO:0005768;GO:0005829;GO:0005886;GO:0006897;GO:0015031;GO:0016020;GO:0005515;GO:0005737;GO:0005768;GO:0005829;GO:0005886;GO:0006897;GO:0015031;GO:0016020;	-	-	COG5069	Z	EH domain binding protein 1 [Source:HGNCSymbol;Acc:HGNC:29144]	23301	Q8NDI1
ENSG00000125534	5407	2810	8004	2.8484	1.51015	0.0698631	1	20	63520765	63522206	+	1053	PPDPF	GO:0007275;GO:0007275;GO:0007275;GO:0030154;GO:0030154;GO:0030154;GO:0007275;GO:0007275;GO:0030154;GO:0030154;	-	-	NOG38861	-	pancreatic progenitor cell differentiation andproliferation factor [Source:HGNC Symbol;Acc:HGNC:16142]	79144	Q9H3Y8
ENSG00000105649	154	43	265	6.16279	2.62358	0.069973	1	19	18196784	18204074	-	1818	RAB3A	GO:0000166;GO:0001669;GO:0001671;GO:0001778;GO:0003016;GO:0003924;GO:0003924;GO:0003924;GO:0003924;GO:0003924;GO:0005515;GO:0005515;GO:0005525;GO:0005525;GO:0005525;GO:0005525;GO:0005768;GO:0005768;GO:0005829;GO:0005829;GO:0005886;GO:0005886;GO:0005886;GO:0006886;GO:0006887;GO:0006904;GO:0007005;GO:0007269;GO:0007274;GO:0007409;GO:0007409;GO:0008021;GO:0008021;GO:0008021;GO:0008021;GO:0008021;GO:…	K07882	-	COG1100	R	RAB3A, member RAS oncogene family [Source:HGNCSymbol;Acc:HGNC:9777]	5864	P20336;A0A024R7I7
ENSG00000068654	1387.5	2093	682	0.325848	-1.61773	0.0701698	1	2	86020216	86106155	-	13519	POLR1A	GO:0001054;GO:0001054;GO:0003677;GO:0003677;GO:0003682;GO:0003899;GO:0003899;GO:0003899;GO:0003899;GO:0005515;GO:0005515;GO:0005634;GO:0005634;GO:0005634;GO:0005634;GO:0005654;GO:0005730;GO:0005736;GO:0005736;GO:0006351;GO:0006351;GO:0006361;GO:0006362;GO:0006363;GO:0008270;GO:0008270;GO:0016740;GO:0016779;GO:0045815;GO:0046872;GO:1904750;GO:0003677;GO:0003677;GO:0003899;GO:0003899;GO:0003899;GO:…	K02999	EC:2.7.7.6	COG0086	K	RNA polymerase I subunit A [Source:HGNCSymbol;Acc:HGNC:17264]	25885	O95602
ENSG00000144278	81.5	150	13	0.0866667	-3.52838	0.0702091	1	2	153871922	154453979	+	6641	GALNT13	GO:0000139;GO:0000139;GO:0004653;GO:0005794;GO:0005794;GO:0006486;GO:0016020;GO:0016021;GO:0016266;GO:0016740;GO:0016757;GO:0018242;GO:0018243;GO:0030246;GO:0046872;GO:0000139;GO:0000139;GO:0004653;GO:0004653;GO:0005794;GO:0005794;GO:0006486;GO:0006493;GO:0016020;GO:0016021;GO:0016266;GO:0016740;GO:0016757;GO:0018242;GO:0018243;GO:0030246;GO:0046872;	K00710	EC:2.4.1.41	NOG239675	-	polypeptide N-acetylgalactosaminyltransferase 13[Source:HGNC Symbol;Acc:HGNC:23242]	114805	Q8IUC8
ENSG00000099783	2967.5	4416	1519	0.343976	-1.53962	0.07023	1	19	8444767	8489114	+	5614	HNRNPM	GO:0000380;GO:0000380;GO:0000398;GO:0000398;GO:0000398;GO:0000398;GO:0000398;GO:0003676;GO:0003676;GO:0003723;GO:0003723;GO:0003723;GO:0003723;GO:0003729;GO:0005515;GO:0005515;GO:0005515;GO:0005634;GO:0005634;GO:0005654;GO:0005654;GO:0005654;GO:0005681;GO:0005681;GO:0005730;GO:0005737;GO:0006397;GO:0008380;GO:0008543;GO:0016020;GO:0016070;GO:0016363;GO:0019904;GO:0042382;GO:0062023;GO:0070062;GO:…	K12887	-	COG0724	R	heterogeneous nuclear ribonucleoprotein M[Source:HGNC Symbol;Acc:HGNC:5046]	4670	P52272
ENSG00000107518	66.5	125	8	0.064	-3.96578	0.0705009	1	10	115093365	115948999	+	9957	ATRNL1	GO:0005515;GO:0016020;GO:0016021;GO:0030246;GO:0005515;GO:0007186;GO:0016020;GO:0016021;GO:0030246;GO:0016020;GO:0016021;GO:0016020;	-	-	NOG242225	-	attractin like 1 [Source:HGNCSymbol;Acc:HGNC:29063]	26033	Q5VV63;Q4G0Y2
ENSG00000132623	359.5	575	144	0.250435	-1.99749	0.0708422	1	20	9986126	10058303	+	5869	ANKEF1	GO:0005509;GO:0005509;GO:0005515;GO:0005509;GO:0005509;GO:0005515;	-	-	COG0666	R	ankyrin repeat and EF-hand domain containing 1[Source:HGNC Symbol;Acc:HGNC:15803]	63926	Q9NU02
ENSG00000086289	830	1271	389	0.306058	-1.70812	0.0708638	1	7	37683843	37951936	+	2780	EPDR1	GO:0005509;GO:0005509;GO:0005576;GO:0005576;GO:0007160;GO:0007160;GO:0005509;GO:0005509;GO:0005576;GO:0005576;GO:0005576;GO:0007160;GO:0007160;GO:0005509;GO:0005509;GO:0005576;GO:0005576;GO:0005576;GO:0007160;GO:0007160;GO:0005509;GO:0005509;GO:0005576;GO:0005576;GO:0005576;GO:0007160;GO:0007160;	-	-	NOG39671	S	ependymin related 1 [Source:HGNCSymbol;Acc:HGNC:17572]	54749	Q9UM22;Q96J80
ENSG00000041988	495.5	214	777	3.63084	1.8603	0.0708743	1	1	6624866	6635586	+	4072	THAP3	GO:0000981;GO:0003676;GO:0003676;GO:0003677;GO:0005515;GO:0006357;GO:0046872;GO:0000981;GO:0003676;GO:0003676;GO:0003677;GO:0005515;GO:0006357;GO:0046872;GO:0000981;GO:0003676;GO:0003676;GO:0003677;GO:0005515;GO:0006357;GO:0046872;GO:0003676;GO:0003677;GO:0003676;GO:0003676;GO:0003677;	K23203	-	NOG79389	-	THAP domain containing 3 [Source:HGNCSymbol;Acc:HGNC:20855]	90326	Q8WTV1
ENSG00000101230	43.5	85	2	0.0235294	-5.40939	0.0709171	1	20	13221274	13300651	+	3090	ISM1	GO:0005576;GO:0016525;	-	-	NOG41256	R	isthmin 1 [Source:HGNC Symbol;Acc:HGNC:16213]"	140862	B1AKI9
ENSG00000115289	462.5	197	728	3.69543	1.88574	0.0709847	1	2	74505043	74507695	-	1744	PCGF1	GO:0000122;GO:0005515;GO:0005515;GO:0005634;GO:0005654;GO:0006342;GO:0006355;GO:0008022;GO:0031519;GO:0035102;GO:0035518;GO:0036353;GO:0036353;GO:0046872;GO:1990841;	K11487	-	NOG277991	-	polycomb group ring finger 1 [Source:HGNCSymbol;Acc:HGNC:17615]	84759	Q9BSM1
ENSG00000144452	38	75	1	0.0133333	-6.22882	0.0710425	1	2	214931542	215138626	-	9614	ABCA12	GO:0000166;GO:0005102;GO:0005215;GO:0005215;GO:0005319;GO:0005319;GO:0005319;GO:0005515;GO:0005524;GO:0005524;GO:0005524;GO:0005737;GO:0005829;GO:0005886;GO:0005886;GO:0006869;GO:0006869;GO:0006869;GO:0006869;GO:0006869;GO:0010875;GO:0010875;GO:0016020;GO:0016021;GO:0016021;GO:0016021;GO:0016887;GO:0016887;GO:0019725;GO:0030216;GO:0031424;GO:0032940;GO:0033700;GO:0034040;GO:0034191;GO:0034191;GO:…	K05646	-	COG1131	V	ATP binding cassette subfamily A member 12[Source:HGNC Symbol;Acc:HGNC:14637]	26154	Q86UK0;B3KVV3
ENSG00000204967	38	75	1	0.0133333	-6.22882	0.0710425	1	5	140806929	141012347	+	13443	PCDHA4	GO:0005509;GO:0005509;GO:0005886;GO:0005886;GO:0007155;GO:0007155;GO:0007155;GO:0007156;GO:0007156;GO:0016020;GO:0016020;GO:0016020;GO:0016021;GO:0005509;GO:0005509;GO:0005509;GO:0005515;GO:0005886;GO:0005886;GO:0005886;GO:0005887;GO:0005887;GO:0007155;GO:0007155;GO:0007155;GO:0007155;GO:0007155;GO:0007156;GO:0007156;GO:0007399;GO:0016020;GO:0016020;GO:0016020;GO:0016021;GO:0042802;GO:0046872;GO:…	K16493	-	NOG267459	-	protocadherin alpha 4 [Source:HGNCSymbol;Acc:HGNC:8670]	56144	Q9UN74;Q59H34
ENSG00000074935	433	182	684	3.75824	1.91006	0.0713034	1	6	112070663	112087529	-	7087	TUBE1	GO:0000166;GO:0000226;GO:0000242;GO:0000278;GO:0003924;GO:0003924;GO:0005200;GO:0005200;GO:0005525;GO:0005525;GO:0005525;GO:0005525;GO:0005737;GO:0005737;GO:0005815;GO:0005856;GO:0005874;GO:0005874;GO:0005874;GO:0005874;GO:0007017;GO:0007017;GO:0007017;GO:0007098;GO:0000166;GO:0003924;GO:0003924;GO:0005525;GO:0005525;GO:0005874;GO:0005874;GO:0007017;GO:0003924;GO:0005874;GO:0007017;GO:0003924;GO:…	K10391	-	COG5023	Z	tubulin epsilon 1 [Source:HGNCSymbol;Acc:HGNC:20775]	51175	Q9UJT0
ENSG00000168497	63	119	7	0.0588235	-4.08746	0.0713082	1	2	191834310	191847088	-	3054	CAVIN2	GO:0001786;GO:0005080;GO:0005515;GO:0005515;GO:0005543;GO:0005654;GO:0005737;GO:0005737;GO:0005737;GO:0005829;GO:0005829;GO:0005886;GO:0005901;GO:0005901;GO:0005901;GO:0005901;GO:0008289;GO:0015629;GO:0016020;GO:0045121;GO:0097320;	-	-	NOG43691	-	caveolae associated protein 2 [Source:HGNCSymbol;Acc:HGNC:10690]	8436	O95810
ENSG00000168243	109.5	195	24	0.123077	-3.02237	0.0714036	1	1	235547685	235650754	-	5194	GNG4	GO:0003924;GO:0003924;GO:0005515;GO:0005834;GO:0005834;GO:0005834;GO:0005886;GO:0005886;GO:0005886;GO:0007165;GO:0007186;GO:0007186;GO:0008277;GO:0016020;GO:0030308;GO:0030308;GO:0031681;GO:0070062;GO:0003924;GO:0003924;GO:0005515;GO:0005834;GO:0005834;GO:0005834;GO:0005886;GO:0005886;GO:0005886;GO:0007165;GO:0007186;GO:0007186;GO:0008277;GO:0016020;GO:0030308;GO:0030308;GO:0031681;GO:0070062;GO:…	K04541	-	NOG319015	-	G protein subunit gamma 4 [Source:HGNCSymbol;Acc:HGNC:4407]	2786	P50150;B1APZ0
ENSG00000144057	170.5	290	51	0.175862	-2.50748	0.0714826	1	2	106801600	106887108	-	7708	ST6GAL2	GO:0000139;GO:0003824;GO:0003824;GO:0003835;GO:0003835;GO:0005794;GO:0005975;GO:0005975;GO:0006486;GO:0006486;GO:0008373;GO:0008373;GO:0009311;GO:0016020;GO:0016021;GO:0016740;GO:0016757;GO:0032580;GO:0097503;GO:0000139;GO:0003824;GO:0003824;GO:0003835;GO:0003835;GO:0005794;GO:0005975;GO:0005975;GO:0006486;GO:0006486;GO:0008373;GO:0008373;GO:0008373;GO:0009311;GO:0016020;GO:0016021;GO:0016740;GO:…	K00779	EC:2.4.99.1	NOG249416	-	ST6 beta-galactoside alpha-2,6-sialyltransferase 2[Source:HGNC Symbol;Acc:HGNC:10861]	84620	Q96JF0
ENSG00000167614	48	93	3	0.0322581	-4.9542	0.0715321	1	19	54415219	54436900	+	7068	TTYH1	GO:0005254;GO:0006811;GO:0006821;GO:0016020;GO:0016021;GO:0034707;GO:1902476;GO:0005229;GO:0005254;GO:0005254;GO:0005381;GO:0005515;GO:0005886;GO:0005886;GO:0005886;GO:0006811;GO:0006821;GO:0006821;GO:0006826;GO:0007155;GO:0016020;GO:0016021;GO:0030868;GO:0034220;GO:0034707;GO:0034755;GO:0072320;GO:0072320;GO:1902476;GO:0005229;GO:0005254;GO:0005254;GO:0005381;GO:0005515;GO:0005886;GO:0005886;GO:…	K22641	-	NOG319457	-	tweety family member 1 [Source:HGNCSymbol;Acc:HGNC:13476]	57348	Q9H313
ENSG00000137331	3505	1811	5199	2.87079	1.52145	0.07156	1	6	30743199	30744548	-	1350	IER3	GO:0043066;GO:0043066;GO:0005515;GO:0005634;GO:0005634;GO:0005829;GO:0006915;GO:0009653;GO:0014066;GO:0016020;GO:0016021;GO:0043066;GO:0043066;GO:0043066;GO:2001020;GO:2001020;	-	-	NOG46208	R	immediate early response 3 [Source:HGNCSymbol;Acc:HGNC:5392]	8870	P46695;A0A1U9X7X2
ENSG00000169071	86.5	15	158	10.5333	3.39689	0.0715823	1	9	91563091	91950228	-	5880	ROR2	GO:0000166;GO:0004672;GO:0004672;GO:0005515;GO:0005524;GO:0005524;GO:0005524;GO:0006468;GO:0006468;GO:0007169;GO:0007169;GO:0016020;GO:0016021;GO:0016301;GO:0016310;GO:0000166;GO:0001501;GO:0001502;GO:0001756;GO:0004672;GO:0004672;GO:0004713;GO:0004714;GO:0004714;GO:0004714;GO:0005109;GO:0005515;GO:0005515;GO:0005524;GO:0005524;GO:0005524;GO:0005737;GO:0005874;GO:0005886;GO:0005886;GO:0005887;GO:…	K05123	EC:2.7.10.1	COG0515	T	receptor tyrosine kinase like orphan receptor 2[Source:HGNC Symbol;Acc:HGNC:10257]	4920	Q01974
ENSG00000181016	189.5	60	319	5.31667	2.41052	0.0716957	1	7	112480853	112491062	+	2592	LSMEM1	GO:0005515;GO:0005829;GO:0016020;GO:0016021;GO:0005515;GO:0005829;GO:0016020;GO:0016021;GO:0005515;GO:0005829;GO:0016020;GO:0016021;	-	-	NOG48012	L	leucine rich single-pass membrane protein 1[Source:HGNC Symbol;Acc:HGNC:22036]	286006	Q8N8F7
ENSG00000112419	440	694	186	0.268012	-1.89963	0.0718368	1	6	143536845	143831185	+	11224	PHACTR2	GO:0003779;GO:0004864;GO:0032515;GO:0002576;GO:0003779;GO:0004864;GO:0005515;GO:0005886;GO:0016020;GO:0031092;GO:0032515;GO:0002576;GO:0003779;GO:0004864;GO:0005515;GO:0005886;GO:0016020;GO:0031092;GO:0032515;GO:0002576;GO:0003779;GO:0004864;GO:0005515;GO:0005886;GO:0016020;GO:0031092;GO:0032515;GO:0002576;GO:0003779;GO:0004864;GO:0005515;GO:0005886;GO:0016020;GO:0031092;GO:0032515;GO:0003779;GO:…	-	-	NOG275065	-	phosphatase and actin regulator 2 [Source:HGNCSymbol;Acc:HGNC:20956]	9749	O75167
ENSG00000188620	243	86	400	4.65116	2.21759	0.0718914	1	10	123135962	123139423	+	2855	HMX3	GO:0000977;GO:0000981;GO:0003677;GO:0003677;GO:0003677;GO:0005634;GO:0006355;GO:0006355;GO:0006357;GO:0007275;GO:0007399;GO:0007420;GO:0007566;GO:0030154;GO:0042472;GO:0043565;GO:0043565;GO:0043565;GO:0043583;GO:0050885;GO:0060135;	K09349	-	NOG312519	-	H6 family homeobox 3 [Source:HGNCSymbol;Acc:HGNC:5019]	340784	A6NHT5
ENSG00000131473	4783.5	7073	2494	0.352609	-1.50386	0.0718928	1	17	41866917	41930542	-	5208	ACLY	GO:0000166;GO:0003824;GO:0003824;GO:0003878;GO:0003878;GO:0003878;GO:0003878;GO:0003878;GO:0005515;GO:0005524;GO:0005524;GO:0005576;GO:0005654;GO:0005737;GO:0005829;GO:0005829;GO:0005829;GO:0005886;GO:0006085;GO:0006085;GO:0006085;GO:0006085;GO:0006101;GO:0006101;GO:0006101;GO:0006107;GO:0006629;GO:0006633;GO:0006695;GO:0008610;GO:0009346;GO:0015936;GO:0016020;GO:0016740;GO:0016829;GO:0031325;GO:…	K01648	EC:2.3.3.8	COG0372	C	ATP citrate lyase [Source:HGNCSymbol;Acc:HGNC:115]	47	P53396;A0A024R1T9
ENSG00000154237	683	1053	313	0.297246	-1.75027	0.0719667	1	15	100919327	101078257	+	17491	LRRK1	GO:0000166;GO:0004672;GO:0004672;GO:0004674;GO:0005515;GO:0005515;GO:0005524;GO:0005524;GO:0005524;GO:0005525;GO:0005737;GO:0005739;GO:0005829;GO:0006468;GO:0006468;GO:0016301;GO:0016310;GO:0016740;GO:0036035;GO:0042802;GO:0045453;GO:0046872;GO:0050731;GO:0050732;GO:0090263;GO:1902533;GO:0000166;GO:0004672;GO:0004674;GO:0005515;GO:0005515;GO:0005524;GO:0005524;GO:0005525;GO:0005737;GO:0005739;GO:…	K08843	EC:2.7.11.1	COG1100	R	leucine rich repeat kinase 1 [Source:HGNCSymbol;Acc:HGNC:18608]	79705	Q38SD2
ENSG00000118432	52	100	4	0.04	-4.64386	0.0721156	1	6	88139864	88166359	-	6357	CNR1	GO:0002866;GO:0004930;GO:0004930;GO:0004930;GO:0004949;GO:0004949;GO:0004949;GO:0004949;GO:0004949;GO:0004949;GO:0005515;GO:0005515;GO:0005739;GO:0005739;GO:0005741;GO:0005886;GO:0005886;GO:0005886;GO:0005886;GO:0005887;GO:0007165;GO:0007186;GO:0007186;GO:0007186;GO:0007186;GO:0007186;GO:0007187;GO:0007188;GO:0007283;GO:0007413;GO:0007568;GO:0007584;GO:0007611;GO:0007613;GO:0008144;GO:0010976;GO:…	K04277	-	NOG148018	S	cannabinoid receptor 1 [Source:HGNCSymbol;Acc:HGNC:2159]	1268	P21554;S5TLS4
ENSG00000150787	675	309	1041	3.36893	1.75229	0.0721572	1	11	112226367	112269955	+	3128	PTS	GO:0003874;GO:0006729;GO:0003874;GO:0006729;GO:0003874;GO:0003874;GO:0003874;GO:0003874;GO:0003874;GO:0003874;GO:0003874;GO:0005515;GO:0005737;GO:0005739;GO:0005739;GO:0005829;GO:0006520;GO:0006729;GO:0006729;GO:0006729;GO:0006729;GO:0006729;GO:0006729;GO:0007417;GO:0016829;GO:0042802;GO:0042802;GO:0042803;GO:0046872;GO:0051186;GO:0003874;GO:0003874;GO:0006729;GO:0006729;GO:0003874;GO:0003874;GO:…	K01737	-	COG0720	H	6-pyruvoyltetrahydropterin synthase [Source:HGNCSymbol;Acc:HGNC:9689]	5805	Q03393
ENSG00000233608	1032.5	498	1567	3.14659	1.65379	0.0722615	1	2	238848032	238910534	+	1869	TWIST2	GO:0003677;GO:0005515;GO:0005634;GO:0005634;GO:0005730;GO:0005737;GO:0007275;GO:0030154;GO:0030335;GO:0045668;GO:0045892;GO:0046983;GO:0046983;GO:0003677;GO:0005515;GO:0005634;GO:0005634;GO:0005730;GO:0005737;GO:0007275;GO:0030154;GO:0030335;GO:0043066;GO:0045668;GO:0045892;GO:0046983;GO:0046983;	K09069	-	NOG258515	-	twist family bHLH transcription factor 2[Source:HGNC Symbol;Acc:HGNC:20670]	117581	Q8WVJ9;A0A024R4D4
ENSG00000197774	344	551	137	0.248639	-2.00788	0.0723694	1	16	1773207	1781708	+	6909	EME2	GO:0000712;GO:0000790;GO:0003677;GO:0003677;GO:0004518;GO:0004518;GO:0004518;GO:0004519;GO:0005515;GO:0005634;GO:0005634;GO:0005634;GO:0006281;GO:0006281;GO:0006281;GO:0006302;GO:0006310;GO:0006974;GO:0008821;GO:0016787;GO:0031297;GO:0031573;GO:0048476;GO:0048476;GO:0048476;GO:0090305;GO:0003677;GO:0004518;GO:0005634;GO:0006281;GO:0048476;GO:0090305;GO:0005634;GO:0006281;GO:0048476;	K10883	-	NOG129026	S	essential meiotic structure-specific endonucleasesubunit 2 [Source:HGNC Symbol;Acc:HGNC:27289]	197342	A4GXA9
ENSG00000169047	1322	1992	652	0.327309	-1.61127	0.0724328	1	2	226731317	226799759	-	9953	IRS1	GO:0000165;GO:0001784;GO:0005068;GO:0005068;GO:0005070;GO:0005080;GO:0005158;GO:0005158;GO:0005158;GO:0005158;GO:0005158;GO:0005159;GO:0005515;GO:0005515;GO:0005634;GO:0005634;GO:0005737;GO:0005737;GO:0005829;GO:0005829;GO:0005829;GO:0005886;GO:0005886;GO:0005886;GO:0005899;GO:0005901;GO:0007165;GO:0007165;GO:0008284;GO:0008286;GO:0008286;GO:0008286;GO:0008286;GO:0008286;GO:0010907;GO:0014065;GO:…	K16172	-	NOG81285	S	insulin receptor substrate 1 [Source:HGNCSymbol;Acc:HGNC:6125]	3667	P35568;A0A024R499
ENSG00000166446	1396.5	692	2101	3.03613	1.60223	0.0726156	1	16	80597907	80804598	-	8825	CDYL2	GO:0003714;GO:0003824;GO:0003824;GO:0005515;GO:0005515;GO:0005634;GO:0005634;GO:0005634;GO:0035064;GO:1903507;GO:0003824;GO:0003824;GO:0005634;GO:0003824;GO:0003824;GO:0005634;GO:0003824;GO:0003824;GO:0005634;	K00653	EC:2.3.1.48	COG1024	I	chromodomain Y like 2 [Source:HGNCSymbol;Acc:HGNC:23030]	124359	Q8N8U2
ENSG00000066735	6023.5	3162	8885	2.80993	1.49053	0.0727001	1	14	104138723	104180894	+	6756	KIF26A	GO:0000166;GO:0001560;GO:0001560;GO:0003777;GO:0003777;GO:0005524;GO:0005524;GO:0005524;GO:0005737;GO:0005829;GO:0005856;GO:0005871;GO:0005874;GO:0005874;GO:0006890;GO:0007018;GO:0007018;GO:0008017;GO:0008017;GO:0008017;GO:0008017;GO:0008017;GO:0009968;GO:0009968;GO:0019886;GO:0048484;GO:0048484;GO:0000166;GO:0003774;GO:0003777;GO:0003777;GO:0005524;GO:0005524;GO:0005524;GO:0007018;GO:0007018;GO:…	K10404	-	COG5059	Z	kinesin family member 26A [Source:HGNCSymbol;Acc:HGNC:20226]	26153	Q9ULI4
ENSG00000138448	3188	4728	1648	0.348562	-1.52051	0.0727724	1	2	186590056	186680901	+	8220	ITGAV	GO:0001525;GO:0001525;GO:0001568;GO:0001570;GO:0001618;GO:0001846;GO:0001846;GO:0001968;GO:0002020;GO:0002479;GO:0005080;GO:0005080;GO:0005102;GO:0005178;GO:0005178;GO:0005245;GO:0005515;GO:0005515;GO:0005829;GO:0005886;GO:0005886;GO:0005886;GO:0005887;GO:0005887;GO:0005925;GO:0005925;GO:0005925;GO:0007155;GO:0007155;GO:0007155;GO:0007155;GO:0007160;GO:0007204;GO:0007229;GO:0008284;GO:0008284;GO:…	K06487	-	NOG26407	T	integrin subunit alpha V [Source:HGNCSymbol;Acc:HGNC:6150]	3685	P06756;L7RXH0
ENSG00000157851	161	275	47	0.170909	-2.5487	0.0728982	1	2	26847747	26950351	+	7048	DPYSL5	GO:0005737;GO:0005737;GO:0007399;GO:0007399;GO:0007411;GO:0007411;GO:0008017;GO:0008017;GO:0016787;GO:0016787;GO:0016810;GO:0016810;GO:0005515;GO:0005737;GO:0005737;GO:0005737;GO:0005737;GO:0005829;GO:0007165;GO:0007399;GO:0007399;GO:0007399;GO:0007411;GO:0007411;GO:0007411;GO:0008017;GO:0008017;GO:0016787;GO:0016787;GO:0016810;GO:0016810;GO:0030425;GO:0043025;GO:0005515;GO:0005737;GO:0005737;GO:…	K07529	-	COG0044	F	dihydropyrimidinase like 5 [Source:HGNCSymbol;Acc:HGNC:20637]	56896	Q9BPU6
ENSG00000134697	1667.5	837	2498	2.98447	1.57747	0.0729025	1	1	37566816	37595937	-	5747	GNL2	GO:0000166;GO:0003723;GO:0003924;GO:0005525;GO:0005525;GO:0005525;GO:0005634;GO:0005730;GO:0005730;GO:0005730;GO:0005730;GO:0005730;GO:0008150;GO:0016020;GO:0042254;GO:0005525;GO:0005525;GO:0005730;GO:0005730;GO:0016020;GO:0016021;	K14537	-	COG1161	R	G protein nucleolar 2 [Source:HGNCSymbol;Acc:HGNC:29925]	29889	Q13823;Q5T0F3
ENSG00000155660	5680	8379	2981	0.35577	-1.49098	0.0730009	1	7	149003062	149028662	-	3298	PDIA4	GO:0003756;GO:0003756;GO:0003756;GO:0005783;GO:0005788;GO:0005788;GO:0005788;GO:0016853;GO:0016853;GO:0016853;GO:0045454;GO:0045454;GO:0003723;GO:0003756;GO:0003756;GO:0003756;GO:0003756;GO:0005515;GO:0005615;GO:0005783;GO:0005783;GO:0005788;GO:0005788;GO:0005788;GO:0005788;GO:0006457;GO:0009306;GO:0009986;GO:0009986;GO:0015037;GO:0016853;GO:0016853;GO:0016853;GO:0034976;GO:0042470;GO:0045454;GO:…	K09582	EC:5.3.4.1	COG0526	O	protein disulfide isomerase family A member 4[Source:HGNC Symbol;Acc:HGNC:30167]	9601	P13667;A0A090N8Y2
ENSG00000170921	2542	1304	3780	2.89877	1.53544	0.0730045	1	17	63009556	63427699	+	22866	TANC2	GO:0001701;GO:0005515;GO:0098978;GO:0099092;GO:0005515;GO:0005515;	-	-	COG0666	R	tetratricopeptide repeat, ankyrin repeat andcoiled-coil containing 2 [Source:HGNCSymbol;Acc:HGNC:30212]	26115	Q9HCD6
ENSG00000136003	1906	965	2847	2.95026	1.56084	0.0731899	1	12	108562582	108569384	+	4439	ISCU	GO:0005506;GO:0005506;GO:0005506;GO:0016226;GO:0016226;GO:0016226;GO:0051536;GO:0051536;GO:0051536;GO:0005506;GO:0005506;GO:0005506;GO:0016226;GO:0016226;GO:0016226;GO:0051536;GO:0051536;GO:0051536;GO:0005506;GO:0005506;GO:0005506;GO:0016226;GO:0016226;GO:0016226;GO:0051536;GO:0051536;GO:0051536;GO:0005506;GO:0005506;GO:0005506;GO:0005515;GO:0005515;GO:0005515;GO:0005634;GO:0005634;GO:0005737;GO:…	K22068	-	COG0822	C	iron-sulfur cluster assembly enzyme [Source:HGNCSymbol;Acc:HGNC:29882]	23479	Q9H1K1;B3KQ30
ENSG00000163110	4407	6512	2302	0.353501	-1.50021	0.0732316	1	4	94451857	94668227	+	11090	PDLIM5	GO:0003779;GO:0005080;GO:0005515;GO:0005515;GO:0005737;GO:0005829;GO:0005886;GO:0005913;GO:0014069;GO:0015629;GO:0016020;GO:0030054;GO:0042805;GO:0043005;GO:0045202;GO:0045211;GO:0046872;GO:0051963;GO:0061001;GO:0061049;GO:0098609;GO:0098641;GO:0003779;GO:0005080;GO:0005515;GO:0005515;GO:0005737;GO:0005829;GO:0005886;GO:0005913;GO:0014069;GO:0015629;GO:0016020;GO:0030054;GO:0042805;GO:0043005;GO:…	K19867	-	NOG286537	-	PDZ and LIM domain 5 [Source:HGNCSymbol;Acc:HGNC:17468]	10611	Q96HC4;A0A024RDE8
ENSG00000173852	1975	2948	1002	0.339891	-1.55685	0.0732453	1	7	34928876	35038271	-	6278	DPY19L1	GO:0016020;GO:0016021;GO:0016021;GO:0016021;GO:0000030;GO:0005637;GO:0016020;GO:0016021;GO:0016021;GO:0016021;GO:0016740;GO:0016757;GO:0018406;GO:0000030;GO:0005637;GO:0016020;GO:0016021;GO:0016021;GO:0016021;GO:0016740;GO:0016757;GO:0018406;GO:0016021;GO:0016021;GO:0016020;GO:0016021;GO:0016021;GO:0016021;	-	-	NOG236656	-	dpy-19 like C-mannosyltransferase 1 [Source:HGNCSymbol;Acc:HGNC:22205]	23333	Q2PZI1
ENSG00000170779	1714	863	2565	2.97219	1.57153	0.0733744	1	14	105009573	105021148	-	2513	CDCA4	GO:0005515;GO:0005634;GO:0005634;GO:0005654;GO:0005829;GO:0005886;GO:0051301;GO:0005515;GO:0005634;GO:0005654;GO:0005829;GO:0005886;GO:0051301;	-	-	NOG42395	-	cell division cycle associated 4 [Source:HGNCSymbol;Acc:HGNC:14625]	55038	Q9BXL8;A0A024R6P3
ENSG00000204498	377.5	155	600	3.87097	1.95269	0.07374	1	6	31546870	31558829	+	1752	NFKBIL1	GO:0007249;GO:0007249;GO:0005515;GO:0005634;GO:0005634;GO:0005634;GO:0005829;GO:0007249;GO:0007249;GO:0007249;GO:0007249;GO:0031665;GO:0032088;GO:0032720;GO:0034122;GO:0034122;GO:0042994;GO:0071222;GO:0007249;GO:0007249;GO:0007249;	K09256	-	NOG39745	-	NFKB inhibitor like 1 [Source:HGNCSymbol;Acc:HGNC:7800]	4795	Q9UBC1;A8K778
ENSG00000133466	613.5	948	279	0.294304	-1.76462	0.0745188	1	22	37180166	37199385	-	7144	C1QTNF6	GO:0005515;GO:0005515;GO:0005576;GO:0005581;GO:0005615;GO:0016020;GO:0016021;GO:0042802;GO:0051259;GO:0070208;GO:0005515;GO:0005515;GO:0005576;GO:0005581;GO:0016020;GO:0016021;GO:0016020;GO:0016021;	K19470	-	NOG44388	-	C1q and TNF related 6 [Source:HGNCSymbol;Acc:HGNC:14343]	114904	Q9BXI9;A0A024R1J0
ENSG00000101004	628	969	287	0.296182	-1.75545	0.0748692	1	20	25452697	25585531	-	6030	NINL	GO:0000086;GO:0005509;GO:0005509;GO:0005515;GO:0005737;GO:0005813;GO:0005815;GO:0005829;GO:0005829;GO:0005856;GO:0005874;GO:0010389;GO:0034454;GO:0045171;GO:0046872;GO:0097711;GO:0000086;GO:0005509;GO:0005509;GO:0005515;GO:0005737;GO:0005813;GO:0005815;GO:0005829;GO:0005829;GO:0005856;GO:0005874;GO:0010389;GO:0034454;GO:0045171;GO:0046872;GO:0097711;	K16477	-	NOG124644	S	ninein like [Source:HGNC Symbol;Acc:HGNC:29163]"	22981	Q9Y2I6
ENSG00000103995	998.5	484	1513	3.12603	1.64433	0.0748915	1	15	48712928	48811146	-	8165	CEP152	GO:0005815;GO:0007099;GO:0098535;GO:0098536;GO:0000086;GO:0000242;GO:0005515;GO:0005515;GO:0005654;GO:0005737;GO:0005813;GO:0005813;GO:0005813;GO:0005813;GO:0005814;GO:0005815;GO:0005815;GO:0005815;GO:0005829;GO:0005856;GO:0007099;GO:0007099;GO:0007099;GO:0007099;GO:0007099;GO:0010389;GO:0019901;GO:0030030;GO:0051298;GO:0097711;GO:0098535;GO:0098535;GO:0098535;GO:0098535;GO:0098536;GO:0098536;GO:…	K16728	-	NOG140168	R	centrosomal protein 152 [Source:HGNCSymbol;Acc:HGNC:29298]	22995	O94986;Q3B7A2
ENSG00000166986	4706	2478	6934	2.79822	1.48451	0.0756093	1	12	57475445	57517569	+	7028	MARS	GO:0000049;GO:0000166;GO:0000166;GO:0003723;GO:0004812;GO:0004812;GO:0004825;GO:0004825;GO:0004825;GO:0004825;GO:0005524;GO:0005524;GO:0005634;GO:0005730;GO:0005730;GO:0005737;GO:0005737;GO:0005829;GO:0005829;GO:0005829;GO:0005829;GO:0006412;GO:0006418;GO:0006418;GO:0006431;GO:0006431;GO:0009267;GO:0009303;GO:0016020;GO:0016874;GO:0017101;GO:0017101;GO:0032869;GO:0036120;GO:0070062;GO:0071364;GO:…	K01874	EC:6.1.1.10	COG0143	J	methionyl-tRNA synthetase [Source:HGNCSymbol;Acc:HGNC:6898]	4141	P56192
ENSG00000218891	1250.5	620	1881	3.03387	1.60116	0.0756219	1	19	55576774	55580848	-	3320	ZNF579	GO:0000981;GO:0003676;GO:0003676;GO:0003677;GO:0003723;GO:0005634;GO:0006357;GO:0046872;	-	-	NOG264660	-	zinc finger protein 579 [Source:HGNCSymbol;Acc:HGNC:26646]	163033	Q8NAF0
ENSG00000128272	8128	4321	11935	2.76209	1.46576	0.0756913	1	22	39519695	39522685	+	2514	ATF4	GO:0000977;GO:0000980;GO:0000981;GO:0000981;GO:0000981;GO:0001085;GO:0003677;GO:0003700;GO:0003700;GO:0003700;GO:0005515;GO:0005515;GO:0005515;GO:0005634;GO:0005634;GO:0005634;GO:0005634;GO:0005634;GO:0005634;GO:0005654;GO:0005737;GO:0005737;GO:0005737;GO:0005737;GO:0005813;GO:0005815;GO:0005856;GO:0005886;GO:0006094;GO:0006355;GO:0006355;GO:0006355;GO:0006357;GO:0006357;GO:0006357;GO:0006366;GO:…	K04374	-	NOG325856	-	activating transcription factor 4 [Source:HGNCSymbol;Acc:HGNC:786]	468	P18848
ENSG00000183092	1801.5	916	2687	2.93341	1.55258	0.0757426	1	14	100537147	100587413	-	7878	BEGAIN	GO:0005515;GO:0005737;GO:0016020;GO:0005515;GO:0005515;GO:0005737;GO:0016020;	-	-	NOG38797	-	brain enriched guanylate kinase associated[Source:HGNC Symbol;Acc:HGNC:24163]	57596	Q9BUH8
ENSG00000181788	902.5	434	1371	3.15899	1.65946	0.0757618	1	3	150741125	150763477	-	2619	SIAH2	GO:0000209;GO:0003714;GO:0004842;GO:0004842;GO:0004842;GO:0005515;GO:0005515;GO:0005515;GO:0005634;GO:0005634;GO:0005634;GO:0005654;GO:0005737;GO:0005737;GO:0005769;GO:0005829;GO:0005829;GO:0005829;GO:0006511;GO:0006511;GO:0006511;GO:0006511;GO:0006511;GO:0006511;GO:0006915;GO:0007049;GO:0007264;GO:0007275;GO:0007275;GO:0008270;GO:0008270;GO:0016567;GO:0016579;GO:0016740;GO:0031396;GO:0031624;GO:…	K08742	EC:2.3.2.27	NOG264215	-	siah E3 ubiquitin protein ligase 2 [Source:HGNCSymbol;Acc:HGNC:10858]	6478	O43255
ENSG00000124160	507	790	224	0.283544	-1.81835	0.0758272	1	20	46060991	46089962	-	3224	NCOA5	GO:0003682;GO:0003723;GO:0005515;GO:0005615;GO:0005634;GO:0005634;GO:0015629;GO:0042593;GO:0046627;	-	-	NOG147049	T	nuclear receptor coactivator 5 [Source:HGNCSymbol;Acc:HGNC:15909]	57727	Q9HCD5
ENSG00000171903	117	206	28	0.135922	-2.87915	0.0759012	1	19	15912367	15934867	-	4027	CYP4F11	GO:0004497;GO:0005504;GO:0005506;GO:0005506;GO:0005783;GO:0005789;GO:0006631;GO:0006954;GO:0007596;GO:0016020;GO:0016021;GO:0016491;GO:0016705;GO:0016705;GO:0016709;GO:0016709;GO:0020037;GO:0020037;GO:0020037;GO:0031090;GO:0042361;GO:0042376;GO:0042377;GO:0043231;GO:0046872;GO:0055114;GO:0055114;GO:0055114;GO:0004497;GO:0004497;GO:0005506;GO:0005506;GO:0016705;GO:0016705;GO:0020037;GO:0020037;GO:…	K17729	-	COG2124	Q	cytochrome P450 family 4 subfamily F member 11[Source:HGNC Symbol;Acc:HGNC:13265]	57834	Q9HBI6
ENSG00000106460	2066.5	3074	1059	0.344502	-1.53741	0.0759329	1	7	12211270	12243367	+	13838	TMEM106B	GO:0003674;GO:0005515;GO:0005764;GO:0005764;GO:0005765;GO:0005765;GO:0005768;GO:0005768;GO:0007040;GO:0007041;GO:0016020;GO:0016021;GO:0031902;GO:0032418;GO:0032418;GO:0048813;GO:0048813;GO:0005764;GO:0005768;GO:0003674;GO:0005515;GO:0005764;GO:0005764;GO:0005764;GO:0005765;GO:0005765;GO:0005768;GO:0005768;GO:0007040;GO:0007040;GO:0007041;GO:0007041;GO:0016020;GO:0016021;GO:0031902;GO:0032418;GO:…	-	-	NOG44552	S	transmembrane protein 106B [Source:HGNCSymbol;Acc:HGNC:22407]	54664	Q9NUM4;A0A024R9Z1
ENSG00000167642	483.5	755	212	0.280795	-1.83241	0.0762961	1	19	38244035	38292615	+	5085	SPINT2	GO:0004867;GO:0004867;GO:0010951;GO:0001843;GO:0004866;GO:0004867;GO:0004867;GO:0004867;GO:0004867;GO:0005576;GO:0005737;GO:0005886;GO:0007163;GO:0010466;GO:0010951;GO:0016020;GO:0016021;GO:0016021;GO:0022408;GO:0030414;GO:0060672;GO:0071711;GO:0071773;GO:2000146;GO:2000178;GO:0004867;GO:0004867;GO:0010951;GO:0016020;GO:0016021;GO:0004866;GO:0004867;GO:0004867;GO:0004867;GO:0004867;GO:0005576;GO:…	-	-	NOG310770	-	serine peptidase inhibitor, Kunitz type 2[Source:HGNC Symbol;Acc:HGNC:11247]	10653	O43291
ENSG00000175063	1938	991	2885	2.9112	1.54161	0.0763284	1	20	45812576	45816957	+	1286	UBE2C	GO:0000151;GO:0000166;GO:0004842;GO:0005515;GO:0005524;GO:0005634;GO:0005654;GO:0005680;GO:0005829;GO:0005829;GO:0005886;GO:0006511;GO:0006511;GO:0007049;GO:0010458;GO:0010994;GO:0016567;GO:0016567;GO:0016740;GO:0031145;GO:0031145;GO:0031145;GO:0031536;GO:0044389;GO:0051301;GO:0061631;GO:0061631;GO:0070936;GO:0070979;GO:1901990;GO:1904668;GO:0000151;GO:0000166;GO:0004842;GO:0005515;GO:0005515;GO:…	K06688	EC:2.3.2.23	COG5078	O	ubiquitin conjugating enzyme E2 C [Source:HGNCSymbol;Acc:HGNC:15937]	11065	O00762;Q5TZN3
[truncated: 15,267 more rows]
