# Supplementary material for: Design and Synthesis of Marine-Inspired Itampolin A Derivatives to Overcome Chemoresistance in NSCLC via Cholesterol Homeostasis Modulation
Source: Mar Drugs. 2025 Sep 15;23(9):357. doi: 10.3390/md23090357 (PMC12471852; doi:10.3390/md23090357)
Supplement: Supplementary file 1 [file marinedrugs-23-00357-s001.zip › Table S1. Generated molecules by BREED (Revised).xls]

## Sheet: Sheet1
mol	mseq	close_contacts	Ligand A	Ligand B	rsynth
Brc1c(O)c(Br)cc(CCNC(=O)Nc2n(-c3ccc(C)cc3)nc(C(C)(C)C)c2)c1	3	0	Nc1n(-c2ccc(C)cc2)nc(C(C)(C)C)c1	Brc1c(O)c(Br)cc(CCNC=O)c1	0.0967742
O=C(Nc1c2c(c(-c3cnc(C[N+H]4CCOCC4)cc3)cc1)cccc2)Nc1ccc(OCCC)cc1	6	0	O(CCC)c1ccc(N)cc1	O=CNc1c2c(c(-c3cnc(C[N+H]4CCOCC4)cc3)cc1)cccc2	0.567568
O=C(Nc1n(-c2ccc(C)cc2)nc(C(C)(C)C)c1)Nc1ccc(OCCC)cc1	7	0	Nc1n(-c2ccc(C)cc2)nc(C(C)(C)C)c1	O=CNc1ccc(OCCC)cc1	0.466667
O=C(Nc1n(-c2ccc(C)cc2)nc(C(C)(C)C)c1)Nc1ccc(O[C@@H](CC)C)cc1	9	0	Nc1n(-c2ccc(C)cc2)nc(C(C)(C)C)c1	O=CNc1ccc(OC(CC)C)cc1	0.354839
O=C(Nc1c2c(c(-c3cnc(C[N+H]4CCOCC4)cc3)cc1)cccc2)Nc1ccc(O[C@@H](CC)C)cc1	10	0	O(C(CC)C)c1ccc(N)cc1	O=CNc1c2c(c(-c3cnc(C[N+H]4CCOCC4)cc3)cc1)cccc2	0.473684
O=C(Nc1n(-c2ccc(C)cc2)nc(C(C)(C)C)c1)Nc1ccc(OCCCCC)cc1	11	0	Nc1n(-c2ccc(C)cc2)nc(C(C)(C)C)c1	O=CNc1ccc(OCCCCC)cc1	0.5
O=C(Nc1n(-c2ccc(C)cc2)nc(C(C)(C)C)c1)Nc1ccc(OC(C)C)cc1	13	0	Nc1n(-c2ccc(C)cc2)nc(C(C)(C)C)c1	O=CNc1ccc(OC(C)C)cc1	0.466667
Clc1cc(NC(=O)Nc2n(-c3ccc(C)cc3)nc(C(C)(C)C)c2)ccc1	15	0	Nc1n(-c2ccc(C)cc2)nc(C(C)(C)C)c1	Clc1cc(NC=O)ccc1	0.407407
Fc1ccc(NC(=O)Nc2n(-c3ccc(C)cc3)nc(C(C)(C)C)c2)cc1	17	0	Nc1n(-c2ccc(C)cc2)nc(C(C)(C)C)c1	Fc1ccc(NC=O)cc1	0.407407
O=C(Nc1n(-c2ccc(C)cc2)nc(C(C)(C)C)c1)Nc1ccc(C)cc1	20	0	Nc1n(-c2ccc(C)cc2)nc(C(C)(C)C)c1	O=CNc1ccc(C)cc1	0.148148
O=C(Nc1n(-c2ccc(C)cc2)nc(C(C)(C)C)c1)Nc1ccc(OC)cc1	1	0	O=CNc1n(-c2ccc(C)cc2)nc(C(C)(C)C)c1	O(C)c1ccc(N)cc1	0.428571
Brc1c(O)c(Br)cc(CCNC(=O)Nc2c3c(c(-c4cnc(C[N+H]5CCOCC5)cc4)cc2)cccc3)c1	2	0	Brc1c(O)c(Br)cc(CCNC=O)c1	Nc1c2c(c(-c3cnc(C[N+H]4CCOCC4)cc3)cc1)cccc2	0.263158
O=C(Nc1n(-c2ccc(C)cc2)nc(C(C)(C)C)c1)Nc1ccc(OCC)cc1	5	0	O=CNc1n(-c2ccc(C)cc2)nc(C(C)(C)C)c1	O(CC)c1ccc(N)cc1	0.448276
O=C(Nc1c2c(c(-c3cnc(C[N+H]4CCOCC4)cc3)cc1)cccc2)Nc1ccc(OCC)cc1	4	0	O=CNc1ccc(OCC)cc1	Nc1c2c(c(-c3cnc(C[N+H]4CCOCC4)cc3)cc1)cccc2	0.555556
O=C(Nc1n(-c2ccc(C)cc2)nc(C(C)(C)C)c1)Nc1ccc(OCCCC)cc1	8	0	O=CNc1n(-c2ccc(C)cc2)nc(C(C)(C)C)c1	O(CCCC)c1ccc(N)cc1	0.483871
O=C(Nc1c2c(c(-c3cnc(C[N+H]4CCOCC4)cc3)cc1)cccc2)Nc1ccc(OCCCCC)cc1	22	0	O=CNc1ccc(OCCCCC)cc1	Nc1c2c(c(-c3cnc(C[N+H]4CCOCC4)cc3)cc1)cccc2	0.589744
O=C(Nc1n(-c2ccc(C)cc2)nc(C(C)(C)C)c1)Nc1ccc(OCCCN2CCOCC2)cc1	12	0	O=CNc1n(-c2ccc(C)cc2)nc(C(C)(C)C)c1	O(CCCN1CCOCC1)c1ccc(N)cc1	0.555556
O=C(Nc1c2c(c(-c3cnc(C[N+H]4CCOCC4)cc3)cc1)cccc2)Nc1ccc(OC(C)C)cc1	14	0	O=CNc1ccc(OC(C)C)cc1	Nc1c2c(c(-c3cnc(C[N+H]4CCOCC4)cc3)cc1)cccc2	0.567568
Brc1ccc(NC(=O)Nc2n(-c3ccc(C)cc3)nc(C(C)(C)C)c2)cc1	16	0	O=CNc1n(-c2ccc(C)cc2)nc(C(C)(C)C)c1	Brc1ccc(N)cc1	0.407407
Fc1ccc(NC(=O)Nc2c3c(c(-c4cnc(C[N+H]5CCOCC5)cc4)cc2)cccc3)cc1	18	0	Fc1ccc(NC=O)cc1	Nc1c2c(c(-c3cnc(C[N+H]4CCOCC4)cc3)cc1)cccc2	0.529412
Fc1c(NC(=O)Nc2n(-c3ccc(C)cc3)nc(C(C)(C)C)c2)cccc1	19	0	O=CNc1n(-c2ccc(C)cc2)nc(C(C)(C)C)c1	Fc1c(N)cccc1	0.148148
O=C(Nc1n(-c2ccc(C)cc2)nc(C(C)(C)C)c1)Nc1ccc(OCCOC)cc1	21	0	O=CNc1n(-c2ccc(C)cc2)nc(C(C)(C)C)c1	O(CCOc1ccc(N)cc1)C	0.483871
Brc1c(O)c(Br)cc(CCNC(=O)NCCc2cc(Br)c(O)c(Br)c2)c1	23	0	Brc1c(O)c(Br)cc(CCN)c1	Brc1c(O)c(Br)cc(CCNC=O)c1	0
Clc1cc(NC(=O)Nc2ccc(OCCOC)cc2)ccc1	24	0	Clc1cc(NC=O)ccc1	O(CCOc1ccc(N)cc1)C	0.909091
O=C(Nc1ccc(OCCOC)cc1)Nc1ccc(OC)cc1	26	0	O(CCOc1ccc(N)cc1)C	O=CNc1ccc(OC)cc1	0.913044
O=C(Nc1ccc(O[C@@H](CC)C)cc1)Nc1ccc(OC)cc1	29	0	O(C(CC)C)c1ccc(N)cc1	O=CNc1ccc(OC)cc1	0.73913
O=C(Nc1ccc(OCCC)cc1)Nc1ccc(OC)cc1	28	0	O=CNc1ccc(OCCC)cc1	O(C)c1ccc(N)cc1	0.909091
O=C(Nc1ccc(OC(C)C)cc1)Nc1ccc(OC)cc1	30	0	O=CNc1ccc(OC(C)C)cc1	O(C)c1ccc(N)cc1	0.909091
O=C(Nc1ccc(OC)cc1)Nc1ccc(OC)cc1	32	0	O(C)c1ccc(N)cc1	O=CNc1ccc(OC)cc1	0.9
O=C(Nc1ccc(OCCCC)cc1)Nc1ccc(OC)cc1	33	0	O(CCCC)c1ccc(N)cc1	O=CNc1ccc(OC)cc1	0.913044
O=C(Nc1ccc(OCCCCC)cc1)Nc1ccc(OC)cc1	34	0	O(CCCCC)c1ccc(N)cc1	O=CNc1ccc(OC)cc1	0.916667
Fc1c(NC(=O)Nc2ccc(OC)cc2)cccc1	36	0	Fc1c(N)cccc1	O=CNc1ccc(OC)cc1	0.526316
O=C(Nc1ccc(OC)cc1)Nc1ccc(C)cc1	37	0	Nc1ccc(C)cc1	O=CNc1ccc(OC)cc1	0.526316
O=C(Nc1ccc(OCC)cc1)Nc1ccc(OC)cc1	27	0	O=CNc1ccc(OCC)cc1	O(C)c1ccc(N)cc1	0.904762
O=C(Nc1ccc(OCCCN2CCOCC2)cc1)Nc1ccc(OC)cc1	35	0	O=CNc1ccc(OCCCN2CCOCC2)cc1	O(C)c1ccc(N)cc1	0.928571
Fc1ccc(NC(=O)Nc2ccc(OC)cc2)cc1	31	0	Fc1ccc(NC=O)cc1	O(C)c1ccc(N)cc1	0.894737
O=C(Nc1ccc(OCC)cc1)Nc1ccc(OCC)cc1	38	0	O(CC)c1ccc(N)cc1	O=CNc1ccc(OCC)cc1	0.909091
O=C(Nc1ccc(OCCC)cc1)Nc1ccc(OCC)cc1	39	0	O(CCC)c1ccc(N)cc1	O=CNc1ccc(OCC)cc1	0.913044
O=C(Nc1ccc(OCCCCC)cc1)Nc1ccc(OCC)cc1	41	0	O(CCCCC)c1ccc(N)cc1	O=CNc1ccc(OCC)cc1	0.92
Fc1ccc(NC(=O)Nc2ccc(OCC)cc2)cc1	43	0	Fc1ccc(N)cc1	O=CNc1ccc(OCC)cc1	0.9
O=C(Nc1ccc(O[C@@H](CC)C)cc1)Nc1ccc(OCC)cc1	40	0	O=CNc1ccc(OC(CC)C)cc1	O(CC)c1ccc(N)cc1	0.75
O=C(Nc1ccc(OC(C)C)cc1)Nc1ccc(OCC)cc1	42	0	O=CNc1ccc(OC(C)C)cc1	O(CC)c1ccc(N)cc1	0.913044
O=C(Nc1ccc(OCC)cc1)Nc1ccc(C)cc1	46	0	Nc1ccc(C)cc1	O=CNc1ccc(OCC)cc1	0.55
O=C(Nc1ccc(OCCCC)cc1)Nc1ccc(OCC)cc1	47	0	O(CCCC)c1ccc(N)cc1	O=CNc1ccc(OCC)cc1	0.916667
Brc1ccc(NC(=O)Nc2ccc(OCC)cc2)cc1	48	0	Brc1ccc(N)cc1	O=CNc1ccc(OCC)cc1	0.9
Fc1c(NC(=O)Nc2ccc(OCC)cc2)cccc1	49	0	Fc1c(N)cccc1	O=CNc1ccc(OCC)cc1	0.55
O=C(Nc1ccc(OCCCN2CCOCC2)cc1)Nc1ccc(OCC)cc1	44	0	O=CNc1ccc(OCCCN2CCOCC2)cc1	O(CC)c1ccc(N)cc1	0.931035
O=C(Nc1ccc(OCCOC)cc1)Nc1ccc(OCC)cc1	25	0	O=CNc1ccc(OCCOC)cc1	O(CC)c1ccc(N)cc1	0.916667
Clc1cc(NC(=O)Nc2ccc(OCC)cc2)ccc1	45	0	Clc1cc(NC=O)ccc1	O(CC)c1ccc(N)cc1	0.9
O=C(Nc1ccc(OCCCC)cc1)Nc1ccc(OCCC)cc1	54	0	O=CNc1ccc(OCCCC)cc1	O(CCC)c1ccc(N)cc1	0.92
O=C(Nc1ccc(OCCCN2CCOCC2)cc1)Nc1ccc(OCCC)cc1	55	0	O=CNc1ccc(OCCCN2CCOCC2)cc1	O(CCC)c1ccc(N)cc1	0.933333
O=C(Nc1ccc(OC(C)C)cc1)Nc1ccc(OCCC)cc1	51	0	O=CNc1ccc(OC(C)C)cc1	O(CCC)c1ccc(N)cc1	0.916667
Brc1ccc(NC(=O)Nc2ccc(OCCC)cc2)cc1	56	0	Brc1ccc(NC=O)cc1	O(CCC)c1ccc(N)cc1	0.904762
Fc1ccc(NC(=O)Nc2ccc(OCCC)cc2)cc1	57	0	Fc1ccc(NC=O)cc1	O(CCC)c1ccc(N)cc1	0.904762
Fc1c(NC(=O)Nc2ccc(OCCC)cc2)cccc1	58	0	Fc1c(NC=O)cccc1	O(CCC)c1ccc(N)cc1	0.571429
O=C(Nc1ccc(OCCC)cc1)Nc1ccc(C)cc1	59	0	O=CNc1ccc(C)cc1	O(CCC)c1ccc(N)cc1	0.571429
O=C(Nc1ccc(OCCOC)cc1)Nc1ccc(OCCC)cc1	60	0	O=CNc1ccc(OCCOC)cc1	O(CCC)c1ccc(N)cc1	0.92
O=C(Nc1ccc(OCCC)cc1)Nc1ccc(OCCC)cc1	53	0	O(CCC)c1ccc(N)cc1	O=CNc1ccc(OCCC)cc1	0.916667
O=C(Nc1ccc(O[C@@H](CC)C)cc1)Nc1ccc(OCCC)cc1	61	0	O=CNc1ccc(OC(CC)C)cc1	O(CCC)c1ccc(N)cc1	0.76
Clc1cc(NC(=O)Nc2ccc(OCCC)cc2)ccc1	62	0	Clc1cc(NC=O)ccc1	O(CCC)c1ccc(N)cc1	0.904762
O=C(Nc1ccc(OCCCCC)cc1)Nc1ccc(OCCC)cc1	50	0	O=CNc1ccc(OCCCCC)cc1	O(CCC)c1ccc(N)cc1	0.923077
Clc1c(NC(=O)Nc2ccc(OCCC)cc2)cccc1	52	0	Clc1c(NC=O)cccc1	O(CCC)c1ccc(N)cc1	0.571429
O=C(Nc1ccc(O[C@@H](CC)C)cc1)Nc1ccc(OCCCC)cc1	63	0	O(C(CC)C)c1ccc(N)cc1	O=CNc1ccc(OCCCC)cc1	0.769231
O=C(Nc1ccc(OC(C)C)cc1)Nc1ccc(OCCCC)cc1	64	0	O(C(C)C)c1ccc(N)cc1	O=CNc1ccc(OCCCC)cc1	0.92
Fc1ccc(NC(=O)Nc2ccc(OCCCC)cc2)cc1	65	0	Fc1ccc(NC=O)cc1	O(CCCC)c1ccc(N)cc1	0.909091
O=C(Nc1ccc(OCCCCC)cc1)Nc1ccc(OCCCC)cc1	66	0	O(CCCCC)c1ccc(N)cc1	O=CNc1ccc(OCCCC)cc1	0.925926
Clc1cc(NC(=O)Nc2ccc(OCCCC)cc2)ccc1	68	0	Clc1cc(N)ccc1	O=CNc1ccc(OCCCC)cc1	0.909091
O=C(Nc1ccc(OCCOC)cc1)Nc1ccc(OCCCC)cc1	67	0	O=CNc1ccc(OCCOC)cc1	O(CCCC)c1ccc(N)cc1	0.923077
Fc1c(NC(=O)Nc2ccc(OCCCC)cc2)cccc1	69	0	Fc1c(NC=O)cccc1	O(CCCC)c1ccc(N)cc1	0.590909
O=C(Nc1ccc(OCCCC)cc1)Nc1ccc(C)cc1	70	0	O=CNc1ccc(C)cc1	O(CCCC)c1ccc(N)cc1	0.590909
O=C(Nc1ccc(OCCCC)cc1)Nc1ccc(OCCCN2CCOCC2)cc1	71	0	O=CNc1ccc(OCCCN2CCOCC2)cc1	O(CCCC)c1ccc(N)cc1	0.935484
Brc1ccc(NC(=O)Nc2ccc(OCCCC)cc2)cc1	72	0	Brc1ccc(NC=O)cc1	O(CCCC)c1ccc(N)cc1	0.909091
Clc1c(NC(=O)Nc2ccc(OCCCC)cc2)cccc1	73	0	Clc1c(N)cccc1	O=CNc1ccc(OCCCC)cc1	0.590909
Fc1ccc(NC(=O)Nc2ccc(O[C@@H](CC)C)cc2)cc1	76	0	Fc1ccc(N)cc1	O=CNc1ccc(OC(CC)C)cc1	0.727273
O=C(Nc1ccc(O[C@@H](CC)C)cc1)Nc1ccc(OCCCCC)cc1	74	0	O=CNc1ccc(OCCCCC)cc1	O(C(CC)C)c1ccc(N)cc1	0.777778
O=C(Nc1ccc(O[C@@H](CC)C)cc1)Nc1ccc(OC(C)C)cc1	75	0	O=CNc1ccc(OC(C)C)cc1	O(C(CC)C)c1ccc(N)cc1	0.76
O=C(Nc1ccc(O[C@@H](CC)C)cc1)Nc1ccc(O[C@@H](CC)C)cc1	77	0	O(C(CC)C)c1ccc(N)cc1	O=CNc1ccc(OC(CC)C)cc1	0.615385
Brc1ccc(NC(=O)Nc2ccc(O[C@@H](CC)C)cc2)cc1	78	0	Brc1ccc(N)cc1	O=CNc1ccc(OC(CC)C)cc1	0.727273
O=C(Nc1ccc(O[C@@H](CC)C)cc1)Nc1ccc(C)cc1	79	0	Nc1ccc(C)cc1	O=CNc1ccc(OC(CC)C)cc1	0.409091
O=C(Nc1ccc(O[C@@H](CC)C)cc1)Nc1ccc(OCCOC)cc1	80	0	O(CCOc1ccc(N)cc1)C	O=CNc1ccc(OC(CC)C)cc1	0.769231
O=C(Nc1ccc(O[C@@H](CC)C)cc1)Nc1ccc(OCCCN2CCOCC2)cc1	81	0	O=CNc1ccc(OCCCN2CCOCC2)cc1	O(C(CC)C)c1ccc(N)cc1	0.806452
Fc1c(NC(=O)Nc2ccc(O[C@@H](CC)C)cc2)cccc1	82	0	Fc1c(NC=O)cccc1	O(C(CC)C)c1ccc(N)cc1	0.409091
Clc1cc(NC(=O)Nc2ccc(O[C@@H](CC)C)cc2)ccc1	83	0	Clc1cc(N)ccc1	O=CNc1ccc(OC(CC)C)cc1	0.727273
O=C(Nc1ccc(OCCCCC)cc1)Nc1ccc(OCCCCC)cc1	84	0	O(CCCCC)c1ccc(N)cc1	O=CNc1ccc(OCCCCC)cc1	0.928571
O=C(Nc1ccc(OC(C)C)cc1)Nc1ccc(OCCCCC)cc1	85	0	O(C(C)C)c1ccc(N)cc1	O=CNc1ccc(OCCCCC)cc1	0.923077
Fc1ccc(NC(=O)Nc2ccc(OCCCCC)cc2)cc1	86	0	Fc1ccc(N)cc1	O=CNc1ccc(OCCCCC)cc1	0.913044
Brc1c(O)c(Br)cc(CCNC(=O)Nc2ccc(OCCOCCCCC)cc2)c1	87	0	Brc1c(O)c(Br)cc(CCNC(=O)Nc2ccc(OCCO)cc2)c1	C(CC)CC	0.533333
O=C(Nc1ccc(OCCOC)cc1)Nc1ccc(OCCCCC)cc1	88	0	O(CCOc1ccc(N)cc1)C	O=CNc1ccc(OCCCCC)cc1	0.925926
O=C(Nc1ccc(OCCCCC)cc1)Nc1ccc(C)cc1	91	0	O=CNc1ccc(C)cc1	O(CCCCC)c1ccc(N)cc1	0.608696
O=C(Nc1ccc(OCCCCC)cc1)Nc1ccc(OCCCN2CCOCC2)cc1	92	0	O(CCCN1CCOCC1)c1ccc(N)cc1	O=CNc1ccc(OCCCCC)cc1	0.9375
Fc1c(NC(=O)Nc2ccc(OCCCCC)cc2)cccc1	90	0	Fc1c(N)cccc1	O=CNc1ccc(OCCCCC)cc1	0.608696
Brc1ccc(NC(=O)Nc2ccc(OCCCCC)cc2)cc1	89	0	Brc1ccc(N)cc1	O=CNc1ccc(OCCCCC)cc1	0.913044
Clc1cc(NC(=O)Nc2ccc(OCCCCC)cc2)ccc1	93	0	Clc1cc(NC=O)ccc1	O(CCCCC)c1ccc(N)cc1	0.913044
Fc1ccc(NC(=O)Nc2ccc(OCCCN3CCOCC3)cc2)cc1	95	0	Fc1ccc(N)cc1	O=CNc1ccc(OCCCN2CCOCC2)cc1	0.925926
O=C(Nc1ccc(OC(C)C)cc1)Nc1ccc(OCCCN2CCOCC2)cc1	94	0	O=CNc1ccc(OC(C)C)cc1	O(CCCN1CCOCC1)c1ccc(N)cc1	0.933333
Clc1cc(NC(=O)Nc2ccc(OCCCN3CCOCC3)cc2)ccc1	96	0	Clc1cc(N)ccc1	O=CNc1ccc(OCCCN2CCOCC2)cc1	0.925926
Brc1ccc(NC(=O)Nc2ccc(OCCCN3CCOCC3)cc2)cc1	97	0	Brc1ccc(N)cc1	O=CNc1ccc(OCCCN2CCOCC2)cc1	0.925926
O=C(Nc1ccc(OCCOC)cc1)Nc1ccc(OCCCN2CCOCC2)cc1	100	0	O(CCOc1ccc(N)cc1)C	O=CNc1ccc(OCCCN2CCOCC2)cc1	0.935484
Fc1c(NC(=O)Nc2ccc(OCCCN3CCOCC3)cc2)cccc1	98	0	Fc1c(NC=O)cccc1	O(CCCN1CCOCC1)c1ccc(N)cc1	0.666667
O=C(Nc1ccc(OCCCN2CCOCC2)cc1)Nc1ccc(C)cc1	99	0	O=CNc1ccc(C)cc1	O(CCCN1CCOCC1)c1ccc(N)cc1	0.666667
Brc1c(O)c(Br)cc(CCNC(=O)Nc2ccc(OCCCOC)cc2)c1	101	0	Brc1c(O)c(Br)cc(CCNC(=O)Nc2ccc(OCCC)cc2)c1	OC	0.481481
Brc1c(O)c(Br)cc(CCNC(=O)Nc2ccc(OCCN3CCOCC3)cc2)c1	102	0	Brc1c(O)c(Br)cc(CCNC(=O)Nc2ccc(OCC)cc2)c1	O1CCNCC1	0.533333
O(CCN1CCOCC1)C	103	0	O(CC)C	O1CCNCC1	1
O=C(Nc1ccc(OC(C)C)cc1)Nc1ccc(OC(C)C)cc1	104	0	O=CNc1ccc(OC(C)C)cc1	O(C(C)C)c1ccc(N)cc1	0.916667
Brc1ccc(NC(=O)Nc2ccc(OC(C)C)cc2)cc1	105	0	Brc1ccc(N)cc1	O=CNc1ccc(OC(C)C)cc1	0.904762
Fc1c(NC(=O)Nc2ccc(OC(C)C)cc2)cccc1	107	0	Fc1c(N)cccc1	O=CNc1ccc(OC(C)C)cc1	0.571429
Fc1ccc(NC(=O)Nc2ccc(OC(C)C)cc2)cc1	106	0	Fc1ccc(NC=O)cc1	O(C(C)C)c1ccc(N)cc1	0.904762
O=C(Nc1ccc(OC(C)C)cc1)Nc1ccc(C)cc1	108	0	O=CNc1ccc(C)cc1	O(C(C)C)c1ccc(N)cc1	0.571429
O=C(Nc1ccc(OC(C)C)cc1)Nc1ccc(OCCOC)cc1	109	0	O=CNc1ccc(OCCOC)cc1	O(C(C)C)c1ccc(N)cc1	0.92
Clc1cc(NC(=O)Nc2ccc(OC(C)C)cc2)ccc1	110	0	Clc1cc(NC=O)ccc1	O(C(C)C)c1ccc(N)cc1	0.904762
Clc1c(NC(=O)Nc2ccc(OC(C)C)cc2)cccc1	111	0	Clc1c(N)cccc1	O=CNc1ccc(OC(C)C)cc1	0.571429
Clc1cc(NC(=O)Nc2c(F)cccc2)ccc1	112	0	Fc1c(NC=O)cccc1	Clc1cc(N)ccc1	0.5
Brc1ccc(NC(=O)Nc2cc(Cl)ccc2)cc1	113	0	Brc1ccc(N)cc1	Clc1cc(NC=O)ccc1	0.888889
Clc1cc(NC(=O)Nc2ccc(C)cc2)ccc1	114	0	Nc1ccc(C)cc1	Clc1cc(NC=O)ccc1	0.5
Clc1c(NC(=O)Nc2ccc(OCCOC)cc2)cccc1	115	0	O(CCOc1ccc(N)cc1)C	Clc1c(NC=O)cccc1	0.590909
Clc1c(NC(=O)Nc2ccc(C)cc2)cccc1	116	0	Nc1ccc(C)cc1	Clc1c(NC=O)cccc1	0.111111
Brc1ccc(NC(=O)Nc2ccc(F)cc2)cc1	117	0	Fc1ccc(N)cc1	Brc1ccc(NC=O)cc1	0.888889
Brc1ccc(NC(=O)Nc2c(F)cccc2)cc1	118	0	Fc1c(NC=O)cccc1	Brc1ccc(N)cc1	0.5
Brc1ccc(NC(=O)Nc2ccc(C)cc2)cc1	119	0	O=CNc1ccc(C)cc1	Brc1ccc(N)cc1	0.5
Brc1ccc(NC(=O)Nc2ccc(OCCOC)cc2)cc1	120	0	O=CNc1ccc(OCCOC)cc1	Brc1ccc(N)cc1	0.909091
Fc1ccc(NC(=O)Nc2ccc(F)cc2)cc1	121	0	Fc1ccc(NC=O)cc1	Fc1ccc(N)cc1	0.888889
Fc1ccc(NC(=O)Nc2ccc(OCCOC)cc2)cc1	122	0	O(CCOc1ccc(N)cc1)C	Fc1ccc(NC=O)cc1	0.909091
Fc1c(NC(=O)Nc2ccc(F)cc2)cccc1	123	0	Fc1c(NC=O)cccc1	Fc1ccc(N)cc1	0.5
Fc1ccc(NC(=O)Nc2ccc(C)cc2)cc1	124	0	O=CNc1ccc(C)cc1	Fc1ccc(N)cc1	0.5
Fc1c(NC(=O)Nc2ccc(OCCOC)cc2)cccc1	125	0	O(CCOc1ccc(N)cc1)C	Fc1c(NC=O)cccc1	0.590909
Fc1c(NC(=O)Nc2ccc(C)cc2)cccc1	126	0	O=CNc1ccc(C)cc1	Fc1c(N)cccc1	0.111111
O=C(Nc1ccc(OCCOC)cc1)Nc1ccc(C)cc1	127	0	O(CCOc1ccc(N)cc1)C	O=CNc1ccc(C)cc1	0.590909
O=C(Nc1ccc(OCCOC)cc1)Nc1ccc(OCCOC)cc1	128	0	O(CCOc1ccc(N)cc1)C	O=CNc1ccc(OCCOC)cc1	0.923077
