# Supplementary material for: Design and Synthesis of Marine-Inspired Itampolin A Derivatives to Overcome Chemoresistance in NSCLC via Cholesterol Homeostasis Modulation
Source: Mar Drugs. 2025 Sep 15;23(9):357. doi: 10.3390/md23090357 (PMC12471852; doi:10.3390/md23090357)
Supplement: Supplementary file 1 [file marinedrugs-23-00357-s001.zip › Table S2. Promoter prediction of TM7SF2.xlsx]

## Sheet: Sheet1
	Repetition times
C/EBPbeta	3
C/EBPalpha	2
TFII-I	2
c-Jun	2
TFIID	2
GR	2
HNF-3alpha	2
GR-beta	2
MEF-2A	2
AP-1	2
c-Fos	2
HNF-1C	2
PR B	2
PR A	2
FOXP3	2
c-Myb	2
NFI/CTF	2
GR-alpha	2
c-Ets-2	2
IRF-1	1
NF-AT1	3
XBP-1	2
NF-AT2	2
STAT4	2
c-Ets-1	2
YY1	1
STAT1beta	2
RBP-Jkappa	2
VDR	2
PXR-1:RXR-alpha	2
NF-Y	2
NF-1	2
AP-2alphaA	1
LEF-1	2
HNF-1B	2
SRY	2
TCF-4E	1
RXR-alpha	2
RAR-beta	2
GATA-1	2
COUP-TF1	1
ENKTF-1	2
AR	2
MAZ	2
T3R-beta1	2
ATF3	1
Pax-5	2
p53	2
ETF	2
PEA3	2
USF2	1
Elk-1	1
E2F-1	1
Sp1	1
EBF	1
PPAR-alpha:RXR-alpha	1
GCF	1
NF-kappaB1	1
CTF	1
WT1	1
RAR-beta:RXR-alpha	1
NF-kappaB	1
ELF-1	1
PU.1	1
ER-alpha	1
RelA	1
GATA-2	1
RAR-alpha1	1
