# Supplementary material for: Design and Synthesis of Marine-Inspired Itampolin A Derivatives to Overcome Chemoresistance in NSCLC via Cholesterol Homeostasis Modulation
Source: Mar Drugs. 2025 Sep 15;23(9):357. doi: 10.3390/md23090357 (PMC12471852; doi:10.3390/md23090357)
Supplement: Supplementary file 1 [file marinedrugs-23-00357-s001.zip › Table S3. rcsb_pdb_structure.xlsx]

## Sheet: rcsb_pdb_structure_202506202258
Identifier	StructureData
Entry ID	Structure Title	Structure Determination Methodology	Refinement Resolution (Å)	Molecular Weight per Deposited Model	Total Number of Polymer Residues per Deposited Model	Number of Non-Hydrogen Atoms per Deposited Model	Experimental Method	Release Date	Stucture Keywords	Structure Author
5NZZ	Crystal structure of phosphorylated p38aMAPK in complex with TAB1	experimental	2.6	387.38	3456	22057	X-RAY DIFFRACTION	2018-05-30	TRANSFERASE	Nichols, C.E., De Nicola, G.F.
6TCA	Phosphorylated p38 and MAPKAPK2 complex with inhibitor	experimental	3.7	340.49	2940	21798	X-RAY DIFFRACTION	2020-07-22	SIGNALING PROTEIN	Sok, P., Remenyi, A.
4LOP	Structural basis of autoactivation of p38 alpha induced by TAB1 (Tetragonal crystal form)	experimental	2.049	180.58	1560	12902	X-RAY DIFFRACTION	2013-08-21	TRANSFERASE	Chaikuad, A., DeNicola, G.F., Krojer, T., Allerston, C.K., von Delft, F., Arrowsmith, C.H., Edwards, A.M., Bountra, C., Marber, M.S., Knapp, S., Structural Genomics Consortium (SGC)
4LOQ	Structural basis of autoactivation of p38 alpha induced by TAB1 (Tetragonal crystal form with bound sulphate)	experimental	2.319	180.55	1560	12478	X-RAY DIFFRACTION	2013-08-21	TRANSFERASE	Chaikuad, A., DeNicola, G.F., Yue, W.W., von Delft, F., Arrowsmith, C.H., Edwards, A.M., Bountra, C., Marber, M.S., Knapp, S., Structural Genomics Consortium (SGC)
2ONL	Crystal Structure of the p38a-MAPKAP kinase 2 Heterodimer	experimental	4	176.57	1544	10466	X-RAY DIFFRACTION	2007-02-06	TRANSFERASE	Ter Haar, E.
3DS6	P38 complex with a phthalazine inhibitor	experimental	2.9	169.57	1464	11292	X-RAY DIFFRACTION	2008-10-07	TRANSFERASE	Herberich, B., Syed, R., Li, V., Grosfeld, D.
4KIN	Crystal structure of mitogen-activated protein kinase 14 (P38-H5) complex with 5-(2-CHLOROPHENYL)-N-(5-(CYCLOPROPYLCARBAMOYL)-2-METHYLPHENYL)-2-THIOPHENECARBOXAMIDE	experimental	1.97	170.06	1464	11905	X-RAY DIFFRACTION	2013-06-12	TRANSFERASE/TRANSFERASE INHIBITOR	Sack, J.S., Tokarski, J.S.
4KIQ	Crystal structure of mitogen-activated protein kinase 14 (P38-H5) complex with ETHYL 6-((5-(CYCLOPROPYLCARBAMOYL)-2-METHYLPHENYL)CARBAMOYL)-1H-INDOLE-1-CARBOXYLATE	experimental	2.5	170.04	1464	11453	X-RAY DIFFRACTION	2013-06-12	TRANSFERASE/TRANSFERASE INHIBITOR	Sack, J.S., Tokarski, J.S.
2OKR	Crystal Structure of the P38a-MAPKAP kinase 2 Heterodimer	experimental	2	89.62	780	5989	X-RAY DIFFRACTION	2007-02-06	TRANSFERASE	Ter Haar, E.
8A8M	Structure of the MAPK p38alpha in complex with its activating MAP2K MKK6	experimental	4	86.42	755	5244	ELECTRON MICROSCOPY	2022-07-13	IMMUNE SYSTEM	Bowler, M.W., Juyoux, P., Pellegrini, E.
5ETA	Structure of MAPK14 with bound the KIM domain of the Toxoplasma protein GRA24	experimental	2.8	86.31	752	5685	X-RAY DIFFRACTION	2016-10-26	TRANSFERASE	Pellegrini, E., Palencia, A., Braun, L., Kapp, U., Bougdour, A., Belrhali, H., Bowler, M.W., Hakimi, M.
3MVL	P38 Alpha Map Kinase complexed with pyrrolotriazine inhibitor 7K	experimental	2.8	85.02	732	5667	X-RAY DIFFRACTION	2010-10-13	TRANSFERASE	Sack, J.S.
3MVM	P38 Alpha Map Kinase complexed with pyrrolotriazine inhibitor 7V	experimental	2	85.08	732	5829	X-RAY DIFFRACTION	2010-10-13	TRANSFERASE/TRANSFERASE INHIBITOR	Sack, J.S.
4KIP	Crystal structure of mitogen-activated protein kinase 14 (P38-H5) complex with 2-(2-CHLOROPHENYL)-N-(5-(CYCLOPROPYLCARBAMOYL)-2-METHYLPHENYL)-1,3-THIAZOLE-5-CARBOXAMIDE	experimental	2.27	85.03	732	5454	X-RAY DIFFRACTION	2013-06-12	TRANSFERASE/TRANSFERASE INHIBITOR	Sack, J.S., Tokarski, J.S.
2OZA	Structure of p38alpha complex	experimental	2.7	83.08	722	5500	X-RAY DIFFRACTION	2007-04-03	SIGNALING PROTEIN/TRANSFERASE	White, A., Pargellis, C.A., Studts, J.M., Werneburg, B.G., Farmer II, B.T.
3GCU	Human P38 MAP kinase in complex with RL48	experimental	2.1	84.92	720	5897	X-RAY DIFFRACTION	2009-06-09	TRANSFERASE	Gruetter, C., Simard, J.R., Getlik, M., Rauh, D.
3HV4	Human p38 MAP Kinase in Complex with RL51	experimental	2.6	84.62	720	5737	X-RAY DIFFRACTION	2009-11-17	TRANSFERASE	Gruetter, C., Simard, J.R., Getlik, M., Rauh, D.
3HV5	Human p38 MAP Kinase in Complex with RL24	experimental	2.25	84.68	720	5898	X-RAY DIFFRACTION	2009-11-17	TRANSFERASE	Gruetter, C., Simard, J.R., Getlik, M., Rauh, D.
9CJ2	Dual phosphorylated human p38 alpha	experimental	2.83	83.17	720	5580	X-RAY DIFFRACTION	2024-11-13	TRANSFERASE	Stadnicki, E.J., Ludewig, H., Prem Kumar, R., Kern, D., Bradshaw, N.
7PVU	Crystal structure of p38alpha C162S in complex with CAS2094511-69-8, P 1 21 1	experimental	2.154	82.82	718	5660	X-RAY DIFFRACTION	2023-05-17	ONCOPROTEIN	Baginski, B., Pous, J., Gonzalez, L., Macias, M.J., Nebreda, A.R.
7Z9T	Crystal structure of p38alpha C162S in complex with ATPgS and CAS 2094667-81-7 (in catalytic site, Y35 out), P 1 21 1	experimental	2.6	83.63	718	5835	X-RAY DIFFRACTION	2023-06-14	ONCOPROTEIN	Baginski, B., Pous, J., Gonzalez, L., Macias, M.J., Nebreda, A.R.
4TYH	Ternary complex of P38 and MK2 with a P38 inhibitor	experimental	3	80.67	698	5442	X-RAY DIFFRACTION	2015-07-22	Transferase/Transferase inhibitor	Cumming, J.G., Debreczeni, J.E., Edfeldt, F., Evertsson, F., Harrison, M., Holdgate, G., James, M., Lamont, S., Oldham, K., Sullivan, J.E., Wells, S.
3TG1	Crystal structure of p38alpha in complex with a MAPK docking partner	experimental	2.71	61.58	538	3758	X-RAY DIFFRACTION	2012-03-14	TRANSFERASE/HYDROLASE	Zhang, Y.Y., Wu, J.W., Wang, Z.X.
8YPF	The crystal structure of inactive p38 complexed with a ATF2 from 46 to 90	experimental	2	46.42	405	2991	X-RAY DIFFRACTION	2025-03-19	TRANSFERASE	Zhang, Y.Y., Pei, C.J., He, Q.Q., Luo, Z.P., Wu, J.W., Wang, Z.X.
8YPE	The crystal structure of inactive p38 complexed with a ATF2 from 46 to 80	experimental	1.95	45.59	397	3130	X-RAY DIFFRACTION	2025-03-19	TRANSFERASE	Zhang, Y.Y., Pei, C.J., He, Q.Q., Luo, Z.P., Wu, J.W., Wang, Z.X.
8YP8	Structure of the p38alpha-pepHePTPm(16-31)(V31C ) complex	experimental	2.14	45.24	395	3122	X-RAY DIFFRACTION	2025-03-19	TRANSFERASE	Zhang, Y.Y., Pei, C.J., He, Q.Q., Luo, Z.P., Wu, J.W., Wang, Z.X.
4LOO	Structural basis of autoactivation of p38 alpha induced by TAB1 (Monoclinic crystal form)	experimental	1.95	44.84	390	3130	X-RAY DIFFRACTION	2013-08-21	TRANSFERASE	Chaikuad, A., DeNicola, G.F., Krojer, T., Allerston, C.K., von Delft, F., Arrowsmith, C.H., Edwards, A.M., Bountra, C., Marber, M.S., Knapp, S., Structural Genomics Consortium (SGC)
4KA3	Structure of MAP kinase in complex with a docking peptide	experimental	2.707	44.51	389	2807	X-RAY DIFFRACTION	2013-06-26	TRANSFERASE/PROTEIN BINDING	Xin, F.J., Wu, J.W.
5O90	Crystal structure of a P38alpha T185G mutant in complex with TAB1 peptide.	experimental	2.49	44.74	389	2599	X-RAY DIFFRACTION	2018-01-31	TRANSFERASE	Nichols, C.E., De Nicola, G.F., Thapa, D.
6M95	Structure-based Design, Synthesis, and Biological Evaluation of Imidazo[4,5-b]pyridine-2-one based p38 MAP Kinase Inhibitors by scaffold hopping: compound 1	experimental	1.8	45.04	388	3018	X-RAY DIFFRACTION	2019-04-17	TRANSFERASE	Lane, W., Okada, K.
6M9L	Structure-based Design, Synthesis, and Biological Evaluation of Imidazo[4,5-b]pyridine-2-one based p38 MAP Kinase Inhibitors by scaffold hopping - compound 10	experimental	2.45	45.06	388	2843	X-RAY DIFFRACTION	2019-04-17	TRANSFERASE/INHIBITOR	Lane, W., Okada, K.
6OHD	P38 in complex with T-3220137	experimental	2.5	45.08	388	2767	X-RAY DIFFRACTION	2019-11-20	TRANSFERASE/INHIBITOR	Lane, W., Saikatendu, K.
8VXE	Structure of p38 alpha (Mitogen-activated protein kinase 14) complexed with inhibitor 6	experimental	1.85	45.24	387	2848	X-RAY DIFFRACTION	2024-05-08	TRANSFERASE/TRANSFERASE INHIBITOR	Blaesse, M., Steinbacher, S., Shaffer, P.L., Sharma, S., Thompson, A.A.
9NYT	Crystal structure of Human p38 alpha MAPK in Complex with MW01-32-154JS	experimental	2.16	45.07	384	2880	X-RAY DIFFRACTION	2025-04-16	TRANSFERASE	Brunzelle, J.S., Shuvalova, L., Roy, S.M., Watterson, D.M.
9O4L	Crystal structure of Human p38 alpha MAPK in Complex with MW01-8 -066WH	experimental	2.27	44.66	384	2846	X-RAY DIFFRACTION	2025-04-30	TRANSFERASE/TRANSFERASE INHIBITOR	Brunzelle, J.S., Shuvalova, L., Roy, S.M., Watterson, D.M.
3DT1	P38 Complexed with a quinazoline inhibitor	experimental	2.8	44.32	383	2917	X-RAY DIFFRACTION	2008-10-14	TRANSFERASE	Herberich, B., Syed, R., Li, V., Tasker, A.S.
4EWQ	Human p38 alpha MAPK in complex with a pyridazine based inhibitor	experimental	2.1	45.5	383	3147	X-RAY DIFFRACTION	2012-06-27	TRANSFERASE/TRANSFERASE INHIBITOR	Grum-Tokars, V., Minasov, G., Roy, S., Schavocky, J., Winsor, J., Watterson, D.M., Anderson, W.F., Center for Structural Genomics of Infectious Diseases (CSGID)
4F9W	Human P38alpha MAPK in Complex with a Novel and Selective Small Molecule Inhibitor	experimental	2	45.06	383	3031	X-RAY DIFFRACTION	2013-06-05	transferase/transferase inhibitor	Grum-Tokars, V.L., Minasov, G., Roy, S.M., Anderson, W.F., Watterson, D.M.
4F9Y	Human P38 alpha MAPK In Complex With a Novel and Selective Small Molecule Inhibitor	experimental	1.85	45.02	383	3303	X-RAY DIFFRACTION	2013-06-05	TRANSFERASE/TRANSFERASE INHIBITOR	Grum-Tokars, V.L., Minasov, G., Roy, S.M., Anderson, W.F., Watterson, D.M.
4FA2	Human P38 alpha Mitogen-Activated Kinase In Complex With SB239063	experimental	2	44.7	383	3111	X-RAY DIFFRACTION	2013-06-05	TRANSFERASE/TRANSFERASE INHIBITOR	Grum-Tokars, V.L., Minasov, G., Anderson, W.F., Watterson, D.M.
4R3C	Crystal structure of p38 alpha MAP kinase in complex with a novel isoform selective drug candidate	experimental	2.06	45.07	383	3063	X-RAY DIFFRACTION	2015-02-25	TRANSFERASE/TRANSFERASE INHIBITOR	Grum-Tokars, V.L., Minasov, G., Roy, S.M., Anderson, W.F., Watterson, D.M.
4ZTH	Structure of human p38aMAPK-arylpyridazinylpyridine fragment complex used in inhibitor discovery	experimental	2.15	44.54	383	3015	X-RAY DIFFRACTION	2016-06-22	TRANSFERASE	Grum-Tokars, V.L., Roy, S.M., Watterson, D.M.
6ZQS	Crystal structure of double-phosphorylated p38alpha with ATF2(83-102)	experimental	1.95	44.37	382	3268	X-RAY DIFFRACTION	2020-11-18	TRANSCRIPTION	Kirsch, K., Sok, P., Poti, A.L., Remenyi, A.
3P4K	The third conformation of p38a MAP kinase observed in phosphorylated p38a and in solution	experimental	2.304	43.73	381	3037	X-RAY DIFFRACTION	2011-01-05	TRANSFERASE	Akella, R., Min, X., Wu, Q., Gardner, K.H., Goldsmith, E.J.
6SO1	Fragment N13569a in complex with MAP kinase p38-alpha	experimental	1.66	44.51	381	3027	X-RAY DIFFRACTION	2019-10-02	TRANSFERASE	Nichols, C.E., De Nicola, G.F.
6SO2	Fragment N13460a in complex with MAP kinase p38-alpha	experimental	1.6	44.35	381	3095	X-RAY DIFFRACTION	2019-10-02	TRANSFERASE	Nichols, C.E., De Nicola, G.F.
6SO4	Fragment RZ132 in complex with MAP kinase p38-alpha	experimental	1.51	44.53	381	3047	X-RAY DIFFRACTION	2019-09-11	TRANSFERASE	Nichols, C.E., De Nicola, G.F.
6SOD	Fragment N14056a in complex with MAP kinase p38-alpha	experimental	1.87	44.59	381	2943	X-RAY DIFFRACTION	2019-10-02	TRANSFERASE	Nichols, C.E., De Nicola, G.F.
6SOT	Fragment N11290a in complex with MAP kinase p38-alpha	experimental	1.54	44.52	381	3022	X-RAY DIFFRACTION	2019-10-02	TRANSFERASE	Nichols, C.E., De Nicola, G.F.
6SOU	Fragment N13565a in complex with MAP kinase p38-alpha	experimental	1.5	44.55	381	3093	X-RAY DIFFRACTION	2019-10-02	TRANSFERASE	Nichols, C.E., De Nicola, G.F.
3PY3	Crystal structure of phosphorylated p38alpha MAP kinase	experimental	2.1	43.67	380	3126	X-RAY DIFFRACTION	2011-03-16	TRANSFERASE	Zhang, Y.Y., Wu, J.W., Wang, Z.X.
5XYX	The structure of p38 alpha in complex with a triazol inhibitor	experimental	2.61	43.81	380	2754	X-RAY DIFFRACTION	2018-01-17	TRANSFERASE/TRANSFERASE INHIBITOR	Wang, Y.L., Sun, Y.Z., Cao, R., Liu, D., Li, L., Qi, X.B., Huang, N.
5XYY	The structure of p38 alpha in complex with a triazol inhibitor	experimental	1.7	43.83	380	3126	X-RAY DIFFRACTION	2018-01-17	TRANSFERASE/TRANSFERASE INHIBITOR	Wang, Y.L., Sun, Y.Z., Cao, R., Liu, D., Li, L., Qi, X.B., Huang, N.
6SOI	Fragment N13788a in complex with MAP kinase p38-alpha	experimental	1.55	44.42	380	3024	X-RAY DIFFRACTION	2019-10-02	TRANSFERASE	Nichols, C.E., De Nicola, G.F.
2EWA	Dual binding mode of pyridinylimidazole to MAP kinase p38	experimental	2.1	43.76	379	2815	X-RAY DIFFRACTION	2006-08-01	TRANSFERASE	Delarbre, L., Pouzieux, S., Guilloteau, J.-P., Michot, N.
3HA8	THE COMPLEX STRUCTURE OF THE MAP KINASE P38/Compound 14b	experimental	2.48	44.05	379	2830	X-RAY DIFFRACTION	2009-08-04	TRANSFERASE	Zhao, B., Clark, M.A.
5UOJ	THE STRUCTURE OF THE MAP KINASE P38 AT 2.1 ANGSTROMS RESOLUTION	experimental	2.1	43.38	379	3138	X-RAY DIFFRACTION	2017-02-22	TRANSFERASE	CHLEBOWICZ, J., WANG, Z., GOLDSMITH, E.J.
1LEZ	CRYSTAL STRUCTURE OF MAP KINASE P38 COMPLEXED TO THE DOCKING SITE ON ITS ACTIVATOR MKK3B	experimental	2.3	43.41	378	2941	X-RAY DIFFRACTION	2002-07-10	TRANSFERASE	Chang, C.-I., Xu, B.-E., Akella, R., Cobb, M.H., Goldsmith, E.J.
2Y8O	Crystal structure of human p38alpha complexed with a MAPK docking peptide	experimental	1.95	43.03	376	3110	X-RAY DIFFRACTION	2012-02-22	TRANSFERASE	Barkai, T., Garai, A., Toeroe, I., Remenyi, A.
5ETF	Structure of dead kinase MAPK14 with bound the KIM domain of MKK6	experimental	2.4	43	375	3040	X-RAY DIFFRACTION	2016-10-26	TRANSFERASE	Pellegrini, E., Palencia, A., Braun, L., Kapp, U., Bougdour, A., Belrhali, H., Bowler, M.W., Hakimi, M.
1LEW	CRYSTAL STRUCTURE OF MAP KINASE P38 COMPLEXED TO THE DOCKING SITE ON ITS NUCLEAR SUBSTRATE MEF2A	experimental	2.3	42.72	372	2955	X-RAY DIFFRACTION	2002-07-10	TRANSFERASE	Chang, C.-I., Xu, B.-E., Akella, R., Cobb, M.H., Goldsmith, E.J.
1OZ1	P38 MITOGEN-ACTIVATED KINASE IN COMPLEX WITH 4-AZAINDOLE INHIBITOR	experimental	2.1	43.05	372	3003	X-RAY DIFFRACTION	2003-09-23	TRANSFERASE	Lovejoy, B., Villasenor, A., Browner, M., Dunten, P.
2GFS	P38 Kinase Crystal Structure in complex with RO3201195	experimental	1.752	43.12	372	3118	X-RAY DIFFRACTION	2006-04-18	SIGNALING PROTEIN, TRANSFERASE	Harris, S.F., Bertrand, J., Villasenor, A.
3FI4	P38 kinase crystal structure in complex with RO4499	experimental	2.2	43.15	372	2941	X-RAY DIFFRACTION	2009-12-22	SIGNALING PROTEIN, TRANSFERASE	Kuglstatter, A., Knapp, M., Dunten, P.
3FKL	P38 kinase crystal structure in complex with RO9552	experimental	2	43.18	372	2968	X-RAY DIFFRACTION	2009-12-22	SIGNALING PROTEIN, TRANSFERASE	Kuglstatter, A., Ghate, M.
3FKN	P38 kinase crystal structure in complex with RO7125	experimental	2	43.19	372	3103	X-RAY DIFFRACTION	2009-12-22	SIGNALING PROTEIN, TRANSFERASE	Kuglstatter, A., Ghate, M.
3FKO	P38 kinase crystal structure in complex with RO3668	experimental	2	43.06	372	3080	X-RAY DIFFRACTION	2009-12-22	SIGNALING PROTEIN, TRANSFERASE	Kuglstatter, A., Knapp, M.
3FL4	P38 kinase crystal structure in complex with RO5634	experimental	1.8	43.09	372	3116	X-RAY DIFFRACTION	2009-12-22	SIGNALING PROTEIN, TRANSFERASE	Kuglstatter, A., Knapp, M.
3FLN	P38 kinase crystal structure in complex with R1487	experimental	1.9	43.11	372	3153	X-RAY DIFFRACTION	2009-12-22	SIGNALING PROTEIN, TRANSFERASE	Kuglstatter, A., Knapp, M.
3FLQ	P38 kinase crystal structure in complex with 6-(2,4-difluoro-phenoxy)-2-((s)-2-methanesulfonyl-1-methyl-ethylamino)-8-methyl-8h-pyrido[2,3-d]pyrimidin	experimental	1.9	43.17	372	2961	X-RAY DIFFRACTION	2009-12-22	SIGNALING PROTEIN, TRANSFERASE	Kuglstatter, A., Knapp, M.
3FLS	P38 kinase crystal structure in complex with 6-(2,4-Difluoro-phenoxy)-2-((R)-2-methanesulfonyl-1-methyl-ethylamino)-8-methyl-8H-pyrido[2,3-d]pyrimidin-7-one	experimental	2.3	43.17	372	2836	X-RAY DIFFRACTION	2009-12-22	SIGNALING PROTEIN, TRANSFERASE	Kuglstatter, A., Ghate, M.
3FLW	P38 kinase crystal structure in complex with pamapimod	experimental	2.1	43.16	372	3091	X-RAY DIFFRACTION	2009-12-22	SIGNALING PROTEIN, TRANSFERASE	Kuglstatter, A., Ghate, M.
3FLY	P38 kinase crystal structure in complex with 6-(2,4-difluoro-phenoxy)-2-isopropylamino-8-methyl-8h-pyrido[2,3-d]pyrimidin-7-one	experimental	1.8	43.1	372	3113	X-RAY DIFFRACTION	2009-12-22	SIGNALING PROTEIN, TRANSFERASE	Kuglstatter, A., Ghate, M.
3FLZ	P38 kinase crystal structure in complex WITH 8-Methyl-6-phenoxy-2-(tetrahydro-pyran-4-ylamino)-8H-pyrido[2,3-d]pyrimidin-7-one	experimental	2.23	43.1	372	3034	X-RAY DIFFRACTION	2009-12-22	SIGNALING PROTEIN, TRANSFERASE	Kuglstatter, A., Ghate, M.
3FMH	P38 kinase crystal structure in complex with 6-(2,4-Difluoro-phenoxy)-8-methyl-2-((R)-1-methyl-2-tetrazol-2-yl-ethylamino)-8H-pyrido[2,3-d]pyrimidin-7-one	experimental	1.9	43.16	372	3076	X-RAY DIFFRACTION	2009-12-22	SIGNALING PROTEIN, TRANSFERASE	Kuglstatter, A., Ghate, M.
3FMJ	P38 kinase crystal structure in complex with 4-(5-Methyl-3-phenyl-isoxazol-4-yl)-pyrimidin-2-ylamine	experimental	2	43	372	3038	X-RAY DIFFRACTION	2009-12-22	SIGNALING PROTEIN, TRANSFERASE	Kuglstatter, A., Ghate, M.
3FMK	P38 kinase crystal structure in complex with 6-(2,4-Difluoro-phenoxy)-8-methyl-2-((S)-1-methyl-2-tetrazol-2-yl-ethylamino)-8H-pyrido[2,3-d]pyrimidin-7-one	experimental	1.7	43.16	372	3195	X-RAY DIFFRACTION	2009-12-22	SIGNALING PROTEIN, TRANSFERASE	Kuglstatter, A., Ghate, M.
3FML	P38 kinase crystal structure in complex with RO6224	experimental	2.1	43.13	372	2960	X-RAY DIFFRACTION	2009-12-22	SIGNALING PROTEIN, TRANSFERASE	Kuglstatter, A., Ghate, M.
3FMM	P38 kinase crystal structure in complex with RO6226	experimental	2	43.13	372	3053	X-RAY DIFFRACTION	2009-12-22	SIGNALING PROTEIN, TRANSFERASE	Kuglstatter, A., Ghate, M.
3FMN	P38 kinase crystal structure in complex with RO2530	experimental	1.9	43.1	372	3176	X-RAY DIFFRACTION	2009-12-22	SIGNALING PROTEIN, TRANSFERASE	Kuglstatter, A., Ghate, M.
3FSF	P38 kinase crystal structure in complex with 3-(2,6-Dichloro-phenyl)-7-[4-(2-diethylamino-ethoxy)-phenylamino]-1-methyl-3,4-dihydro-1H-pyrimido[4,5-d]pyrimidin-2-one	experimental	2.1	43.25	372	2941	X-RAY DIFFRACTION	2009-12-22	SIGNALING PROTEIN, TRANSFERASE	Kuglstatter, A., Bertrand, J., Lovejoy, B.
3FSK	P38 kinase crystal structure in complex with RO6257	experimental	2	43.12	372	2915	X-RAY DIFFRACTION	2009-12-22	SIGNALING PROTEIN, TRANSFERASE	Kuglstatter, A., Bertrand, J., Takahara, P., Villasenor, A.
3E92	Crystal Structure of P38 Kinase in Complex with A Biaryl Amide Inhibitor	experimental	2	43.38	371	3212	X-RAY DIFFRACTION	2008-09-30	TRANSFERASE	Somers, D.O., Patel, S.
3E93	Crystal Structure of P38 Kinase in Complex with A Biaryl Amide Inhibitor	experimental	2	43.44	371	3306	X-RAY DIFFRACTION	2008-09-30	TRANSFERASE	Somers, D.O., Patel, S.
3MPT	Crystal structure of P38 kinase in complex with a pyrrole-2-carboxamide inhibitor	experimental	1.89	43.24	371	3167	X-RAY DIFFRACTION	2010-07-07	TRANSFERASE/TRANSFERASE INHIBITOR	Somers, D.O.
5MZ3	P38 ALPHA MUTANT C162S IN COMPLEX WITH CMPD2 [N-(4-Methyl-3-(4,4,5,5-tetramethyl-1,3,2-dioxaborolan-2-yl)phenyl)-3-(trifluoromethyl)benzamide]	experimental	2.15	42.9	369	3123	X-RAY DIFFRACTION	2017-11-15	TRANSFERASE	Cowan-Jacob, S.W., Scheufler, C.
2FSL	mitogen activated protein kinase p38alpha (D176A+F327S) activating mutant form-A	experimental	1.7	42.43	367	2897	X-RAY DIFFRACTION	2006-12-05	TRANSFERASE	Diskin, R., Livnah, O.
2FSM	mitogen activated protein kinase p38alpha (D176A+F327S) activating mutant form-B	experimental	1.86	42.43	367	2856	X-RAY DIFFRACTION	2006-12-05	TRANSFERASE	Diskin, R., Livnah, O.
2FSO	mitogen activated protein kinase p38alpha (D176A) activating mutant	experimental	1.83	42.49	367	3109	X-RAY DIFFRACTION	2006-12-05	TRANSFERASE	Diskin, R., Livnah, O.
2FST	mitogen activated protein kinase p38alpha (D176A+F327L) activating mutant	experimental	1.45	43.04	367	3124	X-RAY DIFFRACTION	2006-12-05	TRANSFERASE	Diskin, R., Livnah, O.
2NPQ	A Novel Lipid Binding Site in the p38 alpha MAP Kinase	experimental	1.8	42.83	367	3014	X-RAY DIFFRACTION	2007-10-16	TRANSFERASE	Diskin, R., Engelberg, D., Livnah, O.
4GEO	P38a MAP kinase DEF-pocket penta mutant (M194A, L195A, H228A, I229A, Y258A)	experimental	1.66	42.52	367	2948	X-RAY DIFFRACTION	2013-05-22	TRANSFERASE	Livnah, O., Tzarum, N.
8EFJ	A structural study of selectivity mechanisms for JNK3 and p38 alpha with indazole scaffold probing compounds	experimental	2.31	43.27	367	3067	X-RAY DIFFRACTION	2023-09-20	TRANSFERASE	Park, H., Feng, Y.
8VMH	A structural study of selectivity mechanisms for JNK3 and p38 alpha with indazole scaffold probing compounds	experimental	2.46	43.28	367	2872	X-RAY DIFFRACTION	2025-01-15	TRANSFERASE	Park, H., Feng, Y.
8VMM	A structural study of selectivity mechanisms for JNK3 and p38 alpha with indazole scaffold probing compounds	experimental	2.4	43.26	367	2925	X-RAY DIFFRACTION	2025-01-15	TRANSFERASE	Park, H., Feng, Y.
8VT6	A structural study of selectivity mechanisms for JNK3 and p38 alpha with indazole scaffold probing compounds	experimental	2.31	43.27	367	3055	X-RAY DIFFRACTION	2025-01-29	TRANSFERASE	Park, H., Feng, Y.
8VWM	A structural study of selectivity mechanisms for JNK3 and p38 alpha with indazole scaffold probing compounds	experimental	1.94	43.29	367	3228	X-RAY DIFFRACTION	2025-02-05	TRANSFERASE	Park, H., Feng, Y.
1M7Q	Crystal structure of p38 MAP kinase in complex with a dihydroquinazolinone inhibitor	experimental	2.4	42.58	366	2952	X-RAY DIFFRACTION	2002-12-11	TRANSFERASE	Stelmach, J.E., Liu, L., Patel, S.B., Pivnichny, J.V., Scapin, G., Singh, S., Hop, C.E.C.A., Wang, Z., Cameron, P.M., Nichols, E.A., O'Keefe, S.J., O'Neill, E.A., Schmatz, D.M., Schwartz, C.D., Thompson, C.M., Zaller, D.M., Doherty, J.B.
1OUK	The structure of p38 alpha in complex with a pyridinylimidazole inhibitor	experimental	2.5	42.6	366	2984	X-RAY DIFFRACTION	2003-09-02	TRANSFERASE	Fitzgerald, C.E., Patel, S.B., Becker, J.W., Cameron, P.M., Zaller, D., Pikounis, V.B., O'Keefe, S.J., Scapin, G.
1OUY	The structure of p38 alpha in complex with a dihydropyrido-pyrimidine inhibitor	experimental	2.5	42.52	366	2913	X-RAY DIFFRACTION	2003-09-02	TRANSFERASE	Fitzgerald, C.E., Patel, S.B., Becker, J.W., Cameron, P.M., Zaller, D., Pikounis, V.B., O'Keefe, S.J., Scapin, G.
1OVE	The structure of p38 alpha in complex with a dihydroquinolinone	experimental	2.1	42.56	366	3170	X-RAY DIFFRACTION	2003-09-02	TRANSFERASE	Fitzgerald, C.E., Patel, S.B., Becker, J.W., Cameron, P.M., Zaller, D., Pikounis, V.B., O'Keefe, S.J., Scapin, G.
1R39	THE STRUCTURE OF P38ALPHA	experimental	2.3	42.1	366	2912	X-RAY DIFFRACTION	2004-01-20	TRANSFERASE	Patel, S.B., Cameron, P.M., Frantz-Wattley, B., O'Neill, E., Becker, J.W., Scapin, G.
1R3C	THE STRUCTURE OF P38ALPHA C162S MUTANT	experimental	2	42.03	366	3088	X-RAY DIFFRACTION	2004-01-20	TRANSFERASE	Patel, S.B., Cameron, P.M., Frantz-Wattley, B., O'Neill, E., Becker, J.W., Scapin, G.
1YQJ	Crystal Structure of p38 Alpha in Complex with a Selective Pyridazine Inhibitor	experimental	2	42.55	366	3055	X-RAY DIFFRACTION	2005-04-26	TRANSFERASE	Tamayo, N., Liao, H., Goldberg, M., Syed, R., Li, V., Powers, D., Tudor, Y., Yu, V., Wong, M.L., Henkle, B., Middelton, S., Harvey, T., Jang, G., Hungate, R., Dominguez, C.
2I0H	The structure of p38alpha in complex with an arylpyridazinone	experimental	2	43.24	366	3384	X-RAY DIFFRACTION	2006-10-17	TRANSFERASE	Natarajan, S.R., Heller, S.T., Nam, K., Singh, S.B., Scapin, G., Patel, S., Thompson, J.E., Fitzgerald, C.E., O'Keefe, S.J.
2QD9	P38 Alpha Map Kinase inhibitor based on heterobicyclic scaffolds	experimental	1.7	42.66	366	2850	X-RAY DIFFRACTION	2007-08-21	TRANSFERASE	Sack, J.S.
2RG5	Phenylalanine pyrrolotriazine p38 alpha map kinase inhibitor compound 11B	experimental	2.4	42.49	366	2768	X-RAY DIFFRACTION	2008-01-15	TRANSFERASE	Sack, J.S.
2RG6	Phenylalanine pyrrolotriazine p38 alpha map kinase inhibitor compound 11J	experimental	1.72	43.02	366	3068	X-RAY DIFFRACTION	2008-01-15	TRANSFERASE	Sack, J.S.
3BV2	Morpholino pyrrolotriazine P38 Alpha map kinase inhibitor compound 30	experimental	2.4	42.69	366	2862	X-RAY DIFFRACTION	2008-04-08	TRANSFERASE	Sack, J.S.
3BV3	Morpholino pyrrolotriazine P38 Alpha Map Kinase inhibitor compound 2	experimental	2.59	42.69	366	2869	X-RAY DIFFRACTION	2008-04-15	TRANSFERASE	Sack, J.S.
3BX5	P38 alpha map kinase complexed with BMS-640994	experimental	2.4	42.45	366	2789	X-RAY DIFFRACTION	2008-04-15	SIGNALING PROTEIN, TRANSFERASE	Sack, J.S.
3C5U	P38 ALPHA map kinase complexed with a benzothiazole based inhibitor	experimental	2.8	42.81	366	2854	X-RAY DIFFRACTION	2008-03-25	TRANSFERASE	Sack, J.S.
3FC1	Crystal structure of p38 kinase bound to pyrimido-pyridazinone inhibitor	experimental	2.4	42.47	366	2837	X-RAY DIFFRACTION	2008-12-09	TRANSFERASE	Jacobs, M.D., Bellon, S.
3GC7	The structure of p38alpha in complex with a dihydroquinazolinone	experimental	1.8	42.53	366	3336	X-RAY DIFFRACTION	2009-07-21	TRANSFERASE	Scapin, G., Patel, S.B.
3GFE	Crystal Structure of p38a Mitogen-Activated Protein Kinase in Complex with a Pyrazolopyridinone Inhibitor	experimental	2.1	42.45	366	2992	X-RAY DIFFRACTION	2009-07-14	TRANSFERASE	Mohr, C., Jordan, S.
3ITZ	Crystal Structure of p38a Mitogen-Activated Protein Kinase in Complex with a Pyrazolopyridazine Inhibitor	experimental	2.25	42.44	366	3006	X-RAY DIFFRACTION	2010-03-02	TRANSFERASE	Mohr, C., Jordan, S.
3L8X	P38 alpha kinase complexed with a pyrazolo-pyrimidine based inhibitor	experimental	2.4	42.46	366	2652	X-RAY DIFFRACTION	2010-03-02	TRANSFERASE	Sack, J.S.
3LHJ	Crystal Structure of p38a Mitogen-Activated Protein Kinase in Complex with a Pyrazolopyridinone Inhibitor.	experimental	3.31	42.43	366	2783	X-RAY DIFFRACTION	2010-04-14	TRANSFERASE	Mohr, C., Jordan, S.
3NEW	p38-alpha complexed with Compound 10	experimental	2.51	42.33	366	2738	X-RAY DIFFRACTION	2010-12-01	TRANSFERASE/TRANSFERASE INHIBITOR	Goedken, E.R., Comess, K.M., Sun, C., Argiriadi, M., Jia, Y., Quinn, C.M., Banach, D.L., Marcotte, D., Borhani, D.
3NWW	P38 Alpha kinase complexed with a 2-aminothiazol-5-yl-pyrimidine based inhibitor	experimental	2.09	42.59	366	2984	X-RAY DIFFRACTION	2010-09-08	TRANSFERASE/TRANSFERASE INHIBITOR	Sack, J.S.
3OCG	P38 Alpha kinase complexed with a 5-amino-pyrazole based inhibitor	experimental	2.21	42.51	366	2875	X-RAY DIFFRACTION	2010-11-17	TRANSFERASE/TRANSFERASE INHIBITOR	Sack, J.S.
3P5K	P38 inhibitor-bound	experimental	2.09	42.88	366	2841	X-RAY DIFFRACTION	2011-11-02	TRANSFERASE/transferase inhibitor	Namboodiri, H.
3P78	P38 inhibitor-bound	experimental	2.3	42.88	366	2735	X-RAY DIFFRACTION	2011-10-12	transferase/transferase inhibitor	Moffett, K.K., Namboodiri, H.
3P79	P38 inhibitor-bound	experimental	2.1	42.88	366	2842	X-RAY DIFFRACTION	2011-10-12	transferase/transferase inhibitor	Moffett, K.K., Namboodiri, H.
3P7A	p38 inhibitor-bound	experimental	2.31	42.85	366	2766	X-RAY DIFFRACTION	2011-10-12	transferase/transferase inhibitor	Moffett, K.K., Namboodiri, H.
3P7B	p38 inhibitor-bound	experimental	1.9	42.86	366	2810	X-RAY DIFFRACTION	2011-10-12	transferase/transferase inhibitor	Moffett, K.K., Namboodiri, H.
3P7C	p38 inhibitor-bound	experimental	2.3	42.95	366	2739	X-RAY DIFFRACTION	2011-10-12	transferase/transferase inhibitor	Moffett, K.K., Namboodiri, H.
3S4Q	P38 alpha kinase complexed with a pyrazolo-triazine based inhibitor	experimental	2.27	42.53	366	2651	X-RAY DIFFRACTION	2012-02-01	TRANSFERASE/TRANSFERASE INHIBITOR	Sack, J.S.
3U8W	Crystal Structure of p38a Mitogen-Activated Protein Kinase in Complex with a Triazolopyridazinone inhibitor	experimental	2.15	42.46	366	2915	X-RAY DIFFRACTION	2012-08-29	TRANSFERASE/TRANSFERASE INHIBITOR	Mohr, C., Jordan, S.
3ZYA	Human p38 MAP Kinase in Complex with 2-amino-phenylamino- dibenzosuberone	experimental	1.9	42.31	366	3161	X-RAY DIFFRACTION	2011-12-28	TRANSFERASE	Romir, J., Koeberle, S.C., Laufer, S.A., Stehle, T.
5ETI	Structure of dead kinase MAPK14	experimental	2.8	42.03	366	2918	X-RAY DIFFRACTION	2016-01-20	TRANSFERASE	Pellegrini, E., Bowler, M.W.
2BAJ	p38alpha bound to pyrazolourea	experimental	2.25	42.44	365	2851	X-RAY DIFFRACTION	2005-12-06	TRANSFERASE	Gerhardt, S., Pauptit, R.A., Read, J., Breed, J., Norman, R.A., Ward, W.H.
2BAK	p38alpha MAP kinase bound to MPAQ	experimental	2.2	42.62	365	2819	X-RAY DIFFRACTION	2005-12-06	TRANSFERASE	Gerhardt, S., Breed, J., Pauptit, R.A., Read, J., Norman, R.A., Ward, W.H.
2BAL	p38alpha MAP kinase bound to pyrazoloamine	experimental	2.1	42.45	365	2843	X-RAY DIFFRACTION	2005-12-06	TRANSFERASE	Gerhardt, S., Pauptit, R.A., Read, J., Tucker, J., Norman, R.A., Breed, J.
2BAQ	p38alpha bound to Ro3201195	experimental	2.8	42.46	365	2701	X-RAY DIFFRACTION	2005-12-06	TRANSFERASE	Gerhardt, S., Pauptit, R.A., Breed, J., Read, J., Tucker, J., Norman, R.A.
4A9Y	P38ALPHA MAP KINASE BOUND TO CMPD 8	experimental	2.2	42.62	365	2819	X-RAY DIFFRACTION	2012-05-16	TRANSFERASE	Gerhardt, S., Hargreaves, D.
4AA0	P38ALPHA MAP KINASE BOUND TO CMPD 2	experimental	1.8	42.58	365	3001	X-RAY DIFFRACTION	2012-05-16	TRANSFERASE	Gerhardt, S., Hargreaves, D.
4AA4	P38ALPHA MAP KINASE BOUND TO CMPD 22	experimental	2.3	42.48	365	2861	X-RAY DIFFRACTION	2012-05-16	TRANSFERASE	Gerhardt, S., Hargreaves, D.
4AA5	P38ALPHA MAP KINASE BOUND TO CMPD 33	experimental	2.38	42.49	365	2803	X-RAY DIFFRACTION	2012-05-16	TRANSFERASE	Gerhardt, S., Hargreaves, D.
4AAC	P38ALPHA MAP KINASE BOUND TO CMPD 29	experimental	2.5	42.52	365	2884	X-RAY DIFFRACTION	2012-05-16	TRANSFERASE	Gerhardt, S., Hargreaves, D.
5WJJ	Structure-based Design, Synthesis, and Biological Evaluation of Imidazo[1,2-b]pyridazine-based p38 MAP Kinase Inhibitors	experimental	1.6	42.17	365	3160	X-RAY DIFFRACTION	2018-01-17	Transferase/Transferase Inhibitor	Snell, G.P., Okada, K., Bragstad, K., Sang, B.-C.
6ANL	Structure-based Design, Synthesis, and Biological Evaluation of Imidazo[1,2-b]pyridazine-based p38 MAP Kinase Inhibitors	experimental	2	42.11	365	2994	X-RAY DIFFRACTION	2018-01-17	TRANSFERASE	Snell, G.P., Okada, K., Bragstad, K., Sang, B.-C.
8X3M	Crystal structure of p38alpha with an allosteric inhibitor 2	experimental	1.85	42.2	365	3605	X-RAY DIFFRACTION	2024-11-20	TRANSFERASE	Hasegawa, S., Kinoshita, T.
5ETC	Structure of inactive MAPK14 with ordered Activation Loop	experimental	2.422	41.81	363	3062	X-RAY DIFFRACTION	2016-01-20	TRANSFERASE	Kapp, U., Pellegrini, E., Bowler, M.W.
3HVC	Crystal structure of human p38alpha MAP kinase	experimental	2.1	41.98	362	2874	X-RAY DIFFRACTION	2009-06-30	TRANSFERASE	Perry, J.J., Tainer, J.A.
3K3J	P38alpha bound to novel DFG-out compound PF-00416121	experimental	1.995	42.21	362	2865	X-RAY DIFFRACTION	2009-11-10	TRANSFERASE	Kazmirski, S.L., DiNitto, J.P.
3ZS5	Structural basis for kinase selectivity of three clinical p38alpha inhibitors	experimental	1.6	42.64	362	3191	X-RAY DIFFRACTION	2012-07-04	TRANSFERASE	Azevedo, R., van Zeeland, M., Raaijmakers, H.C.A., Kazemier, B., Oubrie, A.
3ZSG	X-ray structure of p38alpha bound to TAK-715	experimental	1.89	42.19	362	3138	X-RAY DIFFRACTION	2012-06-13	TRANSFERASE	Azevedo, R., van Zeeland, M., Raaijmakers, H., Kazemier, B., Oubrie, A.
3ZSH	X-ray structure of p38alpha bound to SCIO-469	experimental	2.05	42.3	362	2973	X-RAY DIFFRACTION	2012-06-13	TRANSFERASE	Azevedo, R., van Zeeland, M., Raaijmakers, H., Kazemier, B., Oubrie, A.
3ZSI	X-ray structure of p38alpha bound to VX-745	experimental	2.4	42.22	362	2854	X-RAY DIFFRACTION	2012-06-13	TRANSFERASE	Azevedo, R., van Zeeland, M., Raaijmakers, H., Kazemier, B., Oubrie, A.
6HWT	Crystal structure of p38alpha in complex with a reduced photoswitchable 2-Azothiazol-based Inhibitor (compound 31)	experimental	1.7	42.94	362	3051	X-RAY DIFFRACTION	2019-04-17	TRANSFERASE	Mueller, M.P., Rauh, D.
6HWU	Crystal structure of p38alpha in complex with a photoswitchable 2-Azothiazol-based Inhibitor (compound 2)	experimental	2.3	42.94	362	2859	X-RAY DIFFRACTION	2019-04-17	TRANSFERASE	Mueller, M.P., Rauh, D.
6HWV	Crystal structure of p38alpha in complex with a photoswitchable 2-Azoimidazol-based Inhibitor (compound 3)	experimental	1.7	42.95	362	3127	X-RAY DIFFRACTION	2019-04-17	TRANSFERASE	Mueller, M.P., Rauh, D.
6QDZ	P38 alpha complex with AR117045	experimental	1.73	42.32	362	2865	X-RAY DIFFRACTION	2020-01-29	SIGNALING PROTEIN	Brown, D.G., Hurley, C., Irving, S.L.
6QE1	P38 alpha complex with AR117046	experimental	1.85	42.32	362	2869	X-RAY DIFFRACTION	2020-01-29	SIGNALING PROTEIN	Brown, D.G., Hurley, C., Irving, S.L.
9MHB	Crystal Structure of Human P38 alpha MAPK In Complex with MW01-14-064SRM	experimental	1.65	42.65	362	3305	X-RAY DIFFRACTION	2025-01-01	TRANSFERASE/INHIBITOR	Minasov, G., Tokars, V.L., Roy, S.M., Watterson, D.M., Shuvalova, L.
5LAR	Crystal structure of p38 alpha MAPK14 in complex with VPC00628	experimental	1.5	41.9	361	3297	X-RAY DIFFRACTION	2016-07-06	TRANSFERASE	Chaikuad, A., Petersen, L.K., von Delft, F., Arrowsmith, C.H., Edwards, A.M., Bountra, C., Knapp, S., Structural Genomics Consortium (SGC)
6SFI	Crystal structure of p38 alpha in complex with compound 75 (MCP33)	experimental	1.6	41.9	361	3177	X-RAY DIFFRACTION	2019-09-11	TRANSFERASE	Chaikuad, A., Arrowsmith, C.H., Edwards, A.M., Bountra, C., Knapp, S., Structural Genomics Consortium (SGC)
6SFJ	Crystal structure of p38 alpha in complex with compound 77 (MCP41)	experimental	1.95	41.9	361	2989	X-RAY DIFFRACTION	2019-09-11	TRANSFERASE	Chaikuad, A., Arrowsmith, C.H., Edwards, A.M., Bountra, C., Knapp, S., Structural Genomics Consortium (SGC)
6SFK	Crystal structure of p38 alpha in complex with compound 81 (MCP42)	experimental	1.8	42.2	361	3012	X-RAY DIFFRACTION	2019-09-11	TRANSFERASE	Chaikuad, A., Arrowsmith, C.H., Edwards, A.M., Bountra, C., Knapp, S., Structural Genomics Consortium (SGC)
6SFO	MAPK14 with bound inhibitor SR-318	experimental	1.75	41.97	361	2933	X-RAY DIFFRACTION	2019-09-11	TRANSFERASE	Schroeder, M., Edwards, A.M., Arrowsmith, C.H., Bountra, C., Knapp, S., Structural Genomics Consortium (SGC)
6SOV	Fragments KCL_615 and KCL_802 in complex with MAP kinase p38-alpha	experimental	1.31	42.4	361	3059	X-RAY DIFFRACTION	2019-10-02	TRANSFERASE	Nichols, C.E., De Nicola, G.F.
6SP9	Fragment KCL802 in complex with MAP kinase p38-alpha	experimental	1.22	42.5	361	3133	X-RAY DIFFRACTION	2019-10-02	TRANSFERASE	Nichols, C.E., De Nicola, G.F.
6SPL	Fragment KCL615 in complex with MAP kinase p38-alpha	experimental	1.38	42.41	361	3165	X-RAY DIFFRACTION	2019-10-02	TRANSFERASE	Nichols, C.E., De Nicola, G.F.
6Y4T	Crystal structure of p38 in complex with SR63.	experimental	1.98	42.39	361	2926	X-RAY DIFFRACTION	2020-03-04	TRANSFERASE	Chaikuad, A., Roehm, S., Arrowsmith, C.H., Edwards, A.M., Bountra, C., Knapp, S., Structural Genomics Consortium (SGC)
6Y4U	Crystal structure of p38 in complex with SR65	experimental	1.86	42.22	361	2934	X-RAY DIFFRACTION	2020-03-04	TRANSFERASE	Chaikuad, A., Roehm, S., Arrowsmith, C.H., Edwards, A.M., Bountra, C., Knapp, S., Structural Genomics Consortium (SGC)
6Y4V	Crystal structure of p38 in complex with SR68	experimental	1.75	42.46	361	3002	X-RAY DIFFRACTION	2020-03-04	TRANSFERASE	Chaikuad, A., Roehm, S., Arrowsmith, C.H., Edwards, A.M., Bountra, C., Knapp, S., Structural Genomics Consortium (SGC)
6Y4W	Crystal structure of p38 in complex with SR69	experimental	1.86	42.29	361	2939	X-RAY DIFFRACTION	2020-03-04	TRANSFERASE	Chaikuad, A., Roehm, S., Arrowsmith, C.H., Edwards, A.M., Bountra, C., Knapp, S., Structural Genomics Consortium (SGC)
6Y4X	Crystal structure of p38 in complex with SR72	experimental	1.6	42.47	361	3357	X-RAY DIFFRACTION	2020-03-04	TRANSFERASE	Chaikuad, A., Roehm, S., Arrowsmith, C.H., Edwards, A.M., Bountra, C., Knapp, S., Structural Genomics Consortium (SGC)
6Y6V	p38a bound with MCP-81	experimental	2.1	41.94	361	2886	X-RAY DIFFRACTION	2020-03-11	TRANSFERASE	Schroeder, M., Roehm, S., Knapp, S., Arrowsmith, C.H., Bountra, C., Edwards, A.M., Structural Genomics Consortium (SGC)
6YJC	Crystal structure of p38alpha in complex with SR154	experimental	1.74101	42.03	361	2977	X-RAY DIFFRACTION	2020-07-15	TRANSFERASE	Joerger, A.C., Schroeder, M., Roehm, S., Knapp, S., Structural Genomics Consortium (SGC)
6YK7	Crystal structure of p38 in complex with SR43	experimental	1.9	42.42	361	2991	X-RAY DIFFRACTION	2020-04-15	TRANSFERASE	Chaikuad, A., Roehm, S., Bountra, C., Knapp, S., Structural Genomics Consortium (SGC)
6ZWP	p38a bound with SR348	experimental	1.9	41.99	361	2708	X-RAY DIFFRACTION	2020-08-12	TRANSFERASE	Schroeder, M., Roehm, S., Knapp, S., Arrowsmith, C.H., Bountra, C., Edwards, A.M., Structural Genomics Consortium (SGC)
6ZWR	p38a bound with SR92	experimental	1.9	42.05	361	2831	X-RAY DIFFRACTION	2020-08-12	TRANSFERASE	Schroeder, M., Roehm, S., Knapp, S., Arrowsmith, C.H., Bountra, C., Edwards, A.M., Structural Genomics Consortium (SGC)
7BDO	MAPK14 bound with SR302	experimental	2.7	42.02	361	2763	X-RAY DIFFRACTION	2021-03-03	TRANSFERASE	Schroeder, M., Roehm, S., Joerger, A., Knapp, S., Structural Genomics Consortium (SGC)
7BDQ	MAPK14 bound with SR300	experimental	2.75	42.39	361	2692	X-RAY DIFFRACTION	2021-03-03	TRANSFERASE	Schroeder, M., Roehm, S., Joerger, A., Knapp, S., Structural Genomics Consortium (SGC)
7BE4	Crystal structure of MAP kinase p38 alpha in complex with inhibitor SR159	experimental	2.1	42.06	361	2691	X-RAY DIFFRACTION	2021-03-03	TRANSFERASE	Joerger, A.C., Schroeder, M., Roehm, S., Knapp, S., Structural Genomics Consortium (SGC)
7BE5	Crystal structure of MAP kinase p38 alpha in complex with inhibitor SR276	experimental	1.80005	42.12	361	2870	X-RAY DIFFRACTION	2021-03-03	TRANSFERASE	Joerger, A.C., Schroeder, M., Roehm, S., Knapp, S., Structural Genomics Consortium (SGC)
1W7H	p38 Kinase crystal structure in complex with small molecule inhibitor	experimental	2.214	41.54	360	3317	X-RAY DIFFRACTION	2005-02-08	TRANSFERASE	Jhoti, H., Gill, A., Cleasby, A., Devine, L.
1W82	p38 Kinase crystal structure in complex with small molecule inhibitor	experimental	2.2	41.71	360	3388	X-RAY DIFFRACTION	2005-02-08	KINASE/INHIBITOR	Tickle, J., Jhoti, H., Cleasby, A., Devine, L.
1W83	p38 Kinase crystal structure in complex with small molecule inhibitor	experimental	2.5	41.79	360	3234	X-RAY DIFFRACTION	2005-02-08	KINASE/INHIBITOR	Tickle, J., Jhoti, H., Cleasby, A., Devine, L.
1W84	p38 Kinase crystal structure in complex with small molecule inhibitor	experimental	2.2	41.57	360	3427	X-RAY DIFFRACTION	2005-02-08	KINASE/INHIBITOR	Tickle, J., Jhoti, H., Cleasby, A., Devine, L.
1WBN	fragment based p38 inhibitors	experimental	2.4	41.74	360	3414	X-RAY DIFFRACTION	2005-11-03	TRANSFERASE	Cleasby, A., Devine, L.A., Gill, A.L., Jhoti, H.
1WBO	fragment based p38 inhibitors	experimental	2.16	41.47	360	3171	X-RAY DIFFRACTION	2005-01-27	TRANSFERASE	Cleasby, A., Devine, L., Gill, A., Jhoti, H.
1WBS	Identification of novel p38 alpha MAP Kinase inhibitors using fragment-based lead generation.	experimental	1.8	41.88	360	3268	X-RAY DIFFRACTION	2005-11-03	TRANSFERASE	Tickle, J., Cleasby, A., Devine, L.A., Jhoti, H.
1WBT	Identification of novel p38 alpha MAP Kinase inhibitors using fragment-based lead generation.	experimental	2	41.79	360	3121	X-RAY DIFFRACTION	2005-11-03	TRANSFERASE	Tickle, J., Cleasby, A., Devine, L.A., Jhoti, H.
1WBV	Identification of novel p38 alpha MAP Kinase inhibitors using fragment-based lead generation.	experimental	2	42.04	360	3450	X-RAY DIFFRACTION	2005-11-03	TRANSFERASE	Tickle, J., Cleasby, A., Devine, L.A., Jhoti, H.
1WBW	Identification of novel p38 alpha MAP Kinase inhibitors using fragment-based lead generation.	experimental	2.41	41.59	360	3119	X-RAY DIFFRACTION	2005-11-03	TRANSFERASE	Tickle, J., Cleasby, A., Devine, L.A., Jhoti, H.
1YW2	Mutated Mus Musculus P38 Kinase (mP38)	experimental	2.01	41.72	360	2980	X-RAY DIFFRACTION	2005-05-10	TRANSFERASE	Laughlin, S.K., Clark, M.P., Djung, J.F., Golebiowski, A., Brugel, T.A., Sabat, M., Bookland, R.G., Laufersweiler, M.J., Vanrens, J.C., Townes, J.A., De, B., Hsieh, L.C., Xu, S.C., Walter, R.L., Mekel, M.J., Janusz, M.J.
1YWR	Crystal Structure Analysis of inactive P38 kinase domain in complex with a Monocyclic Pyrazolone Inhibitor	experimental	1.95	41.79	360	2959	X-RAY DIFFRACTION	2005-05-10	TRANSFERASE	Golebiowski, A., Townes, J.A., Laufersweiler, M.J., Brugel, T.A., Clark, M.P., Clark, C.M., Djung, J.F., Laughlin, S.K., Sabat, M.P., Bookland, R.G., Vanrens, J.C., De, B., Hsieh, L.C., Janusz, M.J., Walter, R.L., Webster, M.E., Mekel, M.J.
1ZYJ	Human P38 MAP Kinase in Complex with Inhibitor 1a	experimental	2	41.94	360	2865	X-RAY DIFFRACTION	2005-11-08	TRANSFERASE	Karpusas, M., Michelotti, E.L., Springman, E.B.
1ZZ2	Two Classes of p38alpha MAP Kinase Inhibitors Having a Common Diphenylether Core but Exhibiting Divergent Binding Modes	experimental	2	42.11	360	2872	X-RAY DIFFRACTION	2005-10-18	TRANSFERASE	Michelotti, E.L., Moffett, K.K., Springman, E.B., Karpusas, M.
2ZAZ	Crystal structure of P38 in complex with 4-anilino quinoline inhibitor	experimental	1.8	41.86	360	3194	X-RAY DIFFRACTION	2008-01-15	TRANSFERASE	Somers, D.O.
2ZB0	Crystal structure of P38 in complex with biphenyl amide inhibitor	experimental	2.1	41.83	360	3136	X-RAY DIFFRACTION	2008-01-15	TRANSFERASE	Somers, D.O.
2ZB1	Crystal structure of P38 in complex with biphenyl amide inhibitor	experimental	2.5	41.87	360	3082	X-RAY DIFFRACTION	2008-01-15	TRANSFERASE	Somers, D.O.
3D7Z	Crystal Structure of P38 Kinase in Complex with a biphenyl amide inhibitor	experimental	2.1	41.9	360	3225	X-RAY DIFFRACTION	2008-07-22	TRANSFERASE	Somers, D.O., Patel, S.
3D83	Crystal structure of P38 kinase in complex with a biphenyl amide inhibitor	experimental	1.9	41.94	360	3291	X-RAY DIFFRACTION	2008-07-22	TRANSFERASE	Somers, D.O.
3GCP	Human P38 MAP Kinase in Complex with SB203580	experimental	2.25	42.2	360	2926	X-RAY DIFFRACTION	2009-06-09	TRANSFERASE	Gruetter, C., Simard, J.R., Rauh, D.
3GCQ	Human P38 MAP kinase in complex with RL45	experimental	2	42.03	360	2957	X-RAY DIFFRACTION	2009-06-09	TRANSFERASE	Gruetter, C., Simard, J.R., Getlik, M., Rauh, D.
3GCS	Human P38 MAP kinase in complex with Sorafenib	experimental	2.1	41.99	360	2913	X-RAY DIFFRACTION	2009-06-09	TRANSFERASE	Gruetter, C., Simard, J.R., Rauh, D.
3GCV	Human P38 MAP Kinase in Complex with RL62	experimental	2.3	42.33	360	2963	X-RAY DIFFRACTION	2009-06-09	TRANSFERASE	Gruetter, C., Simard, J.R., Getlik, M., Rauh, D.
3GI3	Crystal structure of a N-Phenyl-N'-Naphthylurea analog in complex with p38 MAP kinase	experimental	2.4	42.09	360	2892	X-RAY DIFFRACTION	2009-10-20	TRANSFERASE	Qian, K.C.
3HL7	Crystal Structure of Human p38alpha complexed with SD-0006	experimental	1.88	42	360	3004	X-RAY DIFFRACTION	2009-07-14	TRANSFERASE	Shieh, H.-S., Kurumbail, R.G., Stegeman, R.A., Williams, J.M.
3HLL	Crystal Structure of Human p38alpha complexed with PH-797804	experimental	1.95	42.14	360	2973	X-RAY DIFFRACTION	2009-07-14	TRANSFERASE	Shieh, H.-S., Williams, J.M., Stegeman, R.A., Kurumbail, R.G.
3HP2	Crystal Structure of Human p38alpha complexed with a pyridinone compound	experimental	2.15	42.23	360	3022	X-RAY DIFFRACTION	2009-09-29	TRANSFERASE	Shieh, H.-S., Williams, J.M., Stegeman, R.A., Kurumbail, R.G.
3HP5	Crystal Structure of Human p38alpha complexed with a pyrimidopyridazinone compound	experimental	2.3	42.29	360	2897	X-RAY DIFFRACTION	2009-09-29	TRANSFERASE	Shieh, H.-S., Williams, J.M., Stegeman, R.A., Kurumbail, R.G.
3HUB	Human p38 MAP Kinase in Complex with Scios-469	experimental	2.25	42.04	360	2846	X-RAY DIFFRACTION	2010-03-09	TRANSFERASE	Gruetter, C., Simard, J.R., Rauh, D.
3HUC	Human p38 MAP Kinase in Complex with RL40	experimental	1.8	42.11	360	2993	X-RAY DIFFRACTION	2010-03-09	TRANSFERASE	Gruetter, C., Simard, J.R., Getlik, M., Rauh, D.
3HV3	Human p38 MAP Kinase in Complex with RL49	experimental	2	42.13	360	2906	X-RAY DIFFRACTION	2009-11-17	TRANSFERASE	Gruetter, C., Simard, J.R., Getlik, M., Rauh, D.
3HV6	Human p38 MAP Kinase in Complex with RL39	experimental	1.95	42.33	360	2915	X-RAY DIFFRACTION	2009-11-17	TRANSFERASE	Gruetter, C., Simard, J.R., Getlik, M., Rauh, D.
3HV7	Human p38 MAP Kinase in Complex with RL38	experimental	2.4	41.96	360	2817	X-RAY DIFFRACTION	2009-11-17	TRANSFERASE	Gruetter, C., Simard, J.R., Getlik, M., Rauh, D.
3IPH	Crystal structure of p38 in complex with a biphenylamide inhibitor	experimental	2.1	42.37	360	3216	X-RAY DIFFRACTION	2009-11-24	TRANSFERASE	Somers, D.O.
3IW5	Human p38 MAP Kinase in Complex with an Indole Derivative	experimental	2.5	42.38	360	2851	X-RAY DIFFRACTION	2009-11-17	TRANSFERASE	Gruetter, C., Simard, J.R., Rauh, D.
3IW6	Human p38 MAP Kinase in Complex with a Benzylpiperazin-Pyrrol	experimental	2.1	42.51	360	2942	X-RAY DIFFRACTION	2009-11-17	TRANSFERASE	Gruetter, C., Simard, J.R., Rauh, D.
3IW7	Human p38 MAP Kinase in Complex with an Imidazo-pyridine	experimental	2.4	42.55	360	2900	X-RAY DIFFRACTION	2009-11-17	TRANSFERASE	Gruetter, C., Simard, J.R., Rauh, D.
3IW8	Structure of Inactive Human p38 MAP Kinase in Complex with a Thiazole-Urea	experimental	2	41.95	360	2915	X-RAY DIFFRACTION	2009-11-17	TRANSFERASE	Gruetter, C., Simard, J.R., Rauh, D.
3KF7	Crystal Structure of Human p38alpha Complexed With a Triazolopyrimidine compound	experimental	2	41.74	360	2890	X-RAY DIFFRACTION	2009-12-29	TRANSFERASE	Shieh, H.-S., Williams, J.M., Stegeman, R.A., Xing, L., Jerome, K.D.
3L8S	Human p38 MAP Kinase in Complex with CP-547632	experimental	2.35	42.06	360	2770	X-RAY DIFFRACTION	2010-03-09	TRANSFERASE	Gruetter, C., Simard, J.R., Rauh, D.
3LFA	Human p38 MAP Kinase in Complex with Dasatinib	experimental	2.1	42.05	360	2874	X-RAY DIFFRACTION	2011-04-20	TRANSFERASE	Gruetter, C., Simard, J.R., Getlik, M., Rauh, D.
3LFB	Human p38 MAP Kinase in Complex with RL98	experimental	2.6	41.88	360	2759	X-RAY DIFFRACTION	2011-04-20	TRANSFERASE	Gruetter, C., Simard, J.R., Getlik, M., Rauh, D.
3LFC	Human p38 MAP Kinase in Complex with RL99	experimental	2.8	42.06	360	2757	X-RAY DIFFRACTION	2011-04-20	TRANSFERASE	Gruetter, C., Simard, J.R., Getlik, M., Rauh, D.
3LFD	Human p38 MAP Kinase in Complex with RL113	experimental	3.4	42.02	360	2716	X-RAY DIFFRACTION	2011-04-20	TRANSFERASE	Gruetter, C., Simard, J.R., Getlik, M., Rauh, D.
3LFE	Human p38 MAP Kinase in Complex with RL116	experimental	2.3	42.02	360	2817	X-RAY DIFFRACTION	2011-04-20	TRANSFERASE	Gruetter, C., Simard, J.R., Getlik, M., Rauh, D.
3LFF	Human p38 MAP Kinase in Complex with RL166	experimental	1.5	42.22	360	3056	X-RAY DIFFRACTION	2011-04-20	TRANSFERASE	Gruetter, C., Simard, J.R., Getlik, M., Rauh, D.
3MGY	Mutagenesis of p38 MAP Kinase eshtablishes key roles of Phe169 in function and structural dynamics and reveals a novel DFG-out state	experimental	2.1	41.64	360	2737	X-RAY DIFFRACTION	2010-04-21	TRANSFERASE	Namboodiri, H.V., Karpusas, M., Bukhtiyarova, M., Springman, E.B.
3MH0	Mutagenesis of p38 MAP Kinase eshtablishes key roles of Phe169 in function and structural dynamics and reveals a novel DFG-out state	experimental	2	41.56	360	2787	X-RAY DIFFRACTION	2010-04-21	TRANSFERASE	Namboodiri, H.V., Karpusas, M., Bukhtiyarova, M., Springman, E.B.
3MH1	Mutagenesis of p38 MAP kinase establishes key roles of Phe169 in function and structural dynamics and reveals a novel DFG-out state	experimental	2.2	41.55	360	2794	X-RAY DIFFRACTION	2010-04-21	TRANSFERASE	Namboodiri, H.V., Karpusas, M., Bukhtiyarova, M., Springman, E.B.
3MH2	Mutagenesis of p38 MAP kinase establishes key roles of Phe169 in function and structural dynamics and reveals a novel DFG-out state	experimental	2.3	41.65	360	2733	X-RAY DIFFRACTION	2010-04-21	TRANSFERASE	Namboodiri, H.V., Karpusas, M., Bukhtiyarova, M., Springman, E.B.
3MH3	Mutagenesis of p38 MAP kinase establishes key roles of Phe169 in function and structural dynamics and reveals a novel DFG-out state	experimental	2.2	41.65	360	2766	X-RAY DIFFRACTION	2010-04-21	TRANSFERASE	Namboodiri, H.V., Karpusas, M., Bukhtiyarova, M., Springman, E.B.
3MPA	Conformational plasticity of p38 MAP kinase DFG motif mutants in response to inhibitor binding	experimental	2.1	41.95	360	2867	X-RAY DIFFRACTION	2010-09-15	TRANSFERASE	Namboodiri, H.V., Karpusas, M., Bukhtiyarova, M., Springman, E.B.
3O8P	Conformational plasticity of p38 MAP kinase DFG motif mutants in response to inhibitor binding	experimental	2.1	41.95	360	3030	X-RAY DIFFRACTION	2010-09-01	TRANSFERASE	Namboodiri, H.V., Karpusas, M., Bukhtiyarova, M., Springman, E.B.
3O8T	Conformational plasticity of p38 MAP kinase DFG-motif mutants in response to inhibitor binding	experimental	2	41.87	360	2879	X-RAY DIFFRACTION	2010-11-17	TRANSFERASE	Namboodiri, H.V., Karpusas, M., Bukhtiyarova, M., Springman, E.B.
3O8U	Conformational plasticity of p38 MAP kinase DFG motif mutants in response to inhibitor binding	experimental	2.1	41.96	360	2926	X-RAY DIFFRACTION	2010-09-01	TRANSFERASE	Namboodiri, H.V., Karpusas, M., Bukhtiyarova, M., Springman, E.B.
3OBG	Conformational plasticity of p38 MAP kinase DFG mutants in response to inhibitor binding	experimental	2.8	41.63	360	2727	X-RAY DIFFRACTION	2010-08-25	TRANSFERASE	Namboodiri, H.V., Karpusas, M., Bukhtiyarova, M., Springman, E.B.
3OBJ	Conformational plasticity of p38 MAP kinase DFG mutants in response to inhibitor binding	experimental	2.4	41.95	360	2832	X-RAY DIFFRACTION	2010-08-25	TRANSFERASE	Namboodiri, H.V., Karpusas, M., Bukhtiyarova, M., Springman, E.B.
3OC1	Conformational plasticity of p38 MAP kinase DFG motif mutants in response to inhibitor binding	experimental	2.59	41.62	360	2736	X-RAY DIFFRACTION	2010-08-25	TRANSFERASE	Namboodiri, H.V., Karpusas, M., Bukhtiyarova, M., Springman, E.B.
3OD6	Crystal structure of p38alpha Y323T active mutant	experimental	2.682	41.57	360	2823	X-RAY DIFFRACTION	2011-01-12	TRANSFERASE	Livnah, O., Tzarum, N.
3ODY	Crystal structure of p38alpha Y323Q active mutant	experimental	2.2	41.6	360	2636	X-RAY DIFFRACTION	2011-01-12	TRANSFERASE	Livnah, O., Tzarum, N.
3ODZ	Crystal structure of P38alpha Y323R active mutant	experimental	2.3	41.92	360	2772	X-RAY DIFFRACTION	2011-01-12	TRANSFERASE	Livnah, O., Tzarum, N.
3OEF	Crystal structure of Y323F inactive mutant of p38alpha MAP kinase	experimental	1.6	41.91	360	3083	X-RAY DIFFRACTION	2011-01-12	TRANSFERASE	Livnah, O., Tzarum, N.
3PG3	Human p38 MAP Kinase in Complex with RL182	experimental	2	42.02	360	2875	X-RAY DIFFRACTION	2011-11-02	TRANSFERASE/TRANSFERASE INHIBITOR	Gruetter, C., Simard, J.R., Getlik, M., Rauh, D.
3QUD	Human p38 MAP Kinase in Complex with 2-amino-phenylamino-benzophenone	experimental	2	42.14	360	2951	X-RAY DIFFRACTION	2012-04-11	TRANSFERASE	Gruetter, C., Rauh, D.
3QUE	Human p38 MAP Kinase in Complex with Skepinone-L	experimental	2.7	42.28	360	2849	X-RAY DIFFRACTION	2012-01-18	TRANSFERASE/TRANSFERASE INHIBITOR	Gruetter, C., Mayer-Wrangowski, S., Richters, A., Rauh, D.
3RIN	p38 kinase crystal structure in complex with small molecule inhibitor	experimental	2.2	41.7	360	2939	X-RAY DIFFRACTION	2012-02-29	TRANSFERASE/TRANSFERASE INHIBITOR	Segarra, V., Eastwood, P., Roca, R., Fisher, M., Lamers, M.
3ROC	Crystal structure of human p38 alpha complexed with a pyrimidinone compound	experimental	1.7	42.03	360	3051	X-RAY DIFFRACTION	2011-06-15	Transferase/Transferase Inhibitor	Shieh, H.-S., Xing, L.
3UVP	Human p38 MAP Kinase in Complex with a Benzamide Substituted Benzosuberone	experimental	2.4	42.24	360	2811	X-RAY DIFFRACTION	2012-11-07	TRANSFERASE/TRANSFERASE INHIBITOR	Mayer-Wrangowski, S.C., Richters, A., Gruetter, C., Rauh, D.
3UVQ	Human p38 MAP Kinase in Complex with a Dibenzosuberone Derivative	experimental	2.2	42.09	360	2834	X-RAY DIFFRACTION	2012-12-05	TRANSFERASE/TRANSFERASE INHIBITOR	Mayer-Wrangowski, S.C., Richters, A., Gruetter, C., Rauh, D.
3UVR	Human p38 MAP Kinase in Complex with KM064	experimental	2.1	42.38	360	2859	X-RAY DIFFRACTION	2012-12-19	TRANSFERASE/TRANSFERASE INHIBITOR	Richters, A., Mayer-Wrangowski, S.C., Gruetter, C., Rauh, D.
4DLI	Human p38 MAP kinase in complex with RL87	experimental	1.91	41.82	360	2861	X-RAY DIFFRACTION	2013-01-23	Transferase/Transferase Inhibitor	Gruetter, C., Getlik, M., Simard, J.R., Rauh, D.
4DLJ	Human p38 MAP kinase in complex with RL163	experimental	2.6	41.95	360	2803	X-RAY DIFFRACTION	2013-01-23	Transferase/Transferase Inhibitor	Gruetter, C., Termathe, M.
4E5A	The W197A mutant of p38a MAP kinase	experimental	1.87	41.23	360	2900	X-RAY DIFFRACTION	2012-10-31	TRANSFERASE	Livnah, O., Tzarum, N., Eisenberg-Domovich, Y.
4E5B	Structure of p38a MAP kinase without BOG	experimental	2	41.34	360	2704	X-RAY DIFFRACTION	2012-10-31	TRANSFERASE	Livnah, O., Eisenberg-Domovich, Y., Tzarum, N.
4E6A	p38a-PIA23 complex	experimental	2.09	41.98	360	2754	X-RAY DIFFRACTION	2012-10-31	TRANSFERASE	Livnah, O., Tzarum, N., Eisenberg-Domovich, Y.
4E6C	p38a-perifosine Complex	experimental	2.39	41.81	360	2763	X-RAY DIFFRACTION	2012-10-31	TRANSFERASE	Livnah, O., Tzarum, N., Eisenberg-Domovich, Y.
4E8A	The crystal structure of p38a MAP kinase in complex with PIA24	experimental	2.7	42.02	360	2679	X-RAY DIFFRACTION	2012-10-31	TRANSFERASE	Livnah, O., Tzarum, N., Eisenberg-Domovich, Y.
4EH2	Human p38 MAP kinase in complex with NP-F1 and RL87	experimental	2	41.77	360	2842	X-RAY DIFFRACTION	2012-12-05	Transferase/Transferase inhibitor	Over, B., Gruetter, C., Waldmann, H., Rauh, D.
4EH3	Human p38 MAP kinase in complex with NP-F2 and RL87	experimental	2.4	41.82	360	2784	X-RAY DIFFRACTION	2012-12-05	Transferase/Transferase inhibitor	Over, B., Gruetter, C., Waldmann, H., Rauh, D.
4EH4	Human p38 MAP kinase in complex with NP-F3 and RL87	experimental	2.5	41.73	360	2753	X-RAY DIFFRACTION	2012-12-05	Transferase/Transferase inhibitor	Over, B., Gruetter, C., Waldmann, H., Rauh, D.
4EH5	Human p38 MAP kinase in complex with NP-F4 and RL87	experimental	2	41.76	360	2783	X-RAY DIFFRACTION	2012-12-05	Transferase/Transferase inhibitor	Over, B., Gruetter, C., Waldmann, H., Rauh, D.
4EH6	Human p38 MAP kinase in complex with NP-F5 and RL87	experimental	2.1	41.74	360	2825	X-RAY DIFFRACTION	2012-12-05	Transferase/Transferase inhibitor	Over, B., Gruetter, C., Waldmann, H., Rauh, D.
4EH7	Human p38 MAP kinase in complex with NP-F6 and RL87	experimental	2.1	41.75	360	2792	X-RAY DIFFRACTION	2012-12-05	Transferase/Transferase inhibitor	Over, B., Gruetter, C., Waldmann, H., Rauh, D.
4EH8	Human p38 MAP kinase in complex with NP-F7 and RL87	experimental	2.2	41.97	360	2782	X-RAY DIFFRACTION	2012-12-05	Transferase/Transferase inhibitor	Over, B., Gruetter, C., Waldmann, H., Rauh, D.
4EH9	Human p38 MAP kinase in complex with NP-F11 and RL87	experimental	2.1	41.91	360	2783	X-RAY DIFFRACTION	2012-12-05	Transferase/Transferase inhibitor	Over, B., Gruetter, C., Waldmann, H., Rauh, D.
4EHV	Human p38 MAP kinase in complex with NP-F10 and RL87	experimental	1.6	42.53	360	3067	X-RAY DIFFRACTION	2012-12-05	Transferase/Transferase inhibitor	Over, B., Gruetter, C., Waldmann, H., Rauh, D.
4L8M	Human p38 MAP kinase in complex with a Dibenzoxepinone	experimental	2.1	42.42	360	2869	X-RAY DIFFRACTION	2013-10-30	transferase/transferase inhibitor	Richters, A., Mayer-Wrangowski, S.C., Gruetter, C., Rauh, D.
5ML5	Human p38alpha MAPK in complex with imidazolyl pyridine inhibitor 11b	experimental	1.9	42.71	360	2821	X-RAY DIFFRACTION	2017-04-05	TRANSFERASE	Buehrmann, M., Rauh, D.
5MTX	Dibenzooxepinone inhibitor 12b in complex with p38 MAPK	experimental	1.8	42.52	360	2892	X-RAY DIFFRACTION	2017-09-06	TRANSFERASE	Buehrmann, M., Rauh, D.
5MTY	Dibenzosuberone inhibitor 8e in complex with p38 MAPK	experimental	2.31	42.48	360	2733	X-RAY DIFFRACTION	2017-09-06	TRANSFERASE	Buehrmann, M., Rauh, D.
5N63	Crystal Structure of p38alpha in Complex with Lipid Pocket Ligand 9c	experimental	2.4	41.69	360	2696	X-RAY DIFFRACTION	2017-09-20	TRANSFERASE	Buehrmann, M., Mueller, M.P., Rauh, D.
5N64	Crystal Structure of p38alpha in Complex with Lipid Pocket Ligand 9g	experimental	2.4	41.68	360	2730	X-RAY DIFFRACTION	2017-09-20	TRANSFERASE	Buehrmann, M., Mueller, M.P., Wiedemann, B., Rauh, D.
5N65	Crystal Structure of p38alpha in Complex with Lipid Pocket Ligand 9h	experimental	2	42.04	360	2914	X-RAY DIFFRACTION	2017-09-20	TRANSFERASE	Buehrmann, M., Mueller, M.P., Wiedemann, B., Rauh, D.
5N66	Crystal Structure of p38alpha in Complex with Lipid Pocket Ligand 9j	experimental	2.4	42.24	360	2770	X-RAY DIFFRACTION	2017-09-20	TRANSFERASE	Buehrmann, M., Mueller, M.P., Wiedemann, B., Rauh, D.
5N67	Crystal Structure of p38alpha in Complex with Lipid Pocket Ligand 9l	experimental	1.9	41.81	360	2886	X-RAY DIFFRACTION	2017-09-20	TRANSFERASE	Buehrmann, M., Mueller, M.P., Rauh, D.
5N68	Crystal Structure of p38alpha in Complex with Lipid Pocket Ligand 9m	experimental	1.85	41.77	360	2854	X-RAY DIFFRACTION	2017-09-20	TRANSFERASE	Buehrmann, M., Mueller, M.P., Rauh, D.
5O8U	Covalent Inhibitor 4b bound to the Lipid Pocket of p38alpha Mutant S252C	experimental	2	41.77	360	2725	X-RAY DIFFRACTION	2017-09-06	TRANSFERASE	Buehrmann, M., Rauh, D.
5O8V	Covalent Inhibitor 4a bound to the Lipid Pocket of p38alpha Mutant S251C	experimental	2	41.77	360	2708	X-RAY DIFFRACTION	2017-09-06	TRANSFERASE	Buehrmann, M., Rauh, D.
5OMG	p38alpha in complex with pyrazolobenzothiazine inhibitor COXP4M12	experimental	2	41.96	360	2942	X-RAY DIFFRACTION	2019-03-13	TRANSFERASE	Buehrmann, M., Rauh, D.
5OMH	p38alpha in complex with pyrazolobenzothiazine inhibitor COXH11	experimental	2.5	41.69	360	2547	X-RAY DIFFRACTION	2019-03-13	TRANSFERASE	Buehrmann, M., Rauh, D.
5R8U	PanDDA analysis group deposition Form1 MAP kinase p38-alpha -- Fragment N05703b in complex with MAP kinase p38-alpha	experimental	1.48	42.13	360	3337	X-RAY DIFFRACTION	2020-07-22	TRANSFERASE	De Nicola, G.F., Nichols, C.E.
5R8V	PanDDA analysis group deposition Form1 MAP kinase p38-alpha -- Fragment N09139b in complex with MAP kinase p38-alpha	experimental	1.479	41.97	360	3223	X-RAY DIFFRACTION	2020-07-22	TRANSFERASE	De Nicola, G.F., Nichols, C.E.
5R8W	PanDDA analysis group deposition Form1 MAP kinase p38-alpha -- Fragment K00283c in complex with MAP kinase p38-alpha	experimental	1.5	41.89	360	3042	X-RAY DIFFRACTION	2020-07-22	TRANSFERASE	De Nicola, G.F., Nichols, C.E.
5R8X	PanDDA analysis group deposition Form1 MAP kinase p38-alpha -- Fragment N11396a in complex with MAP kinase p38-alpha	experimental	1.73	41.91	360	3066	X-RAY DIFFRACTION	2020-07-22	TRANSFERASE	De Nicola, G.F., Nichols, C.E.
5R8Y	PanDDA analysis group deposition Form1 MAP kinase p38-alpha -- Fragment N08078b in complex with MAP kinase p38-alpha	experimental	1.679	42.18	360	3172	X-RAY DIFFRACTION	2020-07-22	TRANSFERASE	De Nicola, G.F., Nichols, C.E.
5R8Z	PanDDA analysis group deposition Form1 MAP kinase p38-alpha -- Fragment N01381c in complex with MAP kinase p38-alpha	experimental	1.65	42.09	360	3168	X-RAY DIFFRACTION	2020-07-22	TRANSFERASE	De Nicola, G.F., Nichols, C.E.
5R90	PanDDA analysis group deposition Form1 MAP kinase p38-alpha -- Fragment N11145a in complex with MAP kinase p38-alpha	experimental	1.619	41.86	360	3123	X-RAY DIFFRACTION	2020-07-22	TRANSFERASE	De Nicola, G.F., Nichols, C.E.
5R91	PanDDA analysis group deposition Form1 MAP kinase p38-alpha -- Fragment KCL057 in complex with MAP kinase p38-alpha	experimental	1.731	41.96	360	3108	X-RAY DIFFRACTION	2020-07-22	TRANSFERASE	De Nicola, G.F., Nichols, C.E.
5R92	PanDDA analysis group deposition Form1 MAP kinase p38-alpha -- Fragment KCL063 in complex with MAP kinase p38-alpha	experimental	1.66	42.05	360	3114	X-RAY DIFFRACTION	2020-07-22	TRANSFERASE	De Nicola, G.F., Nichols, C.E.
5R93	PanDDA analysis group deposition Form1 MAP kinase p38-alpha -- Fragment KCL077 in complex with MAP kinase p38-alpha	experimental	1.489	41.96	360	3150	X-RAY DIFFRACTION	2020-07-22	TRANSFERASE	De Nicola, G.F., Nichols, C.E.
5R94	PanDDA analysis group deposition Form1 MAP kinase p38-alpha -- Fragment KCL081 in complex with MAP kinase p38-alpha	experimental	1.45	41.95	360	3144	X-RAY DIFFRACTION	2020-07-22	TRANSFERASE	De Nicola, G.F., Nichols, C.E.
5R95	PanDDA analysis group deposition Form1 MAP kinase p38-alpha -- Fragment KCL093 in complex with MAP kinase p38-alpha	experimental	1.59	42.05	360	3123	X-RAY DIFFRACTION	2020-07-22	TRANSFERASE	De Nicola, G.F., Nichols, C.E.
5R96	PanDDA analysis group deposition Form1 MAP kinase p38-alpha -- Fragment KCL095 in complex with MAP kinase p38-alpha	experimental	1.767	42.02	360	3044	X-RAY DIFFRACTION	2020-07-22	TRANSFERASE	De Nicola, G.F., Nichols, C.E.
5R97	PanDDA analysis group deposition Form1 MAP kinase p38-alpha -- Fragment N13662a in complex with MAP kinase p38-alpha	experimental	1.438	42.15	360	3294	X-RAY DIFFRACTION	2020-07-22	TRANSFERASE	De Nicola, G.F., Nichols, C.E.
5R98	PanDDA analysis group deposition Form1 MAP kinase p38-alpha -- Fragment N14109a in complex with MAP kinase p38-alpha	experimental	1.68	42.05	360	3101	X-RAY DIFFRACTION	2020-07-22	TRANSFERASE	De Nicola, G.F., Nichols, C.E.
5R99	PanDDA analysis group deposition Form1 MAP kinase p38-alpha -- Fragment N13619a in complex with MAP kinase p38-alpha	experimental	1.89	42.02	360	3034	X-RAY DIFFRACTION	2020-07-22	TRANSFERASE	De Nicola, G.F., Nichols, C.E.
5R9A	PanDDA analysis group deposition Form1 MAP kinase p38-alpha -- Fragment N13838a in complex with MAP kinase p38-alpha	experimental	1.53	42.14	360	3064	X-RAY DIFFRACTION	2020-07-22	TRANSFERASE	De Nicola, G.F., Nichols, C.E.
5R9B	PanDDA analysis group deposition Form1 MAP kinase p38-alpha -- Fragment N13866a in complex with MAP kinase p38-alpha	experimental	1.657	42.08	360	3019	X-RAY DIFFRACTION	2020-07-22	TRANSFERASE	De Nicola, G.F., Nichols, C.E.
5R9C	PanDDA analysis group deposition Form1 MAP kinase p38-alpha -- Fragment N14074a in complex with MAP kinase p38-alpha	experimental	1.74	41.93	360	3044	X-RAY DIFFRACTION	2020-07-22	TRANSFERASE	De Nicola, G.F., Nichols, C.E.
5R9D	PanDDA analysis group deposition Form1 MAP kinase p38-alpha -- Fragment S00888c in complex with MAP kinase p38-alpha	experimental	1.69	42	360	3020	X-RAY DIFFRACTION	2020-07-22	TRANSFERASE	De Nicola, G.F., Nichols, C.E.
5R9E	PanDDA analysis group deposition Form1 MAP kinase p38-alpha -- Fragment N13693a in complex with MAP kinase p38-alpha	experimental	1.775	42.03	360	3035	X-RAY DIFFRACTION	2020-07-22	TRANSFERASE	De Nicola, G.F., Nichols, C.E.
5R9F	PanDDA analysis group deposition Form1 MAP kinase p38-alpha -- Fragment N13724a in complex with MAP kinase p38-alpha	experimental	1.986	41.99	360	2993	X-RAY DIFFRACTION	2020-07-22	TRANSFERASE	De Nicola, G.F., Nichols, C.E.
5R9G	PanDDA analysis group deposition Form1 MAP kinase p38-alpha -- Fragment PC587 in complex with MAP kinase p38-alpha	experimental	1.73	41.95	360	3071	X-RAY DIFFRACTION	2020-07-22	TRANSFERASE	De Nicola, G.F., Nichols, C.E.
5R9H	PanDDA analysis group deposition Form1 MAP kinase p38-alpha -- Fragment TCJ658 in complex with MAP kinase p38-alpha	experimental	1.49	41.93	360	3032	X-RAY DIFFRACTION	2020-07-22	TRANSFERASE	De Nicola, G.F., Nichols, C.E.
5R9I	PanDDA analysis group deposition Form1 MAP kinase p38-alpha -- Fragment TCJ795 in complex with MAP kinase p38-alpha	experimental	1.813	42.2	360	2950	X-RAY DIFFRACTION	2020-07-22	TRANSFERASE	De Nicola, G.F., Nichols, C.E.
5R9J	PanDDA analysis group deposition Form1 MAP kinase p38-alpha -- Fragment N14231a in complex with MAP kinase p38-alpha	experimental	1.52	42.04	360	3050	X-RAY DIFFRACTION	2020-07-22	TRANSFERASE	De Nicola, G.F., Nichols, C.E.
5R9K	PanDDA analysis group deposition Form1 MAP kinase p38-alpha -- Fragment N14246a in complex with MAP kinase p38-alpha	experimental	1.498	42.23	360	3065	X-RAY DIFFRACTION	2020-07-22	TRANSFERASE	De Nicola, G.F., Nichols, C.E.
5R9L	PanDDA analysis group deposition Form1 MAP kinase p38-alpha -- Fragment N14274a in complex with MAP kinase p38-alpha	experimental	1.47	41.92	360	3040	X-RAY DIFFRACTION	2020-07-22	TRANSFERASE	De Nicola, G.F., Nichols, C.E.
5R9M	PanDDA analysis group deposition Form1 MAP kinase p38-alpha -- Fragment N13418a in complex with MAP kinase p38-alpha	experimental	1.809	42.21	360	2997	X-RAY DIFFRACTION	2020-07-22	TRANSFERASE	De Nicola, G.F., Nichols, C.E.
5R9N	PanDDA analysis group deposition Form1 MAP kinase p38-alpha -- Fragment N13421a in complex with MAP kinase p38-alpha	experimental	1.688	42.09	360	3012	X-RAY DIFFRACTION	2020-07-22	TRANSFERASE	De Nicola, G.F., Nichols, C.E.
5R9O	PanDDA analysis group deposition Form1 MAP kinase p38-alpha -- Fragment N06122b in complex with MAP kinase p38-alpha	experimental	1.6	41.9	360	3047	X-RAY DIFFRACTION	2020-07-22	TRANSFERASE	De Nicola, G.F., Nichols, C.E.
5R9P	PanDDA analysis group deposition Form1 MAP kinase p38-alpha -- Fragment N13430a in complex with MAP kinase p38-alpha	experimental	1.72	41.96	360	3078	X-RAY DIFFRACTION	2020-07-22	TRANSFERASE	De Nicola, G.F., Nichols, C.E.
5R9Q	PanDDA analysis group deposition Form1 MAP kinase p38-alpha -- Fragment N07422b in complex with MAP kinase p38-alpha	experimental	1.645	41.74	360	3017	X-RAY DIFFRACTION	2020-07-22	TRANSFERASE	De Nicola, G.F., Nichols, C.E.
5R9R	PanDDA analysis group deposition Form1 MAP kinase p38-alpha -- Fragment N13413a in complex with MAP kinase p38-alpha	experimental	1.76	41.91	360	3074	X-RAY DIFFRACTION	2020-07-22	TRANSFERASE	De Nicola, G.F., Nichols, C.E.
5R9S	PanDDA analysis group deposition Form1 MAP kinase p38-alpha -- Fragment N13470a in complex with MAP kinase p38-alpha	experimental	1.7	41.95	360	3050	X-RAY DIFFRACTION	2020-07-22	TRANSFERASE	De Nicola, G.F., Nichols, C.E.
5R9T	PanDDA analysis group deposition Form1 MAP kinase p38-alpha -- Fragment N13477a in complex with MAP kinase p38-alpha	experimental	1.8	42.04	360	3034	X-RAY DIFFRACTION	2020-07-22	TRANSFERASE	De Nicola, G.F., Nichols, C.E.
5R9U	PanDDA analysis group deposition Form1 MAP kinase p38-alpha -- Fragment N13475a in complex with MAP kinase p38-alpha	experimental	1.67	41.94	360	3030	X-RAY DIFFRACTION	2020-07-22	TRANSFERASE	De Nicola, G.F., Nichols, C.E.
5R9V	PanDDA analysis group deposition Form1 MAP kinase p38-alpha -- Fragment N13596a in complex with MAP kinase p38-alpha	experimental	1.45	41.95	360	3061	X-RAY DIFFRACTION	2020-07-22	TRANSFERASE	De Nicola, G.F., Nichols, C.E.
5R9W	PanDDA analysis group deposition Form1 MAP kinase p38-alpha -- Fragment N13598a in complex with MAP kinase p38-alpha	experimental	1.89	41.96	360	3049	X-RAY DIFFRACTION	2020-07-22	TRANSFERASE	De Nicola, G.F., Nichols, C.E.
5R9X	PanDDA analysis group deposition Form1 MAP kinase p38-alpha -- Fragment N13611a in complex with MAP kinase p38-alpha	experimental	1.72	41.96	360	3046	X-RAY DIFFRACTION	2020-07-22	TRANSFERASE	De Nicola, G.F., Nichols, C.E.
5R9Y	PanDDA analysis group deposition Form1 MAP kinase p38-alpha -- Fragment N13619a in complex with MAP kinase p38-alpha	experimental	1.57	41.93	360	3029	X-RAY DIFFRACTION	2020-07-22	TRANSFERASE	De Nicola, G.F., Nichols, C.E.
5R9Z	PanDDA analysis group deposition Form1 MAP kinase p38-alpha -- Fragment N13502a in complex with MAP kinase p38-alpha	experimental	1.66	42.06	360	3058	X-RAY DIFFRACTION	2020-07-22	TRANSFERASE	De Nicola, G.F., Nichols, C.E.
5RA0	PanDDA analysis group deposition Form1 MAP kinase p38-alpha -- Fragment N13421a in complex with MAP kinase p38-alpha	experimental	1.91	41.91	360	3023	X-RAY DIFFRACTION	2020-07-22	TRANSFERASE	De Nicola, G.F., Nichols, C.E.
5RA1	PanDDA analysis group deposition Form1 MAP kinase p38-alpha -- Fragment N08141b in complex with MAP kinase p38-alpha	experimental	1.61	42.06	360	3060	X-RAY DIFFRACTION	2020-07-22	TRANSFERASE	De Nicola, G.F., Nichols, C.E.
5RA2	PanDDA analysis group deposition Form1 MAP kinase p38-alpha -- Fragment N09036b in complex with MAP kinase p38-alpha	experimental	1.57	41.91	360	3066	X-RAY DIFFRACTION	2020-07-22	TRANSFERASE	De Nicola, G.F., Nichols, C.E.
5RA3	PanDDA analysis group deposition Form1 MAP kinase p38-alpha -- Fragment N10836b in complex with MAP kinase p38-alpha	experimental	1.57	41.89	360	3032	X-RAY DIFFRACTION	2020-07-22	TRANSFERASE	De Nicola, G.F., Nichols, C.E.
5RA4	PanDDA analysis group deposition Form1 MAP kinase p38-alpha -- Fragment N11337a in complex with MAP kinase p38-alpha	experimental	1.59	41.96	360	3063	X-RAY DIFFRACTION	2020-07-22	TRANSFERASE	De Nicola, G.F., Nichols, C.E.
5RA5	PanDDA analysis group deposition Form1 MAP kinase p38-alpha -- Fragment N11302a in complex with MAP kinase p38-alpha	experimental	1.54	41.85	360	3062	X-RAY DIFFRACTION	2020-07-22	TRANSFERASE	De Nicola, G.F., Nichols, C.E.
5RA6	PanDDA analysis group deposition Form1 MAP kinase p38-alpha -- Fragment N11338a in complex with MAP kinase p38-alpha	experimental	1.86	41.97	360	3044	X-RAY DIFFRACTION	2020-07-22	TRANSFERASE	De Nicola, G.F., Nichols, C.E.
5RA7	PanDDA analysis group deposition Form1 MAP kinase p38-alpha -- Fragment N11351a in complex with MAP kinase p38-alpha	experimental	1.92	41.81	360	2999	X-RAY DIFFRACTION	2020-07-22	TRANSFERASE	De Nicola, G.F., Nichols, C.E.
5RA8	PanDDA analysis group deposition Form1 MAP kinase p38-alpha -- Fragment N05711b in complex with MAP kinase p38-alpha	experimental	1.78	42.01	360	3045	X-RAY DIFFRACTION	2020-07-22	TRANSFERASE	De Nicola, G.F., Nichols, C.E.
5RA9	PanDDA analysis group deposition Form1 MAP kinase p38-alpha -- Fragment N08051b in complex with MAP kinase p38-alpha	experimental	1.68	41.88	360	3030	X-RAY DIFFRACTION	2020-07-22	TRANSFERASE	De Nicola, G.F., Nichols, C.E.
5TBE	Human p38alpha MAP Kinase in Complex with Dibenzosuberone Compound 2	experimental	2.44	41.96	360	2706	X-RAY DIFFRACTION	2017-04-19	TRANSFERASE	Buehrmann, M., Rauh, D.
5TCO	Human p38 MAP Kinase in Complex with Dibenzosuberone Compound 1	experimental	2.1	42.45	360	2742	X-RAY DIFFRACTION	2017-04-19	TRANSFERASE	Mayer-Wrangowski, S.C., Rauh, D.
6Y7W	Fragment KCL_1337 in complex with MAP kinase p38-alpha	experimental	1.39	42.4	360	3160	X-RAY DIFFRACTION	2020-03-11	TRANSFERASE	De Nicola, G.F., Nichols, C.E.
6Y7X	Fragment KCL_771 in complex with MAP kinase p38-alpha	experimental	1.45	42.04	360	3078	X-RAY DIFFRACTION	2020-03-11	TRANSFERASE	De Nicola, G.F., Nichols, C.E.
6Y7Y	Fragments KCL_771 and KCL_802 in complex with MAP kinase p38-alpha	experimental	1.51	42.55	360	3063	X-RAY DIFFRACTION	2020-03-11	TRANSFERASE	De Nicola, G.F., Nichols, C.E.
6Y7Z	Fragment KCL_914 in complex with MAP kinase p38-alpha	experimental	1.35	42.17	360	3118	X-RAY DIFFRACTION	2020-03-11	TRANSFERASE	De Nicola, G.F., Nichols, C.E.
6Y80	Fragment KCL_916 in complex with MAP kinase p38-alpha	experimental	1.24	42.19	360	3148	X-RAY DIFFRACTION	2020-03-11	TRANSFERASE	De Nicola, G.F., Nichols, C.E.
6Y81	Fragment KCL_1088 in complex with MAP kinase p38-alpha	experimental	1.54	42.68	360	3145	X-RAY DIFFRACTION	2020-03-11	TRANSFERASE	De Nicola, G.F., Nichols, C.E.
6Y82	Fragment KCL_804 in complex with MAP kinase p38-alpha	experimental	1.44	41.97	360	3124	X-RAY DIFFRACTION	2020-03-11	TRANSFERASE	De Nicola, G.F., Nichols, C.E.
6Y85	Fragment KCL_1410 in complex with MAP kinase p38-alpha	experimental	1.58	42.16	360	3056	X-RAY DIFFRACTION	2020-03-11	TRANSFERASE	De Nicola, G.F., Nichols, C.E.
6Y8H	Novel p38-alpha crystal lattice with highly exposed p38/TAB1 non-canonical PPI surface.	experimental	1.37	41.93	360	3105	X-RAY DIFFRACTION	2020-03-11	TRANSFERASE	De Nicola, G.F., Nichols, C.E.
6YCU	Fragment KCL_K777 in complex with MAP kinase p38-alpha	experimental	1.35	42.08	360	3114	X-RAY DIFFRACTION	2020-04-08	TRANSFERASE	De Nicola, G.F., Nichols, C.E.
6YCW	Fragment KCL_K767 in complex with MAP kinase p38-alpha	experimental	1.34	42.06	360	3067	X-RAY DIFFRACTION	2020-04-08	TRANSFERASE	De Nicola, G.F., Nichols, C.E.
7Z6I	Crystal structure of p38alpha C162S in complex with SB20358 and CAS 2094667-81-7 (behind catalytic site; Y35 in), P 21 21 21	experimental	2.25	42.07	360	3104	X-RAY DIFFRACTION	2023-06-14	ONCOPROTEIN	Baginski, B., Pous, J., Gonzalez, L., Macias, M.J., Nebreda, A.R.
8YD9	Crystal structure of p38alpha with an allosteric inhibitor 3	experimental	1.66	42.29	360	3488	X-RAY DIFFRACTION	2025-02-26	TRANSFERASE/TRANSFERASE INHIBITOR	Hasegawa, S., Kinoshita, T.
9CJ1	Dual phosphorylated human p38 alpha bound to nilotinib	experimental	1.8	42.41	360	2969	X-RAY DIFFRACTION	2024-11-13	TRANSFERASE	Stadnicki, E.J., Ludewig, H., Prem Kumar, R., Kern, D., Bradshaw, N.
9CJ3	Dual phosphorylated human p38 alpha bound to pexmetinib	experimental	1.95	42.73	360	3431	X-RAY DIFFRACTION	2024-11-13	TRANSFERASE	Stadnicki, E.J., Ludewig, H., Prem Kumar, R., Kern, D., Bradshaw, N.
9CJ4	Dual phosphorylated human p38 alpha bound to BIRB796	experimental	1.8	43.23	360	3488	X-RAY DIFFRACTION	2024-11-13	TRANSFERASE	Stadnicki, E.J., Ludewig, H., Prem Kumar, R., Kern, D., Bradshaw, N.
9CJ5	Unphosphorylated human p38 alpha bound to pexmetinib	experimental	3.3	42.22	360	2759	X-RAY DIFFRACTION	2024-11-13	TRANSFERASE	Stadnicki, E.J., Ludewig, H., Prem Kumar, R., Kern, D., Bradshaw, N.
2LGC	Joint NMR and X-ray refinement reveals the structure of a novel dibenzo[a,d]cycloheptenone inhibitor/p38 MAP kinase complex in solution	experimental		41.21	359	2898	SOLUTION NMR	2012-07-25	TRANSFERASE	Habeck, M.
2YIS	triazolopyridine inhibitors of p38 kinase.	experimental	2	42.17	359	2949	X-RAY DIFFRACTION	2011-11-30	TRANSFERASE	Millan, D.S., Anderson, M., Bazin, R., Bunnage, M.E., Burrows, J.L., Butcher, K.J., Dodd, P.G., Evans, T.J., Fairman, D.A., Hughes, S.J., Irving, S.L., Kilty, I.C., Lemaitre, A., Lewthwaite, R.A., Mahnke, A., Mathais, J.P., Philip, J., Phillips, C., Smith, R.T., Stefaniack, M.H., Yeadon, M.
2YIW	triazolopyridine inhibitors of p38 kinase	experimental	2	42.01	359	2909	X-RAY DIFFRACTION	2011-11-30	TRANSFERASE	Millan, D.S., Anderson, M., Bunnage, M.E., Burrows, J.L., Butcher, K.J., Dodd, P.G., Evans, T.J., Fairman, D.A., Hughes, S.J., Irving, S.L., Kilty, I.C., Lemaitre, A., Lewthwaite, R.A., Mahnke, A., Mathais, J.P., Philip, J., Phillips, C., Smith, R.T., Stefamiak, M.H., Yeadon, M.
3HRB	p38 kinase Crystal structure in complex with small molecule inhibitor	experimental	2.2	41.55	359	2971	X-RAY DIFFRACTION	2009-09-01	TRANSFERASE	Segarra, V., Lumeras, W., Vidal, B., Leonard, P., Fisher, M., Lamers, M.
3MW1	p38 kinase Crystal structure in complex with small molecule inhibitor	experimental	2.8	41.7	359	2794	X-RAY DIFFRACTION	2011-04-27	TRANSFERASE/TRANSFERASE inhibitor	Segarra, V., Caturla, F., Lumeras, W., Roca, R., Fisher, M., Lamers, M.
8ACM	Crystal structure of WT p38alpha	experimental	2.14	41.7	359	2896	X-RAY DIFFRACTION	2023-11-29	ONCOPROTEIN	Pous, J., Baginski, B., Gonzalez, L., Macias, M.J., Nebreda, A.R.
8ACO	Crystal structure of WT p38alpha	experimental	2.65	41.68	359	2857	X-RAY DIFFRACTION	2023-11-29	ONCOPROTEIN	Pous, J., Baginski, B., Gonzalez, L., Macias, M.J., Nebreda, A.R.
3NNU	Crystal structure of P38 alpha in complex with DP1376	experimental	2.4	41.1	354	3032	X-RAY DIFFRACTION	2010-09-15	TRANSFERASE	Abendroth, J.
3NNV	Crystal structure of P38 alpha in complex with DP437	experimental	2.1	41.02	354	3129	X-RAY DIFFRACTION	2010-09-15	TRANSFERASE	Abendroth, J.
3NNW	Crystal structure of P38 alpha in complex with DP802	experimental	1.89	41.07	354	3433	X-RAY DIFFRACTION	2010-09-15	TRANSFERASE	Abendroth, J.
3NNX	Crystal structure of phosphorylated P38 alpha in complex with DP802	experimental	2.28	41.15	354	2915	X-RAY DIFFRACTION	2010-09-15	TRANSFERASE	Abendroth, J.
1ZZL	Crystal structure of P38 with triazolopyridine	experimental	2	40.59	351	2981	X-RAY DIFFRACTION	2005-09-13	TRANSFERASE	McClure, K.F., Han, S.
2YIX	Triazolopyridine Inhibitors of p38	experimental	2.3	40.63	351	3133	X-RAY DIFFRACTION	2011-11-30	TRANSFERASE	Millan, D.S., Anderson, M., Bunnage, M.E., Burrows, J.L., Butcher, K.J., Dodd, P.G., Evans, T.J., Fairman, D.A., Han, s., Hughes, S.J., Irving, S.L., Kilty, I.C., Lemaitre, A., Lewthawaite, R.A., Mahke, A., Marr, E., Mathias, J.P., Philip, J., Phillips, C., Smith, R.T., Stefaniak, M.H., Yeadon, M.
3K3I	p38alpha bound to novel DGF-out compound PF-00215955	experimental	1.7	40.92	350	3094	X-RAY DIFFRACTION	2009-11-17	TRANSFERASE	Kazmirski, S.L., DiNitto, J.P.
3S3I	p38 kinase crystal structure in complex with small molecule inhibitor	experimental	1.8	40.38	349	3056	X-RAY DIFFRACTION	2012-04-04	TRANSFERASE/TRANSFERASE INHIBITOR	Segarra, V., Aiguade, J., Roca, R., Fisher, M., Lamers, M.
2GHL	Mutant Mus Musculus P38 Kinase Domain in Complex with Inhibitor PG-874743	experimental	2.099	40.31	348	3031	X-RAY DIFFRACTION	2006-04-11	TRANSFERASE	Walter, R.L., Mekel, M.J., Evdokimov, A.G., Pokross, M.E., Brugel, T.A.
2GHM	Mutated MAP kinase P38 (Mus Musculus) in complex with Inhbitor PG-895449	experimental	2.35	40.32	348	2867	X-RAY DIFFRACTION	2006-05-02	TRANSFERASE	Walter, R.L., Mekel, M.J., Evdokimov, A.G., Pokross, M.E., Maier, J.A.
2GTM	Mutated Mouse P38 MAP Kinase Domain in complex with Inhibitor PG-892579	experimental	1.9	40.3	348	2954	X-RAY DIFFRACTION	2006-05-23	TRANSFERASE	Walter, R.L., Mekel, M.J., Evdokimov, A.G., Pokross, M.E., Sabat, M.
2GTN	Mutated MAP kinase P38 (Mus Musculus) in complex with Inhbitor PG-951717	experimental	1.8	40.4	348	2972	X-RAY DIFFRACTION	2006-07-11	TRANSFERASE	Walter, R.L., Mekel, M.J., Evdokimov, A.G., Pokross, M.E., Sabat, M.
2PUU	Crystal structure of p38 complex with 1-(5-tert-Butyl-2-p-tolyl-2H-pyrazol-3-yl)-3-[4-(6-morpholin-4-ylmethyl-pyridin-3-yl)naphthalen-1-yl]urea	experimental	2.5	40.38	348	2744	X-RAY DIFFRACTION	2008-05-20	TRANSFERASE	Qian, K.C.
3CTQ	Structure of MAP kinase p38 in complex with a 1-o-tolyl-1,2,3-triazole-4-carboxamide	experimental	1.95	40.39	348	2890	X-RAY DIFFRACTION	2008-05-27	TRANSFERASE	Qian, K.
3HEC	P38 in complex with Imatinib	experimental	2.5	40.69	348	2830	X-RAY DIFFRACTION	2009-11-10	TRANSFERASE	Namboodiri, H.V., Karpusas, M.
3HEG	P38 in complex with Sorafenib	experimental	2.2	40.37	348	2845	X-RAY DIFFRACTION	2009-11-10	TRANSFERASE	Namboodiri, H.V., Karpusas, M.
