# Supplementary material for: Design and Synthesis of Marine-Inspired Itampolin A Derivatives to Overcome Chemoresistance in NSCLC via Cholesterol Homeostasis Modulation
Source: Mar Drugs. 2025 Sep 15;23(9):357. doi: 10.3390/md23090357 (PMC12471852; doi:10.3390/md23090357)
Supplement: Supplementary file 1 [file marinedrugs-23-00357-s001.zip › Table S4. The original activity data of 4l and 4m​.xlsx]

## Sheet: Sheet1
正常细胞	24 h					48 h
0	100	100	100	100		100	100	100	100
25	88.6	95.3	97.6	88.2		90.6	83.5	89.7	76.4
50	80.6	83.5	79.7	76.4		79.8	82.9	80.5	70.5
75	79.4	80.4	76.3	78.9		75.2	77.7	73.1	76.4
100	80.2	71.5	74.6	73.5		77.3	80.6	71	69.3
MTT	PC9/GR-4m						PC9-4m
0	100	100	100	100			100	100	100	100
25	62.45	66.61	79.63	68.61			78.44	89.41	73.662	72.71
50	61.78	67.43	60.72	69.73			75.35	64.23	80.16	73.32
75	48.89	53.34	39.63	40.04			73.36	69.44	65.21	63.32
100	37.64	39.62	40.69	41.33			69.88	70.31	63.67	61.89
	PC9/GR-4l				PC9-4l
0	100	100	100	100	100	100	100	100
25	50.73	45.72	48.62	42.88	96.45	96.61	99.63	98.61
50	40.96	39.65	38.32	38.58	81.78	87.43	80.72	89.73
75	35.79	34.89	36.33	34.75	88.89	73.34	79.63	70.04
100	32.66	25.67	34.43	24.78	57.64	69.62	60.69	61.33

## Sheet: Sheet2
	44.1926	23.8842	33.9434	9.79827
	49.9627	10.9955	27.2189	22.5542
	45.0343	36.4639	28.6416	10.9511
	36.8202	29.9568	20.021	18.5341
	44.0025	25.3251	27.4562	15.4595
